# Supplementary material for: Foundations of a knee joint digital twin from qMRI biomarkers for osteoarthritis and knee replacement
Source: NPJ Digit Med. 2025 Feb 21;8:118. doi: 10.1038/s41746-025-01507-3 (PMC11845592; doi:10.1038/s41746-025-01507-3)
Supplement: Supplementary file 1 — Table of Contents [file 41746_2025_1507_MOESM1_ESM.xlsx]

## Sheet: TOC
Table of Contents
Sheet Name (Clickable)	Sheet Description
S1	Variable Definitions for Cohort Study Analyses
S2	Baseline Demographic and Clinical Characteristics of Osteoarthritis Initiative Cohort
S3	OAI Imaging Biomarkers 100-dimensional PCA Feature Space for Baseline Timepoint
S4	Kolmogorov-Smirnov Test Results for OA Incidence Sensitivity in Control vs. OA Incidence Groups (Before Matching)
S5	Kolmogorov-Smirnov Test Results for Knee Replacement Sensitivity in Control vs. Knee Replacement Groups (Before Matching)
S6	Composite Baseline Demographic and Clinical Characteristics of Osteoarthritis Initiative Cohort (Before and After Matching)
S7	Composite Baseline Demographic and Clinical Characteristics of Knee Replacement Cohort (Before and After Matching)
S8	Comparative Match Quality Indicators for OA Incidence Study Before and After Matching
S9	Normality and Homoscedasticity Assessment in OA Incidence Study (After Matching)
S10	Comparative Match Quality Indicators for Knee Replacement Study Before and After Matching
S11	Normality and Homoscedasticity Assessment in Knee Replacement Study (After Matching)
S12	Normality Evaluation for OA Incidence Clinical Cohort PC Modes After Matching
S13	Normality Evaluation for Knee Replacement Clinical Cohort PC Modes After Matching
S14	Adjusted Wilcoxon Rank Sum Test Results for OA Incidence Clinical Cohort PC Modes
S15	Adjusted Wilcoxon Rank Sum Test Results for Knee Replacement Clinical Cohort PC Modes
S16	Elastic Net Regularized GLM for Principal Component Mode Predictors in OA Incidence Study
S17	OA Incidence Predictive Feature Analysis via Bootstrap Elastic Net
S18	Final GLM Results for OA Incidence Study with Selected Features
S19	Elastic Net Regularized GLM for Principal Component Mode Predictors in Knee Replacement Study
S20	Knee Replacement Predictive Feature Analysis via Bootstrap Elastic Net
S21	Final GLM Results for Knee Replacement Study with Selected Features
S22	GLM Fit Statistics for OA Incidence Study
S23	GLM Fit Statistics for Knee Replacement Study

## Sheet: S1
Back to TOC
Supplementary Data 01: Variable Definitions for Cohort Study Analyses This table serves as a detailed reference for variables utilized in the Cohort Study Analyses, with definitions drawn from the Osteoarthritis Initiative (OAI)33 and KNOAP54 Challenge datasets. It includes: Demographic variables such as age, sex, and ethnicity. Clinical variables encompassing measurements like height, weight, BM…
Demographic and Clinical Factor Definitions
Variable Name	Classification	Description	Measurement Details
Age	Continuous	Reflects the chronological age of subjects, a primary risk factor for osteoarthritis, associated with diminished regenerative capacity and an increase in cumulative risk factors.	Age is reported in years at baseline
Sex	Categorical	Participant's sex at birth; alias:gender	Self-reported; 1:male, 2:female
Race	Categorical	Participant's self-identified race	Self-reported; 0:other non-white, 1:white, 2:black, 3:asian, .D:don't know, .R:refused
Hispanic	Categorical	Participant's ethnicity	Self-reported; 0:Not Hispanic, 1:Latino Hispanic or Latino
Height (mm)	Continuous	Measures the stature of subjects from base to crown while standing, which can be relevant in assessing the body's mechanical load distribution that may influence knee joint health.	Height is recorded in millimeters (mm) at baseline
Weight (kg)	Continuous	Represents the body mass of subjects, a factor critical in assessing joint load and its potential role in the pathogenesis of osteoarthritis due to increased mechanical stress on the knee joints.	Weight is measured in kilograms (kg) at baseline
BMI	Continuous	Body Mass Index (BMI) is calculated to assess obesity, a significant risk factor for knee osteoarthritis. BMI is indicative of body fat and its potential impact on joint overload and metabolic factors associated with osteoarthritis pathogenesis.	Calculated as weight in kg/(height in m)^2
WOMAC Pain	Continuous	Measures pain intensity in various scenarios (e.g., walking, standing, at rest) as part of the WOMAC, a tool for evaluating hip and knee osteoarthritis.	Five items, each scored from 0 (None) to 4 (Extremely), total range 0-20. A lower score indicates lesser pain.
WOMAC Activities of Daily Life	Continuous	Assesses physical function and difficulty in daily activities, such as using stairs, shopping, and domestic duties, under the WOMAC framework.	Seventeen items, each scored from 0 (None) to 4 (Extremely), total range 0-68. A lower score indicates better physical function.
WOMAC Stiffness	Continuous	Evaluates the degree of stiffness experienced, especially after waking up and later in the day, as part of the WOMAC index.	Two items, each scored from 0 (None) to 4 (Extremely), total range 0-8. A lower score reflects lesser stiffness.
WOMAC Total	Continuous	A composite score encompassing the three WOMAC domains (Pain, ADL, and Stiffness), providing an overall assessment of hip and knee osteoarthritis impact.	Total score is the sum of the three subscales, with a range of 0-96. A lower score indicates better overall joint health.
KOOS Pain	Continuous	Assesses knee pain frequency and severity in various contexts (e.g., walking, bending). Part of the Knee Injury and Osteoarthritis Outcome Score (KOOS), it evaluates the short and long-term impact of knee injuries on pain.	Nine items scored from 0 (No problems) to 4 (Extreme problems), transformed to a 0–100 scale. Higher scores indicate lesser pain.
KOOS Symptom	Continuous	Measures the severity of knee symptoms, including stiffness, swelling, and joint noise, as part of the KOOS. Reflects the impact of knee injuries on daily symptoms.	Seven items, scored from 0 (No problems) to 4 (Extreme problems), transformed to a 0–100 scale. A higher score represents fewer symptoms.
KOOS Quality of Life	Continuous	Evaluates knee-related quality of life, addressing awareness of knee problems, lifestyle modifications, confidence in the knee, and general knee difficulty. It's a key dimension in the KOOS.	Four items, scored from 0 (No problems) to 4 (Extreme problems), transformed to a 0–100 scale. A higher score signifies a better knee-related quality of life.
Varus	Categorical	Varus malalignment, indicating the anatomical knee alignment, is assessed by measuring the medial angle between the femoral and tibial shafts on radiographs, reflecting knee joint loading and potential risk for osteoarthritis. Neutral alignment is typically 1-1.5 degrees varus, with deviations below 182 degrees classified as varus.	Assessed on knee radiographs; alignment angles below 182 degrees indicate varus. Neutral axis defined as 179 ±1 degrees with a 4-degree offset.
Joint Line Tenderness	Categorical	Assesses pain upon palpation of the medial and lateral joint lines of the knees, used to identify early signs of knee osteoarthritis. It is indicative of localized inflammation or degenerative changes within the joint.	Binary evaluation (no/yes) based on manual examination for tenderness;
Injury History	Categorical	Indicates whether a participant has a history of knee injury, which is a significant risk factor for knee osteoarthritis. Injury history considers any prior knee injuries that required medical attention and could affect joint biomechanics, increasing susceptibility to further damage.	Determined by self-reported medical visits for knee injuries; based on the limitation to walk for at least two days post-injury.
Mild Symptoms	Categorical	Represents the presence of mild knee pain symptoms, potentially indicating early stages of symptomatic knee osteoarthritis. It is based on self-reported pain in or around the knee within the past 12 months.	Assessed by a binary (no/yes) response to experiencing knee pain in the past year
Heberden	Categorical	Indicates the presence of Heberden's nodes, bony enlargements of the distal finger joints, which are markers for hand osteoarthritis and potential risk factors for knee osteoarthritis. Assessment involves examining both hands for the presence of these nodes.	Binary assessment (no/yes) for the presence of Heberden's nodes; identifying obvious hard bumps on joints closest to the fingertips.
Crepitus	Categorical	Assesses the presence of grating and crackling sounds during active flexion and extension of the knee, which may indicate early knee osteoarthritis and cartilage wear.	Binary assessment (no/yes) for the presence of crepitus
Morning Stiffness	Categorical	Evaluates the presence of joint stiffness after sleeping, considered as one of the ACR criteria for osteoarthritis. It's assessed through the KOOS subscale on stiffness, with responses ranging from no/little to moderate/much/very much stiffness experienced.	Presence of stiffness is categorized as moderate/much/very much versus no/little based on self-report.
https://knoap2020.grand-challenge.org/Data/

## Sheet: S2
Back to TOC
Supplementary Data 02: Baseline Demographic and Clinical Characteristics of Osteoarthritis Initiative Cohort This table includes demographic and clinical characteristics from the Osteoarthritis Initiative cohort. It details the distribution of sex and race in both number and percentage forms. Additionally, it compares the median values for age, height, weight, body mass index (BMI), and clinical …
Osteoarthritis Initiative Baseline Demographics / Clinical Factors
Category
	n	%
Sex Distribution
Male	1789	41.77
Female	2494	58.23
Race Distribution
Other non-White	67	1.56
White	3427	80.01
Black	751	17.53
Asian	38	0.89
	n	Median [IQR]
Continuous Demographic Measures
Age (years)	4283	61 [16]
Height (mm)	4283	1675 [143.5]
Weight (kg)	4283	80.5 [22.3]
BMI	4283	28.2 [6.5]
WOMAC Index
Pain	4283	1 [4]
ADL	4283	3 [12]
Stiffness	4283	1 [3]
Total	4283	6 [17]
KOOS
Pain	4283	88.9 [25]
Symptom	4283	91.7 [21.4]
QOL	4283	68.8 [33.3]

## Sheet: S3
Back to TOC
Supplementary Data 03: OAI Imaging Biomarkers 100-dimensional PCA Feature Space for Baseline Timepoint. Supplementary Data 03 presents the 100-dimensional PCA feature space for baseline imaging biomarkers from the OAI dataset, detailing the principal component modes analyzed for variations in bone shape, cartilage thickness, and T2 relaxation time across key tissues, including the femur, patella,…
subject_id	knee	visit	bs_fem_pc1	bs_fem_pc2	bs_fem_pc3	bs_fem_pc4	bs_fem_pc5	bs_fem_pc6	bs_fem_pc7	bs_fem_pc8	bs_fem_pc9	bs_fem_pc10	bs_pat_pc1	bs_pat_pc2	bs_pat_pc3	bs_pat_pc4	bs_pat_pc5	bs_pat_pc6	bs_pat_pc7	bs_pat_pc8	bs_pat_pc9	bs_pat_pc10	bs_tib_pc1	bs_tib_pc2	bs_tib_pc3	bs_tib_pc4	bs_tib_pc5	bs_tib_pc6	bs_tib_pc7	bs_tib_pc8	bs_tib_pc9	bs_tib_pc10	t2_fem_pc1	t2_fem_pc2	t2_fem_pc3	t2_fem_pc4	t2_fem_pc5	t2_fem_pc6	t2_fem_pc7	t2_fem_pc8	t2_fem_pc9	t2_fem_pc10	t2_pat_pc1	t2_pat_pc2	t2_pat_pc3	t2_pat_pc4	t2_pat_pc5	t2_pat_pc6	t2_pat_pc7
9000099	RIGHT	V00
9000296	RIGHT	V00	41.9871	-82.5093	-4.47986	-21.712	-147.702	-37.1573	-89.1376	-10.5589	55.1746	-51.1594	44.6988	-0.773193	13.5434	-10.5739	0.143022	-2.62583	4.25466	-0.555174	-14.3954	-14.9906	74.2976	13.4874	-26.3763	12.8318	7.95464	-7.49733	11.7046	2.16394	12.2785	-3.32725	-0.941623	-10.5452	-2.25732	4.11961	2.27197	-6.74192	7.42973	-1.33888	0.972958	0.624151	4.04504	-5.10215	1.27764	-0.327633	0.0949812	-1.12718	-0.970912
9000622	RIGHT	V00	98.3651	15.1697	70.7872	14.848	-29.1665	8.5957	15.8164	25.2355	-19.5808	-10.4061	0.624193	-8.4914	39.0345	-25.3292	-2.57826	1.63036	5.58284	1.77419	-7.22774	6.44072	-27.4267	21.7871	35.876	-35.5003	-57.1488	8.73598	12.5885	-4.98938	5.5198	-7.67154	-9.50368	-10.2776	-7.50794	5.61673	-5.84119	6.51493	-1.7323	6.66076	8.71609	7.05664	-5.24644	5.69368	1.90068	-6.04147	5.89555	3.32425	-3.17211
9000798	RIGHT	V00	-211.454	25.3338	24.6634	-5.34515	-32.0749	8.57886	-0.612216	-9.0511	3.56761	12.0576	47.4594	-56.6593	-8.37854	11.2369	-2.88974	2.33458	-11.9972	3.05672	13.9904	8.10846	126.827	29.8373	23.2211	-7.94729	36.4738	9.48789	-10.7693	23.263	-16.2538	-5.62669	3.44545	-6.00158	14.8843	2.45038	-6.86074	-7.97311	-1.93872	3.03651	-1.79033	2.50445	-6.8789	7.0739	-3.07885	-3.58406	2.31913	7.85254	-1.11926
9001104	RIGHT	V00	-35.9369	30.2087	19.6882	37.3404	-6.91906	-42.5095	42.5799	-4.52915	-30.5105	20.6894	-26.9707	-4.50296	-21.7971	4.33661	5.51271	-5.13825	2.57348	-0.477854	5.76797	-3.29014	53.1074	29.4806	53.6791	-51.5785	40.9616	22.7574	3.87445	19.5043	-8.89231	-9.12836	-24.4043	-17.9152	-3.10713	-1.54526	-4.04616	1.344	3.77962	6.40035	2.2399	0.665639	-11.1504	-3.84339	-2.20821	-7.59106	-1.6296	2.87623	0.735724
9001400	RIGHT	V00	106.964	-10.7141	-71.941	-32.4911	19.9733	-8.51436	18.6509	35.919	6.31136	-12.8909	-3.76868	-54.0968	65.6261	-38.2205	6.30022	6.97011	-6.72535	4.54497	-9.42278	-16.4898	-55.4543	13.2433	43.6352	30.7545	-23.4507	-12.0375	-8.09715	10.9806	-13.5441	25.5926	-61.156	22.1379	-7.37968	-20.0216	-0.748748	4.4775	-2.35127	-7.44498	11.1964	-0.486172	-22.44	7.55898	-9.22645	6.25527	6.10059	1.79839	8.88609
9001695	RIGHT	V00	-54.2584	18.2741	3.22045	33.2544	81.2601	16.5531	10.987	-37.772	5.96778	28.1161	-27.6786	29.2513	-20.036	17.2135	-2.66724	8.82188	-3.88861	-12.8003	4.52382	2.86006	15.2256	4.64834	17.7429	-13.5756	142.21	43.9252	17.5413	-11.2836	-10.7342	-4.08641	1.83384	12.3336	15.4051	-10.3208	9.59069	7.25001	-8.37579	0.721831	5.28453	3.38169	3.09725	13.291	1.30152	0.715965	-3.46382	0.888199	-3.26512
9001897	RIGHT	V00	-169.468	-28.3768	13.1526	-6.74627	-15.3224	-2.18608	-5.37469	6.13598	-17.2572	8.50309	34.0902	-5.56477	-11.3199	18.2215	0.737683	-4.8852	11.216	10.1476	-14.9822	2.30087	99.1359	-45.3046	-17.2041	20.2426	-29.4104	20.0237	0.58308	-10.562	-0.396973	13.5626	28.3162	7.54309	-0.446765	3.37875	2.13554	-3.36171	-9.04873	-3.98263	0.551523	2.37927	9.59583	0.443029	1.02727	4.45312	-2.70801	1.79778	-3.95665
9002116	RIGHT	V00	-109.164	28	-24.5373	20.6093	12.9098	-1.05548	-24.0526	36.3447	-3.3793	11.773	19.5519	-24.7255	113.582	-18.083	5.13336	-3.22724	-7.66571	2.08008	0.325071	-10.6354	100.002	40.3424	-31.5818	-16.3378	38.1045	4.24157	13.9028	11.2834	0.385666	9.55021	-96.7015	21.0777	32.2465	-4.86549	-14.7505	-6.11612	-13.8634	10.7889	-3.84655	5.61033	-19.166	17.7102	4.81157	-4.59143	11.0388	5.21598	2.3757
9002316	RIGHT	V00
9002411	RIGHT	V00	-144.212	-56.051	-10.6496	23.963	-8.72651	2.92365	-6.0446	-17.2023	-18.7173	-2.76547	39.5566	38.5398	-25.3079	12.9774	10.2051	4.32019	-12.1244	2.26627	-1.46352	7.59669	90.1284	-64.4225	36.1904	75.866	12.8383	-25.8599	9.45698	-12.3774	-6.89041	4.32577	5.15884	-5.87185	10.8627	-0.992519	-4.65108	9.17385	3.01281	-3.40982	-5.42889	0.785952	2.10785	1.08138	-3.10406	-8.80489	-4.54366	3.43076	0.0571511
9002430	RIGHT	V00	-183.517	49.2625	21.9881	15.8681	-35.729	-22.9769	2.62954	-18.2618	-8.91324	11.8654	62.8614	-68.1677	-17.2898	-11.3133	-13.2138	-3.50438	-14.5446	-1.20587	-0.320727	-7.95577	92.7519	-26.1461	63.9777	12.1832	-11.3486	-9.20797	0.61213	-0.615403	18.3981	-10.9164	11.3014	-7.66378	8.27363	-3.68638	7.85186	5.42567	-7.82825	0.811187	-4.36968	0.265614	3.97681	-1.77108	-4.27936	-2.31231	1.26692	1.37016	-0.463718
9002663	RIGHT	V00	-7.65859	-20.4353	-5.0688	-10.4019	6.15162	-22.6461	30.3737	5.62115	-10.196	15.2561	-22.5746	1.09389	-3.51771	-12.7235	12.8484	5.01252	13.0641	0.252519	14.1518	10.9001	-14.0721	-91.6053	-30.3768	-35.3916	-7.39913	19.1712	-8.63838	8.60834	-8.74896	4.03953
9002817	RIGHT	V00	-0.523664	-60.0471	-18.1069	35.3937	-5.3719	-24.6536	-16.7982	1.85772	0.952013	10.5004	-13.2903	21.6985	-22.8067	-6.53241	-3.67542	6.37954	-4.7987	-6.2915	-1.10723	-2.55032	-10.1845	106.416	-35.4403	13.5873	14.6894	2.29771	-3.22602	-1.78034	16.0994	5.94664	3.66152	-20.7942	5.76735	-19.6451	-1.23941	-14.196	-10.6885	-6.3188	6.08439	-8.14743	-9.35389	-11.1803	-14.0878	-0.0964744	-3.62466	-3.71022	0.805564
9003126	RIGHT	V00	-2.41847	-34.4661	-71.484	-4.78883	-6.87231	-13.9721	36.3009	5.68161	3.59236	15.1023	7.12744	10.2483	-8.459	17.274	-0.630519	-2.68694	-3.03083	-7.32529	8.00554	4.01207	37.8583	36.8622	1.92077	-41.8909	15.2181	13.1261	-3.60305	0.850298	-3.71508	-10.0284	-14.2067	-21.5014	-11.0004	0.0910883	-0.627608	-2.91045	17.4241	1.18104	3.19248	1.51486	-1.97696	-7.33877	0.357015	-7.48912	-1.01667	-1.66622	-3.90979
9003175	RIGHT	V00	32.673	-51.5719	-7.39383	4.84277	26.5838	22.3571	-12.3869	26.5982	-33.902	-13.2903	26.2287	32.5103	21.2866	-15.8193	-11.8665	3.02702	9.96119	-3.77755	-5.58647	10.1597	-22.6669	-23.9178	-28.3975	35.4669	-0.858823	2.782	0.933901	-8.40552	-7.99357	-0.349821	-37.0506	-21.7065	-18.3178	5.35196	20.3546	-9.83847	4.33861	8.44775	4.78632	-2.62525	-26.1154	-2.89466	0.34027	10.16	4.1782	-6.09128	-0.952971
9003316	RIGHT	V00	-202.323	-76.1842	-5.08141	-66.4225	25.8511	36.3521	-10.1116	-27.7223	10.4042	-31.4982	45.701	54.6333	26.3158	-4.21584	-5.42414	8.6066	-25.9252	19.3538	6.04639	5.98686	141.448	38.9246	-19.7724	5.34083	43.1299	-28.4914	5.33694	3.27389	21.1503	1.07762	-7.10055	-16.1075	19.3873	6.42336	-9.67875	-9.19233	1.74568	2.09907	-2.46132	1.57897	-18.3244	9.97434	3.4026	-4.328	2.00351	-1.52667	5.2234
9003380	RIGHT	V00	58.2165	68.4603	83.3424	-30.1262	-8.21126	14.6617	-4.30048	-21.8536	-33.6219	-15.4511	-44.3768	-6.36695	-14.2794	-11.6503	2.92456	5.15407	-3.89054	3.66651	4.08224	-0.506826	-3.03905	41.3633	48.7524	-26.8718	30.4068	-10.858	29.2831	-2.29637	2.26296	-4.73507	12.8879	-0.727405	14.0932	-0.716996	-11.2066	-7.67399	-0.755996	7.99952	4.74185	2.11803	12.5274	-1.35141	-0.353417	2.11014	-2.37534	-7.09013	-0.339095
9003406	RIGHT	V00	-90.1743	105.173	-38.0132	-3.3329	-0.342005	-4.94917	24.2146	5.99445	21.953	29.8501	46.5251	-7.02674	16.5002	10.3253	21.1224	-10.8293	3.58185	11.6249	11.3306	12.1465	44.9698	-54.1969	31.0828	-37.4594	-5.81294	21.2483	6.2518	-3.12081	2.67312	29.0104	6.57852	-5.47191	8.53508	3.87153	1.03011	2.61647	-10.0604	1.40461	4.90918	-0.214557	-0.240118	-2.4226	2.11028	0.612629	1.44629	0.635761	3.32851
9003430	RIGHT	V00	-80.5838	-93.6419	22.2592	-2.39652	43.2943	1.27606	-5.43985	-2.29985	-15.1586	20.0003	26.011	4.30087	12.7835	10.1396	16.0119	-19.7769	12.214	-0.697758	-15.1075	8.06702	69.1154	-9.32965	-50.2856	-62.6394	85.9863	26.0723	-21.4444	14.1769	-2.56126	-10.9492	9.99394	-5.89587	3.06561	2.5984	-5.69041	2.68188	1.05836	-3.10693	-11.0431	-3.97513	7.08695	-4.49489	2.72351	-3.97153	2.79806	-3.26095	0.310399
9003658	RIGHT	V00	9.55427	-30.4704	44.1403	-4.57306	-9.41938	13.436	-13.668	1.53851	-22.0368	-2.73178	-6.18469	-49.2654	-12.4007	-2.56221	-2.36667	0.473251	-9.11902	5.45622	-0.0801323	9.10764	23.8985	0.517093	-3.65331	-40.9076	35.671	20.0445	-3.35308	0.345361	-6.0936	1.05745	40.8243	7.59175	1.8638	9.04103	1.72132	-8.48976	1.62942	-2.27378	0.00485593	-4.29459	14.4209	-2.36931	3.67244	4.51877	1.32967	0.018277	3.79538
9003815	RIGHT	V00	-0.505756	26.4471	11.0599	37.0615	-8.90799	-12.0036	17.6693	-11.2215	-4.51372	-11.1029	-21.0831	10.1389	-3.11655	1.96141	-9.3082	5.50781	3.76272	-0.985006	-7.07528	-0.542406	-23.5393	23.8119	50.007	5.83127	6.46755	-20.914	-6.35038	19.073	3.3516	15.2577	-26.7106	-5.7342	-27.4545	-6.65078	3.51589	3.33888	7.68076	-5.18698	1.36631	-4.39262	-8.03065	-2.83727	2.99649	-1.76599	-2.1224	2.83096	-0.684474
9003895	RIGHT	V00	91.1511	80.4361	42.4873	6.99911	-35.3323	-35.513	-13.8871	-16.5754	-17.1593	-4.90482	-17.4869	-3.52849	-3.79485	-4.73058	-0.801581	0.630031	-6.16444	-19.1775	-18.7755	-7.39297	-73.4708	87.2403	-14.599	84.4331	-21.4903	-24.1657	-11.6531	9.8285	-34.9944	19.3939	-30.492	39.6716	-0.735373	-6.09455	2.32357	2.90651	5.24123	-13.2183	0.29203	2.71688	6.03579	7.10653	-1.00465	-4.15551	2.35321	-0.522871	0.160911
9004175	RIGHT	V00	-191.352	7.07729	13.5008	-7.93796	7.10609	32.4211	-3.05623	11.7994	-33.0312	3.59417	74.768	18.328	32.4503	3.83457	-0.161062	-7.2464	-7.54346	-1.52121	-8.21483	5.36146	101.815	-2.45692	19.265	56.3076	16.2963	3.34117	-12.3822	-13.9022	6.43171	-25.4735	29.195	9.33507	7.20253	7.22613	11.2695	-1.06488	8.61772	-0.511959	1.63013	0.348667	8.45768	4.77324	0.990832	-2.3008	5.23531	-0.801679	-4.89637
9004184	RIGHT	V00	-122.706	-20.3788	-0.209424	-71.6098	-22.251	-4.48116	23.0074	2.58542	31.7319	31.308	51.5271	16.8388	-6.90438	13.3641	-4.82944	1.16677	-4.41613	8.10539	-4.69679	0.84422	75.0382	-16.4038	35.5456	-5.25181	57.6359	-13.133	-11.417	11.9619	-3.95112	1.56883	31.1595	9.36189	1.21608	7.42622	4.26193	-11.6777	1.11119	3.37134	-0.0259835	-0.336853	14.0422	-0.963269	0.849081	1.39017	2.43579	-2.02556	0.569779
9004315	RIGHT	V00	-126.195	28.8756	-18.081	28.5281	12.5628	-1.70916	-25.8378	29.6934	3.9447	0.98435	45.1782	-51.2806	-11.6663	6.91541	8.25854	3.45853	3.4748	6.50588	1.75819	0.440292	67.8463	-35.3055	-19.5919	-26.576	2.76359	5.02879	-13.2812	1.27624	7.69037	10.8048	14.5007	-0.335052	11.0215	9.40078	1.13733	-5.65265	-4.6212	-0.906171	0.782	4.76576	11.6551	5.41108	-3.80428	-3.93679	0.618326	4.17559	-3.28027
9004462	RIGHT	V00	41.7292	-80.8627	31.5331	2.55269	32.2009	34.9472	-14.1907	17.9417	8.00523	-21.2261	16.9002	-33.3033	5.96863	-14.2904	2.98465	10.1302	-9.5906	-0.726737	3.26592	-21.2452	20.6147	-6.26495	52.2535	-29.86	7.25405	-2.85742	-9.96901	-3.58996	6.84848	2.79107
9004669	RIGHT	V00	-225.064	27.7018	-27.8226	-15.3914	-17.4549	22.7623	34.2792	37.6548	-26.6473	20.1783	50.7608	-87.6091	-5.71572	-27.0731	-4.28921	-11.9279	6.61798	-3.2652	5.92035	11.462	130.448	-10.5242	-4.05556	27.0898	-10.4684	18.7549	-14.4853	-3.29045	-1.04998	5.60528	35.8183	3.59595	9.37561	5.82112	11.0339	-10.6428	6.64678	-1.93447	-10.5996	-0.023622	5.90705	-0.161403	0.695179	3.95293	4.07942	-0.630501	0.206336
9004905	RIGHT	V00	-28.3887	-1.19767	-6.24564	26.0643	-16.244	2.46116	1.17685	6.38015	44.6634	19.678	40.8061	-15.6592	76.97	-5.60084	-12.1969	-2.65504	-7.66637	18.1891	3.94379	12.8725	-0.342363	9.35724	27.8494	22.1822	-15.6968	4.23011	-17.216	-12.7725	8.22243	1.62617	17.1694	7.55851	0.982905	-3.83222	-3.92204	-0.984026	3.98694	0.79485	2.20146	-7.33929	3.45825	-3.12673	5.36624	1.99998	-1.12415	1.32551	-2.05089
9005075	RIGHT	V00	-107.037	7.75602	-23.5006	21.1236	-2.81338	-11.5446	-22.0089	-20.1978	0.842087	16.5285	28.4589	26.913	-39.9254	-0.783076	4.93633	5.65111	9.15331	-23.6528	6.39104	24.7288	40.2914	25.1772	-34.6682	71.06	25.6426	12.9275	1.14352	-10.8969	6.05252	4.58381	-13.8221	-14.5712	-6.40034	-13.4536	4.48243	-5.39044	1.76507	-6.12424	-3.88396	6.30784	-8.0487	-5.47319	-8.68034	-1.92268	-4.83767	-2.36002	-3.50391
9005132	RIGHT	V00	-22.9225	21.6048	40.4107	38.2853	20.0135	22.4692	2.94578	6.90414	5.23448	-19.6289	-5.17398	-12.0335	-27.6925	16.8342	4.50675	-0.605162	15.6279	-6.3246	-4.45172	6.43837	39.292	33.1037	-17.5947	-42.859	4.31837	1.9917	-17.1287	17.675	21.7779	-7.73306	21.856	-1.29414	10.6401	-4.71531	-3.1648	-1.26665	-3.37355	-1.15372	-0.679856	-3.84837	3.68224	13.1264	2.32997	-2.22235	-4.71833	4.48936	-2.45817
9005321	RIGHT	V00	42.68	-22.197	-74.2724	-1.14909	6.94582	4.93404	5.48515	33.4431	4.31508	0.211999	-1.45487	-18.4083	19.8724	-0.0334649	14.6408	-6.90405	8.46558	3.58746	3.09305	-3.90035	-32.0041	25.1944	-23.3408	14.1103	-11.7297	8.89967	-18.9909	-12.1584	-1.34908	7.08366	-12.7189	-15.3844	1.56099	-3.94113	-7.53157	-0.995126	9.68854	-2.67593	3.42945	-7.16096	-14.1663	-4.65221	4.05292	-3.27029	0.736804	-2.34511	-1.13493
9005413	RIGHT	V00	10.5714	16.0859	-66.1645	21.3956	9.54292	-19.5137	-9.74502	27.5561	-3.52288	-12.368	18.5099	-45.307	48.0243	-12.012	9.79587	4.43324	-1.86537	-4.87366	1.37003	-14.112	-0.540385	14.1662	-31.4904	-6.08448	-14.7294	-2.54084	13.7323	-7.06412	1.38734	6.01431	8.93345	-10.6018	-2.91756	-0.258844	3.96447	-5.63294	-1.1086	-2.96485	-0.262714	-3.2251	-13.5685	-0.203636	5.11253	0.514543	4.27338	-1.34194	2.98132
9005656	RIGHT	V00	-134.736	80.8367	46.0161	32.5011	-16.1763	-26.9503	7.07026	-7.49703	-6.78647	-4.79812	26.6434	-22.6881	52.9952	-15.2681	13.9233	-22.2924	-3.6704	2.94116	-6.16259	-3.23841	102.114	-15.1327	13.4319	-16.9862	-4.9642	-6.25669	-2.6965	10.3453	9.95302	8.75086	27.1518	0.388323	0.644182	6.5953	1.55027	-2.91277	0.498091	0.792751	-3.10677	3.1404	10.4756	-3.00732	5.01553	1.2419	2.43666	-4.12304	-4.1943
9005905	RIGHT	V00	125.618	53.7626	-0.41491	8.79784	-23.2991	-27.8413	1.3525	-19.9793	5.97022	29.1946	-56.4925	20.8838	-31.2596	6.85926	9.31997	-1.46409	-7.52007	-6.36656	19.0287	-7.86827	-92.2512	3.87585	0.0134899	5.47959	22.0956	10.9521	12.7511	3.57732	-15.3613	18.7348
9005942	RIGHT	V00	78.8894	-29.2619	-8.91046	56.9899	-10.6565	-2.6273	9.42709	-30.7915	-1.25154	12.9196	-10.1124	8.25112	0.497714	27.9944	-13.9216	0.0617096	-6.12529	2.02065	-3.5217	-5.53067	-46.2908	28.5563	129.14	-19.3652	-21.6496	16.6443	5.40086	-26.2368	7.32027	-11.0256
9006140	RIGHT	V00	-12.437	138.329	20.7577	-22.2429	-28.7282	3.45769	3.38353	8.7605	-8.77601	-5.65021	-19.1368	-22.8237	-14.5876	-31.5505	4.02819	4.38719	7.70027	6.84318	3.50393	-0.663561	40.9356	66.355	47.6682	-13.4717	38.4937	-12.6303	-8.21781	16.4738	7.56573	-4.56616
9006407	RIGHT	V00	-77.7084	-36.0321	31.4679	-0.0573416	0.870333	12.3142	-14.7881	6.51174	-3.21751	-12.4822	15.5615	-8.80071	85.0281	9.18854	-5.97265	-21.891	1.12916	2.53666	0.182945	8.95814	18.2123	-112.986	-12.2075	21.7019	17.7181	-1.25489	-25.7273	-12.9718	0.21674	8.74574	15.9284	-4.26732	-3.45596	-11.2557	-5.64626	-1.35625	0.832865	-1.32497	-2.26308	1.90119	7.98289	-11.3154	2.75165	0.409484	6.7338	1.3109	-2.27298
9006723	RIGHT	V00	-99.8464	-1.88104	20.9337	-34.0228	-3.90764	-7.30125	-4.29915	-17.6567	1.69804	32.1859	26.6427	-7.10907	-50.3637	17.8633	9.41837	3.41261	12.9426	6.6944	-12.6838	3.21494	53.7235	-2.62852	89.4152	-37.6676	10.7108	3.5184	7.29711	-1.65258	-10.9836	-18.3596	22.4788	5.73691	1.9095	9.2186	8.66651	0.384977	9.85241	-5.83068	2.94851	2.38889	6.70104	5.32299	-3.03035	5.79719	0.219651	0.851843	3.17822
9007422	RIGHT	V00	5.9715	-60.8386	46.4087	-1.64338	-9.67599	-35.5663	-14.6828	-9.83916	-2.39188	-11.7479	-24.746	-10.8707	-17.0386	-0.835707	2.29986	0.918768	-3.135	-5.74167	-3.69215	-7.96787	-54.1261	58.8265	123.514	66.6191	-7.38471	25.4437	-31.6708	-8.32281	-14.9064	6.16952
9007827	RIGHT	V00	-27.8144	-23.2717	32.3609	6.76694	-13.2207	11.3343	17.6652	27.6413	-1.63908	6.55196	25.6288	9.48435	-13.8167	5.37299	-9.17652	7.17533	18.9383	-6.857	-14.7829	4.52161	27.1965	20.9667	-27.0954	18.2443	-50.9077	7.3518	-6.45408	-17.118	8.99923	0.0578053	8.17664	-15.5317	-2.54072	2.64119	-5.71105	-1.96981	0.571334	1.11224	-7.19346	0.242571	-8.95725	-12.2422	6.33169	-2.00658	0.337285	2.71127	-2.18178
9007904	RIGHT	V00	66.8049	12.1849	-9.55915	16.0981	-15.4105	-47.2571	-2.40711	9.2513	-13.0036	9.27016	-11.3234	5.1865	-25.9528	-5.75973	3.48206	7.64709	-5.65891	-3.83581	6.21728	-9.04247	-65.2443	-111.251	-3.24543	-12.5813	-38.0824	2.54005	-16.6398	21.4003	-9.20426	10.2118	-13.0882	27.9407	-8.33817	-2.43165	2.08869	-5.50614	-4.35216	-0.832219	-3.14207	0.836769	10.9812	4.09106	-6.00024	-0.0900158	-3.33822	-1.89981	-1.79986
9008322	RIGHT	V00	-236.041	-63.1006	10.6182	-11.5815	10.2364	28.8673	-5.59571	-23.3084	26.1419	-22.4674	78.1527	-17.9092	5.5619	-2.47463	-6.52461	-3.30597	-9.50636	6.06323	-10.4285	6.4575	164.066	-25.9097	-110.273	-17.0357	22.107	5.29708	-9.45809	10.1138	1.6179	-1.78898	11.8226	5.1521	0.576568	9.65195	5.46684	5.56128	1.29674	-2.43224	-3.80855	4.36836	11.9488	-5.88129	0.947797	0.0774442	1.89355	-1.20301	-1.37745
9008561	RIGHT	V00	135.491	-0.530955	-9.7997	20.9856	-11.8732	0.275676	-7.9277	-16.2943	6.61554	14.3179	-26.6494	-10.8207	3.75657	-1.86897	-0.804676	-2.98877	3.4696	8.50688	-2.8353	-2.78601	-60.7002	41.7861	39.8311	-9.92887	-6.38074	-1.93248	-3.47128	-8.81511	15.108	3.94386	-64.1766	12.5758	6.13934	-26.7019	10.1423	1.55898	-8.12317	-0.0422608	-3.23967	2.83085	-30.0481	-3.93083	-13.3197	1.37326	7.86524	2.06269	-0.799306
9008820	RIGHT	V00	19.8552	16.9771	-18.3805	-5.67419	-23.6812	-31.9154	-9.90476	13.2085	-2.46645	-19.396	-23.1016	-22.1283	17.7944	17.6538	20.4927	-7.46389	12.2468	4.67496	-5.92566	-0.538749	-40.0373	15.2068	-1.60331	11.2844	12.151	-10.1894	5.26708	4.48093	-6.24486	-9.0141	-10.2799	-9.49047	-6.72044	-1.89989	-2.42712	-3.85104	3.10475	2.71981	-2.89724	-2.83099	0.87356	-7.66093	-3.18446	-1.6692	-3.82573	-1.43411	-1.88457
9008884	RIGHT	V00	63.564	7.70141	-55.8326	-30.3276	41.0479	-35.5576	-41.0478	-23.9534	-5.94073	-7.70657	-13.9583	-27.7484	-32.7351	-22.763	12.243	-1.07984	-3.18698	7.45946	2.23798	-9.86198	-14.708	46.8611	-29.5109	-68.3986	37.312	8.02616	-6.44981	17.5809	-7.32163	-2.73157	20.8916	4.08826	-4.32192	5.18047	2.7864	3.5263	-2.03093	3.95211	5.49641	-0.0547795	2.92293	8.804	1.80261	-0.294149	-0.607689	1.70859	5.70723
9008934	RIGHT	V00	-94.1089	47.9217	-42.1832	-34.724	2.45772	-4.44868	3.6101	-9.78713	-27.0769	4.8601	40.4296	-11.1511	32.3321	0.203406	-11.7905	-14.1767	11.6844	10.9392	-0.743294	0.414295	70.3592	-48.8359	-28.0506	-10.5003	-16.2668	-2.039	-13.8279	-4.49389	21.9672	-14.713	5.66346	-2.88672	4.34089	-13.499	4.72795	-3.82935	4.27171	-0.922525	-12.6574	-4.98754	-0.340127	-9.70305	4.44419	1.13857	2.92616	-2.01111	-3.5975
9009067	RIGHT	V00	129.329	14.473	-45.0442	29.5445	-7.3473	1.358	-4.33617	4.92889	16.8905	35.4308	-49.6461	25.8801	20.7516	-20.367	8.3534	-2.4451	22.9508	-7.32886	13.8899	-6.5126	-110.855	-75.4627	-76.5817	-26.2163	23.8785	-3.50848	38.1834	-14.7476	8.37621	-3.07212	-19.4824	-20.2763	-12.4005	-1.71919	4.87932	1.30862	-5.20497	14.33	-6.00238	-6.09443	-15.3404	-8.54657	4.20677	6.50476	-3.48393	0.765324	0.32182
9009623	RIGHT	V00	-66.7444	-13.6638	11.1178	45.0434	29.5343	-2.89805	-10.0244	-24.7204	-17.1423	11.5687	32.9856	-11.2846	9.35547	-5.0475	-7.70011	3.46273	-9.0257	6.58337	4.18264	4.86272	58.008	-36.5562	11.7005	-32.9364	37.244	-5.41599	6.27928	-15.722	-12.7274	0.510389	28.9481	4.06558	7.10579	2.31753	5.4679	-7.89204	-2.85024	-1.86411	0.846752	-4.68363	10.5885	3.42538	-0.609026	3.48093	1.29954	-0.264926	-0.197158
9009716	RIGHT	V00	102.234	-52.4447	16.2773	25.8661	-23.1696	0.684145	10.7024	7.81214	6.5835	13.0552	-3.42042	-54.951	-37.0852	-1.47029	11.7242	-12.9765	2.26748	-3.56339	-9.47016	-7.4824	-62.5521	22.7645	-31.5779	-15.8986	9.11025	15.904	0.463419	-17.5986	5.20776	5.36773	15.4418	4.26203	-0.415203	2.27365	-13.6271	-2.04437	1.82925	-0.684294	10.2823	-5.95404	7.48933	0.786026	-3.32536	-5.31838	3.80009	-0.546102	9.47011
9009927	RIGHT	V00	92.1715	19.269	17.266	23.002	-13.6519	-13.9366	-11.8507	26.0227	-0.269124	-2.44025	-34.3174	-38.474	17.3086	27.2301	-30.5358	4.47987	-0.871508	-12.3747	-11.9343	4.83496	-45.556	1.92904	7.2681	6.29944	-6.61223	7.60694	-16.3102	-3.2613	1.70652	8.69474	12.9973	-5.88018	-3.64795	-2.79568	-6.58586	2.18762	-3.38242	-2.53332	0.838264	-2.29432	6.60696	1.69409	1.34568	-0.638248	-4.0854	4.52523	5.38293
9009957	RIGHT	V00
9010060	RIGHT	V00	-226.449	32.0657	-30.1687	33.1293	2.61677	3.83746	2.89987	26.8475	24.4288	-17.8201	73.5998	60.4066	1.89452	9.3306	-11.9898	7.27033	8.64889	-1.83673	-0.5683	13.8176	137.733	-37.0875	38.4814	31.0606	-21.3705	-19.883	-23.3822	-0.397205	23.1995	1.98582	-9.43325	-25.4289	-7.96469	-0.492362	-5.2124	-1.92228	0.704226	-0.589595	12.1587	-5.63257	-3.96083	-6.73651	12.5764	1.20966	3.4401	0.410855	-1.24416
9010308	RIGHT	V00	-31.9719	-3.16665	-35.9041	-31.5214	-22.7511	-16.1334	-18.7933	6.92994	20.5314	0.550645	6.38164	-3.45514	12.1352	0.300552	1.64994	12.7473	-3.59127	1.79675	2.88752	5.842	13.3901	-53.044	-3.59269	-15.2112	3.70013	-10.4985	-8.49184	-6.71052	4.53193	6.59411	28.8923	10.996	0.539839	6.6256	-0.599389	-2.41329	1.30408	0.787644	1.16592	0.479379	18.8987	1.67352	0.558819	3.93704	-2.26556	-1.03267	-0.597216
9010370	RIGHT	V00	27.1053	28.1605	-12.3122	31.4632	20.4526	-17.119	15.6956	5.14912	2.11986	1.60824	-19.6193	-46.0634	15.6213	-20.0667	13.9917	-11.0342	6.65757	11.6519	7.58211	11.4785	-27.5133	19.1351	10.4705	-39.306	-9.19231	-10.7676	3.02666	-6.25893	10.9258	-0.814928	7.52795	3.75451	15.3187	4.70129	7.373	6.38264	0.146304	-7.6102	8.28496	6.90787	-1.99629	5.42682	0.346971	-0.681529	6.95266	2.66896	6.97173
9010952	RIGHT	V00	113.498	-23.5176	-59.8151	-17.3033	37.6535	11.4099	59.5883	-17.381	-0.965712	0.657252	-62.5298	-19.6594	-13.6095	13.3578	1.91746	-23.6696	8.08861	-14.823	10.1763	-3.82083	-61.3314	-9.59125	-1.40597	-16.5894	7.10486	4.95918	1.62841	-4.98271	5.97196	4.95571	26.6802	2.23709	-1.81187	-8.86407	-4.41416	-2.2084	-3.9076	3.60285	5.69675	3.75434	11.7772	4.86818	-2.12647	-0.893929	-5.39957	0.474575	-0.18921
9011053	RIGHT	V00	-235.283	-13.4489	-18.471	54.1695	-0.133802	-24.8049	-0.0576008	-5.36556	27.2918	12.9972	37.354	-74.9938	-9.37354	27.9156	-11.9248	-3.78627	18.9819	-7.5238	3.507	13.9425	147.608	-30.8485	4.32944	15.1217	-4.80205	-2.48652	1.23347	-2.96952	7.64996	-10.2709	11.501	5.2318	5.43583	11.4605	5.06446	0.64671	7.92865	0.530014	1.81767	2.57084	-0.527794	1.05217	-4.37447	3.50293	4.03555	-1.42446	1.441
9011115	RIGHT	V00	13.683	62.6037	37.5894	46.6939	-43.9636	-1.02494	32.6347	10.366	-14.8842	9.64202	19.8227	17.5231	4.21582	-23.5994	26.966	-10.4778	11.689	7.72692	-19.9296	-8.61292	35.6555	21.6252	-23.3628	-26.7767	-14.4268	-7.25834	-11.2959	10.2198	16.5693	-8.67057	29.6988	13.6668	-6.46561	-1.14827	-1.86943	1.89082	7.55717	-3.04106	0.2925	-2.20047	16.7043	-1.03663	1.26303	3.70771	1.52109	3.00371	0.435436
9011420	RIGHT	V00	74.9735	8.98916	-49.9764	-20.5226	-12.9667	12.3038	11.6179	16.7905	16.6433	-10.2021	-14.6256	-76.3754	-17.272	5.59495	-2.69533	-5.69945	6.72649	3.81786	10.4855	4.59621	-36.1642	42.6831	-34.364	32.7731	15.3185	-26.6658	8.68803	-12.976	-5.73578	-2.49467	19.0566	5.0159	-8.05013	-2.80298	3.48996	-4.36887	2.21594	-4.51373	1.66171	-1.13725	9.43363	-8.03016	-1.20776	-2.16449	2.19991	1.25507	3.16544
9011641	RIGHT	V00	-90.8365	50.4577	-28.1553	23.4358	-26.17	-25.9021	-9.1338	16.1836	-7.17711	-5.87653	37.3048	-20.702	-24.2445	22.3109	8.57071	1.13189	0.709785	1.99897	-4.25607	-19.6815	67.6469	8.34381	-56.9844	7.71846	-23.6673	-14.5373	1.18397	-0.500987	14.2795	-2.04748	15.2158	-24.226	2.43943	-10.1341	3.28762	-13.4676	-16.3879	3.09527	0.325205	-5.65515	7.23531	-9.68645	-1.55349	0.546858	-7.22739	1.5428	-1.77414
9011661	RIGHT	V00	-66.2168	-23.7096	394.09	-165.303	252.653	-330.577	-101.611	169.886	244.307	-92.0814	8.92838	44.3617	6.56889	13.2743	-3.6985	4.14908	9.47653	5.51028	11.8513	-3.86284	-13.6332	-14.0007	38.1277	55.6014	-19.0789	-11.5705	19.8762	-7.72006	-11.1266	10.9813	-7.40177	-0.236413	48.1992	-7.56377	16.0787	8.67688	4.21064	10.7765	-13.1674	-5.04245	-11.4374	9.97606	-0.569541	2.27596	-7.24482	-7.47788	2.43241
9011918	RIGHT	V00	-116.662	-13.0093	15.8057	-10.9546	1.89455	-12.136	21.8127	19.2237	-51.6804	2.40129	33.8783	6.25326	8.24934	12.001	-0.199078	-4.77813	10.677	11.6895	-5.78284	8.79515	86.421	-53.2969	-32.0479	-26.4993	-130.797	18.7809	2.36932	22.6741	-17.7996	-11.2849	2.98435	7.94925	-7.57682	-1.86364	-2.7038	-0.512667	-1.73462	-0.269764	-0.143314	-2.31031	4.50091	-3.59174	-3.28551	-2.02037	-1.20622	4.30725	2.92987
9011949	RIGHT	V00	56.6622	-7.82383	42.8487	-3.69501	40.8084	7.15202	-12.036	-15.129	14.1213	-20.7086	-40.9895	-9.34531	10.2294	13.5704	-13.1471	4.18194	-5.32761	-12.6953	-13.1371	11.7554	-57.4121	13.2072	1.51963	38.4291	3.32174	6.94313	-8.51927	-9.34841	-17.7981	22.3087	-41.0525	36.7001	38.8243	-6.03262	0.169955	12.4565	11.5868	-9.08294	2.99894	-3.5844	-6.35266	14.3007	4.48467	4.36118	5.10532	-1.96197	2.87451
9012435	RIGHT	V00	3.15983	-12.3964	15.3575	39.4647	-3.64922	-30.3579	-6.98408	-8.63208	-8.02322	-20.6378	11.2888	-9.21801	-25.2089	11.6919	-1.41722	8.78798	-19.1932	2.21538	9.0267	-0.542269	-30.9479	33.1243	6.99782	3.75739	10.5843	19.4956	-5.47004	0.38718	4.93457	19.1314	3.08715	10.8116	-8.63915	-9.67361	1.32907	2.22889	3.70446	-3.39285	2.44142	0.980336	5.27387	3.561	-11.4165	-0.872664	-3.08715	-4.58059	0.557878
9012867	RIGHT	V00	-92.2276	-5.53803	-33.061	-16.1955	-7.52001	-4.97268	-26.2879	21.0845	-7.34632	32.4181	20.4055	11.7578	37.0353	16.4099	-8.98634	-9.69348	0.929072	2.97182	-0.662267	-0.130148	90.7512	47.4944	4.15808	-46.5496	26.7826	16.4514	-0.936135	14.1091	5.34518	-3.83959	24.2118	10.7697	4.24649	-1.20201	4.24696	-4.0476	-6.97254	-1.45251	1.06938	1.65208	15.2286	0.193057	-3.20122	-2.51872	3.39173	0.431061	-1.80716
9013161	RIGHT	V00	-55.3364	158.627	12.873	118.377	107.542	39.3179	62.9496	8.74408	-6.26618	18.4785	21.8867	12.2987	-55.2191	65.5439	86.9392	2.94202	-4.45551	25.2001	-23.8349	4.17447	13.5729	-48.7673	26.3747	-52.6306	2.05609	-28.3675	32.7974	-7.44309	22.12	33.4896	10.2635	1.11769	13.0577	-2.11053	12.918	0.653317	-15.2828	3.24119	1.50986	-2.72211	10.0602	1.37907	2.73284	4.05587	4.1855	0.933119	3.36964
9013634	RIGHT	V00	57.6471	-80.7266	36.1866	90.9501	-20.2638	-2.49257	9.11028	0.331454	-11.7224	14.5992	3.37066	-6.52633	-22.0147	26.1023	-0.614623	-8.62244	11.4694	-9.74448	-1.27153	-1.28056	-15.7498	57.5402	2.07836	-49.141	2.46087	-1.0053	-0.832536	9.49934	-3.87718	-20.262	-4.69027	-28.7576	-8.22332	3.82031	2.94966	1.43414	4.17762	-0.885567	-6.99242	-5.29793	-3.222	-5.24566	-5.87061	-9.17579	-1.61723	-0.791378	-1.74113
9013798	RIGHT	V00	114.752	-48.0019	5.10633	3.56463	-6.17396	-18.3399	-37.755	-1.65542	-28.9003	-24.5114	-14.6948	-7.26607	9.37078	4.58107	5.90642	18.1548	10.1481	11.6787	8.5175	3.51445	-45.1273	32.7828	-26.249	5.35301	-3.44437	4.84372	-1.77097	-11.2909	3.04137	-2.42038	-5.3065	2.82211	6.67488	-5.42319	-11.2871	3.47228	-1.17905	-0.638463	5.5013	3.12128	0.0267883	8.12502	-2.72632	-3.46868	-3.52493	-1.94683	1.30333
9013941	RIGHT	V00	-17.2512	-57.2617	74.2752	-3.87995	-6.72868	-1.50107	-18.742	-25.1036	23.8358	-19.1286	22.3845	-13.6694	13.0505	5.15542	-6.6053	-9.38546	5.46921	3.47636	-22.3504	-4.61589	-10.8284	-74.2087	-17.587	59.4457	21.3752	-8.88857	34.8107	-14.7206	-2.71929	-10.2011	-0.85623	12.8254	-0.941923	-12.3426	4.1261	15.1278	4.42388	-8.87706	-0.646611	3.39296	-0.0249463	7.24625	-6.52724	-4.58745	0.709479	0.698127	3.32976
9014209	RIGHT	V00	130.826	17.2503	-72.0908	-7.10458	26.4881	-4.02064	-16.181	-0.968633	-10.4992	-27.383	-31.6789	10.078	-3.7881	-7.20533	-8.60005	-2.27184	10.703	0.178257	-7.24086	-3.92501	-70.3341	35.5966	-4.70915	-7.4604	-12.4408	13.7293	7.24015	-14.4966	5.2913	0.422924	5.42021	-6.55797	-2.43047	-3.68886	-2.38715	-2.03636	0.368445	4.67689	9.51954	-8.09227	-5.56932	-6.03243	3.37251	-0.373067	0.868749	3.5087	0.627017
9014797	RIGHT	V00	-220.172	-0.94361	10.4618	2.52955	14.9313	7.81422	-48.9813	37.8782	-8.96772	32.0343	92.6915	3.32827	-2.93545	27.2363	-4.33179	-2.96896	-30.2561	4.78883	-2.25679	-8.10928	122.894	35.775	-35.5379	14.7205	10.8279	5.38304	14.3002	-4.20303	-20.0357	-7.0427	1.93863	-7.8221	-1.92513	-0.646628	4.53238	0.51273	-9.41041	-0.121288	-5.05406	0.963153	1.60905	1.28824	-3.9478	-1.69644	-0.453682	0.139077	-0.520541
9014883	RIGHT	V00	-115.523	-69.388	68.0791	-1.87774	-17.4098	-7.09599	4.93889	-4.10731	-18.5917	-3.72842	57.9757	40.8921	32.7719	-15.9483	24.0564	-6.53494	-3.82093	-10.1769	6.55482	-8.79547	87.9517	29.954	6.88144	76.5052	28.3522	6.66273	1.53336	-8.01706	-9.33958	-11.3508	12.2132	13.7194	-6.67768	2.68992	2.03165	-3.16765	-4.54283	-1.65851	0.787017	-5.87402	3.31312	0.269287	-2.07803	9.95081	1.92459	1.08916	3.55659
9015363	RIGHT	V00	44.7811	48.8396	-7.92051	3.76	-22.0735	-38.8744	2.08469	-10.8138	-7.7501	8.83481	-10.9297	-77.7136	-49.2686	-14.4226	8.88182	1.6717	-1.15807	16.3717	-9.32881	0.995226	-31.6056	-18.3362	33.3062	-52.7539	-1.00086	-14.3692	-0.746924	-3.33103	1.48459	-4.10107	4.44021	2.07676	3.26399	-11.7927	3.20848	3.57652	0.0704001	0.686057	1.5027	1.09329	-3.72352	7.56527	-7.03834	-4.09789	0.548899	1.86226	4.5502
9015402	RIGHT	V00	134.894	65.3259	-17.7914	-34.7618	-10.8727	6.05097	4.56577	-3.40199	5.17951	8.07556	-46.32	5.3184	-1.75872	29.9974	-4.54178	-18.0086	4.40124	-6.67212	-6.97545	0.915098	-279.704	-58.464	-191.446	146.159	-264.007	-42.3738	-27.2152	135.913	-162.255	59.4267	-11.0225	19.3717	-14.2837	-4.31827	5.68838	-6.38883	-3.59299	0.00955857	-1.15335	-0.401213	1.98901	-0.579025	-2.33051	3.10422	-0.0695855	4.27528	3.74237
9015718	RIGHT	V00	-24.2624	26.1288	-4.09589	-32.7375	18.9443	-28.4739	32.7557	-30.9293	-14.4	-0.93033	-24.7268	13.2371	-36.9278	-12.767	-16.0585	5.20611	9.99924	0.0251939	-1.50048	8.23139	28.0662	4.62978	31.6696	-18.9037	-7.16731	-0.516807	-6.05029	-3.30579	-0.958572	4.72437	29.2285	10.4666	2.64695	5.60211	-4.98079	-2.29272	0.733864	6.19757	0.704115	-1.10452	15.8714	2.88383	-0.993163	5.17259	0.967766	-0.396613	0.281026
9015798	RIGHT	V00	66.2721	-45.6312	-21.3033	35.4897	48.296	-23.2932	2.2844	9.06259	-12.2314	-7.02936	-17.428	-11.1665	-1.6453	-15.2029	-4.6712	9.03117	-8.95341	-2.18881	12.9823	1.36847	-39.1973	20.053	-1.60919	-24.097	13.4951	2.43901	-7.57285	-6.49869	-7.52547	-6.36817	-5.05697	-2.87731	-1.57144	0.786784	-4.67508	3.82199	1.78091	4.1619	-3.25215	-5.21772	4.52838	-2.34171	0.877649	-0.596944	0.316064	-2.48848	0.330992
9016121	RIGHT	V00	73.4667	11.7185	49.9689	-21.9993	1.84773	13.969	-9.52696	-8.44876	29.5106	-3.39192	-10.3867	-21.9189	-7.79579	16.7839	-10.8838	3.27695	-6.35263	-2.20972	6.54613	-8.6225	-25.7629	19.7628	32.645	-48.2466	21.9356	-6.65314	-23.082	7.00709	1.152	-4.76795	18.0211	6.42805	14.7327	-0.566574	12.8228	11.1171	9.12858	7.16597	-2.10398	5.75256	5.51764	2.44881	1.1059	4.17335	-2.74506	-2.54876	-0.882116
9016179	RIGHT	V00	-131.282	-70.3907	26.8236	19.1585	-36.8997	-15.6431	41.3592	-6.95667	8.02432	15.8503	22.2328	-10.6932	-21.4147	23.225	10.6025	-11.0722	10.0817	3.95446	-4.11353	3.94312	74.0476	-14.9929	69.9679	-29.4876	-8.21756	-3.05819	-6.18179	10.5301	0.828751	-2.51775	-17.6336	-22.1864	-13.0208	21.2893	3.57176	16.2947	-7.85808	-6.29025	-3.49962	-1.25242	-17.5454	0.846143	2.97878	-8.59166	-5.89353	-6.7689	1.78567
9016304	RIGHT	V00	24.0394	22.4453	-20.5832	53.5452	0.10043	-0.928694	20.3005	17.3868	18.0274	-26.8824	6.82803	1.66982	-15.6384	-10.9215	11.9026	-3.57941	1.47499	-6.78455	-2.06891	3.5814	-18.6237	46.0146	33.9409	-13.3469	-56.4635	12.9438	-27.7962	-11.8064	30.0014	-6.19111	-9.48121	15.7098	-11.2325	-3.83101	-5.24116	4.82146	-0.111226	-1.02864	5.29855	0.880746	-3.48385	10.6075	0.395644	0.995226	-7.18517	-0.851989	-3.88001
9016403	RIGHT	V00	54.4154	-54.6169	5.59628	12.7178	23.9974	10.5048	-18.44	3.06992	-20.3374	-0.233625	16.608	-99.4358	-1.96357	-25.7675	-13.3069	-3.07145	7.91458	-0.39218	2.29919	6.3614	-46.1569	-44.0386	-50.5264	65.9454	-62.0495	40.8076	-5.38241	-3.49864	-19.1283	-5.37554	-83.1773	38.8009	25.5979	0.409126	-1.17244	-17.2532	-0.829002	15.3712	2.22371	-12.8173	-1.77945	7.23021	-1.5835	-2.54795	-3.40503	-3.64199	0.762467
9016886	RIGHT	V00	28.8129	-60.2125	42.5222	-24.3769	20.6016	-4.28046	-25.1366	-6.31503	-1.42662	-17.0551	-25.2363	-107.282	46.1392	32.1367	-20.4598	28.6469	30.1997	-5.74738	-1.6424	-0.801563	-39.5867	-3.9009	40.9171	62.9256	4.21456	29.0573	-12.7735	-26.4239	-17.8103	11.0402	-35.687	32.8705	-12.7327	-0.338811	-1.12915	-5.25494	-1.05632	-1.80229	-5.72147	0.160778	6.43994	8.64568	-0.86098	0.335838	-1.97825	4.12044	2.7426
9016918	RIGHT	V00	-113.11	-21.0532	91.0556	0.82056	-13.7554	12.6345	-31.2391	16.93	61.1114	39.3029	29.084	9.32754	-34.2907	46.991	-3.12464	3.34671	-2.90524	-15.9061	-6.13354	-1.88351	69.156	57.1456	31.6159	21.9165	15.4496	-58.4898	-7.28651	22.0448	4.56286	-6.54987	8.80527	-2.6351	5.52084	-4.99138	-4.66065	-3.43657	-0.0901775	0.809652	-2.15145	7.0941	-0.753173	0.577317	-2.84378	-4.89409	-5.92378	4.81144	-2.13225
9017252	RIGHT	V00	129.457	-1.67955	11.4831	-18.6045	22.2017	3.80343	9.92563	-10.0256	-17.1334	9.23866	-41.8761	-11.734	7.21662	-5.53235	0.414015	-12.9685	-5.1596	14.6375	-5.30884	0.950707	-85.8293	3.11827	16.1431	-48.6624	12.2862	-2.191	-8.87942	-15.6071	7.39125	-4.87917	-20.6069	-40.3105	17.8809	-1.19288	-3.908	5.58285	-3.46716	-0.852151	-1.44648	-3.06656	-33.8456	2.89592	3.03615	-0.705196	6.27591	-3.15241	4.09609
9017419	RIGHT	V00	-170.919	-47.5798	73.9178	13.7186	-40.1137	-19.4972	-30.4634	-2.53042	3.93713	-20.0116	25.3854	-55.8326	19.7011	-26.7809	8.34983	-20.1135	10.4806	-9.87817	-12.367	-11.7777	112.519	12.5677	7.51496	-4.17712	42.779	-5.10763	1.95136	4.51674	-4.8196	-10.9416	-18.6511	-25.3473	-1.93505	25.3513	-1.41944	8.55123	-4.34586	-18.9678	-2.62812	-1.84949	-13.3015	10.2833	7.96706	-5.71399	-0.0716998	0.985594	-0.173569
9017876	RIGHT	V00	29.4192	43.112	-47.7661	29.3573	44.276	-21.499	-29.1069	22.3788	-18.8621	-27.9633	-4.84189	22.5459	-31.9198	-0.975086	2.29507	8.03819	-2.14233	-1.76299	-6.48123	15.5164	-55.7071	104.712	-36.7317	72.5236	-5.61294	6.45378	-26.9555	14.7736	-4.53321	5.43223	-16.0954	-0.0261807	7.90241	-17.5448	10.2749	-4.87399	0.559729	-0.836619	-3.74583	1.41587	-10.7586	11.1327	-11.4601	-5.58027	-6.31985	1.86895	0.054309
9017909	RIGHT	V00	66.7709	-20.9942	-18.9431	18.6849	14.1706	0.0514712	-4.8831	-0.151755	-22.0269	5.87027	-15.2379	-19.4604	10.7671	-14.2397	-13.779	-3.07585	-6.32228	1.08075	-3.79648	5.42669	-39.8736	37.256	31.6788	2.26316	13.8278	11.9501	-7.67178	-0.466325	-0.767693	7.43104	-9.94316	-2.92326	-19.4469	-3.10684	-11.674	7.53397	3.26246	-4.29668	-0.916394	-5.82783	-6.51131	-11.0497	-1.63069	0.397935	-2.20599	-7.2226	2.56824
9018291	RIGHT	V00	-10.8798	21.1938	-36.0405	2.5151	25.2289	-10.9175	-11.2257	4.89898	16.8702	-4.75957	16.1113	-4.39268	-18.0871	25.095	-13.0503	4.69178	0.885732	3.45342	-4.66774	-1.39951	48.9773	12.2145	-31.7255	-40.333	-11.5924	3.98331	-21.8911	16.9753	13.0282	6.0862	24.3173	15.2584	5.71057	2.55207	7.05397	0.78429	5.65988	7.40052	8.09925	5.47284	9.4939	7.50727	4.89417	2.62779	-1.78881	0.728126	-2.13812
9018389	RIGHT	V00	71.7166	79.5756	-4.60913	-31.6715	12.105	8.18829	26.2777	-22.3866	6.77756	-18.374	-25.9782	-47.3854	3.00831	-5.572	0.670844	-7.70833	2.27267	7.57683	11.3301	-4.31514	-62.8247	3.83608	-11.5851	16.9647	-0.810107	-1.93572	-1.24927	-18.1576	11.6727	11.0096	-22.8377	30.9601	15.7613	1.11485	-5.16299	9.0862	-6.58944	-7.89436	1.61854	5.07942	7.24728	1.18227	-6.85769	-0.70282	-0.0427231	-1.23562	0.890805
9018489	RIGHT	V00	111.622	-2.57537	24.6195	-31.3982	7.68111	-18.2578	22.3014	-2.88722	12.9767	-3.54626	-26.58	1.90697	-27.3182	-5.64869	5.96431	-2.62692	-2.35746	0.481068	0.706682	-8.3258	-93.9068	18.8671	-29.3519	-17.6983	-17.4814	-13.2736	-11.4587	-23.1382	11.0379	-17.2745	-4.91985	-14.174	-6.61274	2.25178	-8.70961	13.4173	-3.25453	4.21025	-1.79279	1.65614	-4.48706	-7.04594	2.39606	-9.93821	-0.832019	1.17375	3.07625
9019287	RIGHT	V00	85.6603	22.4854	47.6658	23.2629	0.85762	-17.3912	-14.743	6.01945	-18.8683	24.0606	-32.2781	-78.9512	19.2107	-29.9958	-11.4902	-19.2802	4.9036	-17.0477	-11.8731	-12.8686	-20.6296	60.3761	-21.1322	-35.82	14.2452	6.63307	-8.69044	10.7471	-8.33232	-4.1024	0.566937	8.83547	-6.47914	-4.80615	0.926702	-0.863197	3.44413	-1.18335	-7.78627	-1.31014	-1.69467	-4.85104	0.958935	-1.43786	5.40755	-3.91593	1.88676
9019406	RIGHT	V00	-237.274	15.1697	-39.3836	32.1739	11.6817	-22.9504	0.554984	-12.9142	-12.6182	-0.0610519	87.7243	-3.1243	34.322	10.9833	-13.1905	-2.51802	-14.359	-1.51252	4.06613	1.1579	137.998	-40.1091	-8.46283	12.7119	-48.3588	-2.90778	6.30279	9.47014	-6.58889	-5.93114	5.96543	-19.2606	-1.74771	5.78173	-4.6423	1.41727	3.97202	-6.07947	0.921453	-3.61871	-3.28669	-4.58726	4.26263	-6.80045	-1.13538	-3.50415	-1.01474
9019907	RIGHT	V00	111.221	-11.4784	-22.7092	23.1007	14.2541	-18.8694	-5.612	-4.19682	-14.2647	-7.8784	-28.8867	18.1155	-14.1109	-3.42458	19.1629	5.29399	-1.00896	6.29837	2.1201	-0.506716	-79.0902	-40.7144	25.6264	-40.8845	14.0325	6.3124	-11.9521	10.4465	-0.825754	-3.32451	-25.5923	26.1709	-11.7269	15.1748	-1.66492	-8.8534	-0.490137	7.77079	-1.23283	1.4718	9.68707	4.73609	-2.14441	-2.90177	-1.64005	-4.45727	1.47458
9020404	RIGHT	V00	-210.05	-43.015	33.5139	2.1209	-32.6229	-13.1438	6.4604	-3.0658	-28.7693	2.94821	55.8006	-19.3213	1.87315	-10.9551	21.8902	-11.8142	8.00498	6.4633	-9.15967	-4.20937	137.027	-23.011	37.9148	-19.9419	33.6266	21.2331	0.162162	4.74644	-5.04974	-16.3727	-16.1437	21.5211	31.3781	5.45178	9.14402	20.2806	-2.37314	-13.686	6.20383	-9.22412	-9.0399	10.0272	2.798	-6.20018	4.18407	-7.85691	4.67194
9020714	RIGHT	V00	55.8648	-35.3701	49.5171	-11.0161	17.6359	0.986589	3.91525	20.7338	-13.5621	1.86893	-13.2695	12.7433	-44.4286	32.8443	-5.09137	2.39163	9.86377	4.34721	0.683425	-4.42559	-20.5134	12.5135	-5.1011	-9.22928	6.86878	-5.19936	-2.4276	-5.51916	-8.27429	12.652	14.5874	3.93399	0.136859	3.05834	-0.943423	-6.49169	-1.72775	-0.514691	-1.95432	-0.47346	5.92729	4.84337	2.01398	-0.808011	-1.17194	5.17534	-2.37091
9020856	RIGHT	V00	45.868	-12.4934	-32.5926	15.5368	32.6459	-14.8892	-7.21675	31.1445	-23.723	-23.5823	-8.15438	14.7788	21.0322	-19.6275	6.86339	6.54222	3.7425	-2.79359	0.0478428	-14.7972	-7.13773	36.3521	100.569	-40.629	-26.1475	-4.99919	-13.2959	-2.55274	20.4921	-19.5413	-34.151	4.55109	12.8759	-25.2332	0.96713	7.35752	2.67212	-11.8591	3.8614	-4.26797	-25.2477	7.01609	-5.07128	-7.30234	2.87536	-0.867254	-6.6607
9020999	RIGHT	V00	44.4612	-4.8111	-22.6482	14.1843	19.4154	-9.00699	-0.716125	8.62132	2.08681	30.2803	-19.8483	40.249	3.00791	12.0341	-3.86016	12.6488	5.62886	-10.507	-6.89142	0.312404	-34.9846	-8.5318	-2.56855	23.1987	-17.8883	-1.81127	1.27278	-8.16392	-13.7177	-4.20265	15.6746	-12.4889	-4.30058	-6.90673	-3.3454	-1.08603	2.93334	0.937762	-0.0631701	-6.64852	5.75892	-3.64827	1.45028	-4.23425	-0.641258	1.8791	0.376215
9021102	RIGHT	V00	43.2697	-61.7919	24.4531	31.4413	-3.93408	-44.2635	3.61929	-11.0551	-3.72135	-21.3497	5.0298	6.18578	-7.55145	-12.2132	1.02373	11.5415	-12.6461	4.17228	-12.296	-10.6469	-15.8149	33.168	-17.2621	-24.7503	-21.2745	-10.0469	22.2337	-3.92326	-3.03634	-2.01168	-1.66738	-9.13284	1.41289	-5.97503	-10.3222	6.67808	-1.20734	7.20749	0.261515	-1.59011	-12.9954	4.81424	-0.220568	4.1893	-3.13592	8.24219	3.91716
9021195	RIGHT	V00	-139.143	14.8761	7.19244	-46.6229	40.3593	26.3659	17.6502	34.1537	-8.97456	23.2524	45.6239	12.429	42.0965	-8.73576	-24.9411	-3.1544	6.26745	5.25091	6.41401	1.5134	101.109	-112.975	-9.61479	-15.2909	2.05321	-6.10855	8.06128	7.36979	-21.6709	-1.50257	11.1972	10.7909	30.2987	-7.98564	8.31785	11.0301	9.50336	9.37305	-9.45736	-3.54426	-5.51366	9.73859	-6.45871	-2.18574	3.48042	-7.74439	-3.91433
9021428	RIGHT	V00	-94.3105	-34.3666	49.3646	7.90163	50.7523	16.4566	-13.8686	-44.482	-32.6228	-20.258	18.6484	-9.96883	-37.0348	-7.12013	0.39346	6.12928	3.20661	4.87734	-20.0125	1.80508	59.6134	-22.3896	-15.3837	25.2664	26.0833	-2.75423	-8.92912	-17.9285	6.73683	9.1379	1.96972	3.658	-4.72201	-10.7315	-10.8508	7.94822	3.32402	-6.22148	1.18694	0.300987	-4.99828	-2.02165	-8.08999	-1.7899	-1.59204	6.32321	3.85003
9021791	RIGHT	V00	88.8064	8.39651	-2.06234	-20.2173	-55.2822	14.5067	5.63777	13.8642	-11.6208	-1.79865	-9.52107	21.9295	-0.719105	-7.21544	-3.67917	15.2999	6.20793	-5.13464	-3.21676	2.68721	-51.9527	8.92691	48.7911	6.33647	7.98176	-6.70457	-8.15347	7.63655	-20.2923	15.2745	5.47379	10.9139	2.09792	3.81641	-7.47883	7.86114	2.49063	-1.84935	6.58724	7.18636	10.0695	4.90761	-1.53057	-1.77192	0.146819	-2.22868	2.63024
9022197	RIGHT	V00	134.205	-23.9417	-5.45849	-32.1845	-0.285974	0.862954	20.1533	39.296	19.7072	-16.686	-45.3285	14.121	12.5686	-10.8163	20.4261	-6.52854	5.02747	1.93045	6.09142	6.45286	-82.5481	21.9303	-75.2966	-19.3504	-11.7429	0.211571	17.1866	-21.8111	8.29313	5.24135	27.1856	4.63016	-6.77295	3.52225	0.797842	-6.6716	0.494948	-1.35841	-2.50674	0.239374	5.26897	-9.56063	0.445613	4.3901	2.22926	1.29685	1.88571
9022289	RIGHT	V00	131.139	84.2598	72.8273	-23.4198	15.3869	1.47896	0.260255	3.19395	-1.96	14.0503	-58.4467	33.096	-14.342	15.2922	-9.03819	-10.9013	11.186	-3.97768	-9.10123	1.09669	-98.4798	-18.0219	81.0334	38.4892	49.1081	-31.4724	-18.6907	9.25519	-11.55	-8.64119	-19.1279	-3.95932	-19.2428	-7.84386	0.172329	2.03846	-1.53238	5.98104	-2.07174	4.05015	-2.94077	-5.63578	-5.03683	2.19756	-0.458886	2.9695	-6.3052
9022408	RIGHT	V00	-126.676	-11.511	-65.675	15.1391	10.747	-32.1473	27.1795	-6.38818	-18.5179	-2.03914	30.3735	-38.7311	-30.3434	17.2668	1.28536	-11.7626	9.34267	9.58744	6.43666	-7.66611	97.0928	53.1476	39.3667	-22.6811	7.92246	13.842	11.186	-7.91464	1.94335	5.55437	17.9512	-8.65885	0.831616	3.34552	-6.04316	-2.84901	-4.38973	-4.62066	5.32447	-3.5438	-9.9682	3.14168	6.38358	-0.774318	-9.90042	-3.5399	3.84838
9022703	RIGHT	V00	-7.01094	-16.5979	-31.7236	-2.50566	3.33058	-0.651372	-28.7706	1.27266	0.965673	-12.5715	-3.09103	29.8449	-82.3086	-27.7123	-62.7263	-28.0094	-3.02209	-1.40751	10.4589	-15.2268	18.0095	27.1362	24.3929	5.56367	-3.5408	9.55369	-7.101	6.30468	11.8925	12.5167	1.00075	-2.93224	-3.18479	-10.2712	0.149664	-9.94239	0.570235	4.03025	10.6026	6.02858	-2.19289	-8.49223	0.777628	-2.49992	-4.20529	-0.571075	1.59071
9022789	RIGHT	V00	120.231	41.9467	-13.9133	11.8285	-14.5734	-25.3846	-28.017	8.88484	-6.32115	-1.55691	-28.8261	-2.32419	-56.7258	33.6442	3.17641	-7.84347	10.903	1.10456	9.70319	-20.2076	-52.8659	65.7802	-29.6112	-6.05563	13.4023	3.76758	-20.1649	6.11874	25.5189	9.46775	-28.251	3.89489	-5.13531	-19.9468	-2.23991	-4.97214	1.48396	1.69985	-11.5286	1.36311	-21.8474	-5.35433	-6.21504	4.77255	-2.3873	4.31372	-9.38231
9022902	RIGHT	V00	-117.226	56.0177	-43.5504	43.3644	-12.1377	-43.3399	-7.98684	-11.2983	4.709	14.6888	29.4179	-60.05	20.3041	46.381	-12.3369	-19.7533	4.76544	11.3987	-1.71593	-14.9253	64.4553	7.31781	-135.082	-51.2901	-31.6101	20.2151	8.18669	5.38257	16.6069	1.3815	-5.24358	-7.09854	2.78194	-20.2227	5.34363	-2.2799	4.18363	0.0193297	-5.999	-11.5562	-1.67261	-0.569797	1.32544	0.367677	-4.1147	4.47407	0.605083
9023193	RIGHT	V00	-240.938	-29.1543	-17.6265	-0.96137	-34.9702	11.3167	-34.1124	-3.15069	-7.00787	26.7223	62.7819	-10.9833	35.9775	27.1101	-20.0027	-2.64993	2.53964	-0.155153	16.9174	0.614643	118.085	-145.443	-49.0454	-31.2036	-66.9223	-1.66437	-14.3966	11.3949	-11.1672	-14.2541	9.58951	-7.26916	-4.2919	10.686	2.99929	-1.32	-5.99017	-10.883	1.54123	2.25998	4.02755	-3.48232	1.23917	6.6208	3.0222	-0.767714	-0.768803
9023348	RIGHT	V00	123.364	-8.08898	-32.3289	25.4274	-46.9433	-41.8982	-11.7432	-9.11674	-17.4312	9.99405	-26.1225	-7.85444	-55.6056	-48.12	11.7959	12.9556	0.287044	-0.602978	13.169	-9.53459	-67.4351	13.1698	-59.5328	-41.782	13.7981	-7.09558	5.06017	-4.54305	-0.836955	3.53258	-44.2388	-45.0878	-5.92394	4.04801	10.8581	7.42268	1.28371	6.75767	0.162033	-7.04421	-36.2516	0.915156	-0.340328	-0.407433	-2.152	-1.28445	-3.4164
9023407	RIGHT	V00	-172.314	-10.1788	-20.2896	39.8149	-45.8531	23.3632	-18.3303	-10.9003	24.9897	-30.1715	50.8058	14.5494	-9.40568	2.03042	-8.0786	-4.45153	-4.88713	3.72259	-3.89285	11.4207	108.393	-17.4398	-0.630946	-2.53922	16.7536	-14.3479	3.88172	17.0467	2.26513	12.5906	16.1353	-8.0419	-0.794807	1.06126	-0.725503	6.59248	-0.887077	-1.06897	1.30358	2.67306	9.20235	-3.6495	-0.0981786	-2.36753	-3.1151	-2.78881	-1.91639
9023617	RIGHT	V00	199.675	-11.0417	91.5907	27.7413	-20.6775	0.78443	19.7404	-7.187	-23.7895	0.291965	-42.1334	7.12302	0.389961	-6.40739	-8.92584	8.96964	1.84589	4.85004	-5.98326	-6.49151	-90.8095	6.41671	57.5358	-42.8543	-2.83287	-11.4753	-6.00379	1.77517	-1.22875	-0.670248
9023784	RIGHT	V00	140.146	-8.52666	-9.70856	20.5095	-34.4872	-5.55483	-1.94289	-12.0904	9.96531	14.1292	-37.8816	-8.0734	6.03458	16.1429	-17.214	7.339	2.40212	0.00260071	1.5009	-13.8961	-71.4498	-20.4318	11.4254	-42.8631	6.16849	-17.5363	-2.92887	-2.01522	-0.226783	26.2851	17.6034	8.91367	-7.92247	4.33238	4.23171	-0.538747	12.3767	2.05694	4.619	6.79058	14.3071	6.76138	-3.06973	-1.19198	6.07574	1.50002	1.51871
9023935	RIGHT	V00	-16.6973	44.2407	-80.8086	34.6143	-27.3032	-38.8936	-15.2098	23.0197	-0.760032	-10.7441	21.063	4.28763	13.6101	-15.2916	-2.61225	-3.3596	1.487	4.05549	4.98404	1.49918	-8.87546	-12.609	3.43385	16.4679	-20.7	-5.5855	3.06292	3.33473	5.7399	13.4535	-10.0276	-1.95237	3.98926	-11.6689	2.26163	1.41378	5.41594	-1.6328	-1.80394	-1.8765	-6.08106	-7.15509	-12.8319	-1.54579	-0.425107	0.801514	-0.193657
9024409	RIGHT	V00	152.036	2.04546	-32.8666	-18.0427	-23.8222	-10.0837	-20.0889	19.7959	-25.1116	-14.4566	-31.8622	10.2843	-38.6917	-9.24622	-4.95631	6.32341	6.64385	9.47929	-2.0795	0.563183	-184.012	-108.918	-59.0473	124.003	-23.4987	53.9054	16.0342	45.5035	10.4475	-44.9211	13.6538	17.5746	6.83576	6.0776	-0.869684	4.06942	12.7852	-4.441	-0.831997	-0.538399	0.170763	7.40577	0.511324	1.32829	-4.35279	-5.42687	4.92879
9024900	RIGHT	V00	96.7768	-26.6285	-14.2582	-0.944721	-18.4263	3.9494	40.9757	4.18843	20.2371	21.7192	-55.0364	11.7946	38.0788	15.2923	-16.7107	6.71916	-8.20723	-4.58113	0.210942	-0.502162	-106.165	-96.1559	-102.193	-13.4989	35.561	-2.11945	9.25323	5.40682	-5.50269	-14.2567	7.2802	2.0656	-10.5716	-2.22708	-1.5317	1.14268	1.81858	1.86877	-1.15426	-0.84402	7.28259	-8.46251	-1.80918	-0.804871	1.14017	-0.950075	3.28309
9024940	RIGHT	V00	-140.33	-25.5159	32.0326	9.16432	2.60699	15.9161	-11.4566	-6.97691	-28.1527	6.13876	42.0866	33.0722	-0.682027	-13.3169	4.25244	4.24904	7.78164	9.679	-1.26028	9.49538	61.6349	-75.9499	-62.0074	65.426	0.725161	15.7777	-0.1379	-21.6628	1.79422	2.91586	20.8554	-1.5324	3.82502	-0.786443	-7.98936	-8.14347	2.65966	-6.08015	-0.732004	-7.0622	16.3492	-7.79561	-0.292067	-0.300494	-3.46082	-0.112772	0.697747
9025191	RIGHT	V00	61.8689	10.0806	13.5062	33.8667	19.5971	-2.13367	0.0560334	-15.7622	-40.8972	-0.35349	-15.8437	-53.2571	-47.3326	-17.9997	2.84124	11.1894	9.43773	-0.588163	-4.94782	13.8256	-50.0532	9.42602	-3.77994	5.88403	-9.85119	8.82887	-21.9845	-8.03893	2.96335	-8.51831
9025257	RIGHT	V00	30.0723	-57.7184	-5.84413	-24.147	-12.7267	-1.23653	0.61825	4.98953	53.3666	33.419	-17.0761	12.3031	-4.57852	-27.296	-11.7616	5.46197	14.343	2.33398	-4.78997	10.2594	-36.256	21.8106	46.238	-12.3047	-21.2133	-8.00551	-12.4979	-11.8888	3.84152	-13.2615	-17.5406	15.7915	-7.94331	6.07811	-0.969522	5.80233	3.3733	-2.63917	0.895151	3.93695	10.7636	1.41808	-3.22509	-0.118418	1.21964	0.0652285	1.53391
9025933	RIGHT	V00	14.3543	-108.946	-9.08199	-11.079	20.701	3.1247	-6.92819	35.6187	-23.4487	18.5825	21.8808	12.4072	-1.65089	-27.4777	0.65969	5.61709	-9.49406	6.98074	-4.35083	-9.58202	-16.8806	-32.3251	25.7274	53.1267	-12.7965	7.38425	7.81516	-4.24623	-15.1779	-8.60073	-87.3017	30.1919	-3.7826	4.68569	-6.10632	-3.20685	2.8734	5.72794	17.516	-11.3086	-24.7206	-4.18681	-2.68528	5.33645	4.30059	-0.838234	8.58282
9025994	RIGHT	V00	267.742	-54.504	-57.6031	30.425	-15.1417	29.8958	-37.3673	-13.5549	12.5635	2.33384	-102.502	10.9435	-11.8231	42.6525	-23.8685	-47.0481	-12.1025	-21.311	5.11351	10.1049	-178.341	15.9178	9.43796	43.8604	22.6992	24.1123	-13.4526	19.8275	28.9108	-7.81969	-19.2404	-33.4745	10.6186	-21.4981	-13.2414	-10.2058	6.27871	9.84203	1.06944	-0.785371	-30.4572	0.802461	-2.72366	0.330623	-1.79882	-0.145327	-0.383233
9026416	RIGHT	V00	-147.607	33.6702	-22.5945	72.0843	16.6331	-9.07301	-5.33471	-31.0255	30.3776	-21.8898	53.2446	-4.71821	2.68431	30.3975	6.43603	-7.31784	3.38486	-0.786336	-8.4612	-12.3736	54.0005	-85.5844	-30.846	18.8274	-8.21599	-13.3376	0.313238	-11.8433	-9.22595	15.3514	-60.9561	23.0851	-15.9975	19.7817	4.13701	-11.639	4.61268	14.9592	-0.888871	-4.43325	-5.56484	14.7946	2.98416	-9.39921	9.44395	-4.67213	0.285875
9026695	RIGHT	V00	-141.704	10.6997	72.351	10.9676	-63.5061	0.262487	0.958458	-3.25658	-32.386	18.5704	36.8054	-10.8474	27.9833	-13.9055	15.1542	-12.1523	7.42874	-4.95752	2.33606	-0.88965	96.2672	-12.6829	19.9911	29.5716	1.88443	5.93406	-16.5063	6.9208	-4.42068	-11.6602	-4.36806	-12.9366	-1.36584	12.7548	4.70892	-3.89998	3.0023	-2.7172	-7.77357	-6.09893	-5.8145	-0.500058	3.02328	-7.21462	4.70551	-1.52967	2.2706
9026934	RIGHT	V00	41.1475	54.0443	-11.0951	-27.0949	36.534	8.68871	17.6987	13.6221	2.74474	7.13908	-23.8413	-60.3003	-2.31582	-18.4438	1.67912	-4.3275	14.6331	1.93688	-4.35963	-6.3685	-56.8307	-126.123	-0.936715	-12.6576	-54.7582	-3.28196	-3.83358	41.4348	-28.6923	28.3162	12.7468	15.9524	5.20757	1.68991	-1.01316	6.53228	-12.591	4.07476	8.61049	4.13699	4.98246	11.4858	-0.507872	3.42626	-0.185603	4.09962	-3.27097
9027189	RIGHT	V00	46.2748	-65.04	-64.6473	4.38517	0.525698	7.60446	3.64454	17.2233	22.3087	-10.6229	-30.1623	5.61661	25.8132	-19.4278	8.64981	2.47207	11.3218	-4.69265	15.7378	2.39182	-50.9048	-59.4462	-51.2852	41.3768	1.73497	-7.76555	23.9885	1.27479	-12.606	-11.9199	25.6963	10.9421	2.04853	4.87598	3.71781	-10.1798	9.30223	3.96421	-1.96295	-0.338059	6.71127	4.38673	1.92856	2.0133	-0.86503	1.849	-2.11585
9027281	RIGHT	V00	146.971	-17.3998	-2.00751	-24.3265	-5.54119	13.5702	12.4115	10.7038	-23.4224	2.08851	-42.9606	9.52579	-27.7134	8.34025	-1.87952	7.93077	-11.2136	-8.90492	5.24951	0.416348	-87.9272	35.0807	9.67869	-2.88054	3.30403	-11.8195	22.3821	-6.4723	2.62529	-7.14879	27.8497	1.80545	-11.2895	-3.75994	-2.54273	-7.3377	-1.57367	-3.54506	-6.6091	-8.7469	11.8022	-4.36822	-2.2779	3.44638	-3.87387	-4.23803	1.10658
9027422	RIGHT	V00	-35.6463	31.2433	-56.4427	-30.5161	22.5165	2.40361	13.9619	0.286782	-2.60013	-17.1818	-7.36292	24.6822	-12.9298	11.0615	8.41819	8.91803	-0.130902	3.41555	10.3016	-6.92732	32.5053	8.14366	20.4356	51.5409	-20.1483	11.0562	-16.4356	-6.5585	14.7498	2.77226	4.01387	4.37047	-17.1591	-2.71419	2.9006	5.61662	-4.9447	-2.49872	-0.26314	-0.518283	7.80216	-3.96915	0.106601	0.811086	-4.59907	-5.56067	-1.95964
9027594	RIGHT	V00	46.6501	50.6392	9.89135	12.5956	7.0551	-22.6891	14.0295	12.3599	-15.8545	-0.453351	-49.4403	30.534	1.26588	-0.571612	-10.7234	-1.21779	3.46078	0.190346	-7.96634	2.01915	-2.09903	4.37951	39.2202	-29.6647	-17.2969	-15.5601	11.6608	-6.5857	6.71769	22.7671	6.00121	16.0611	13.6723	4.88642	6.67766	6.69938	-1.76529	-0.782707	0.744385	-0.00550553	5.4091	9.38804	1.15847	0.275386	1.79056	0.508503	1.27308
9027938	RIGHT	V00	7.64872	-10.0849	-45.869	-0.816353	12.3992	-31.9978	-24.7731	63.5761	-39.8342	12.6144	-16.5984	-5.73522	0.710237	-11.6442	-6.75723	3.28173	8.93559	9.27438	5.52441	4.24613	-21.7117	14.9593	-25.4527	19.9487	-16.2651	26.5793	7.97025	-15.2044	-7.13572	0.210609	-58.9264	50.1028	9.42674	1.82727	-11.1484	-3.93185	-5.76923	3.9312	1.9114	-7.57798	0.706192	10.5372	-0.336276	1.48618	-4.49147	-2.57172	-1.51335
9028418	RIGHT	V00	141.384	13.9901	70.5431	22.2301	-11.2182	7.88253	-5.60082	-19.0453	-5.37097	54.1118	-49.8126	-8.58271	-34.8666	-5.13437	4.02486	14.9404	-13.3276	-12.0906	-11.7741	4.19047	-68.3393	28.5765	76.1809	-24.9397	4.39066	-15.4045	22.7843	-4.58152	-5.29348	-8.01063	-73.499	32.8261	39.7777	8.02135	1.24762	-13.4285	-3.53943	4.14667	-3.53803	-5.30718	-14.7972	14.1378	2.87685	-4.64943	-12.0541	-10.3586	-4.23566
9028429	RIGHT	V00	154.771	-26.0401	16.0647	44.4332	18.0571	-1.57533	-3.00987	9.94383	-21.8186	1.05581	-36.6244	-7.89457	-14.6391	21.7242	-9.94827	2.4098	1.84743	-1.67346	-0.992643	2.0529	-104.072	90.1424	28.6375	66.4009	28.2258	7.80827	-21.6597	4.41694	-25.5901	12.86	-11.4112	-15.2399	-0.310573	-3.2661	-4.58088	6.58925	0.509506	9.19705	3.90807	-7.55175	-3.37305	-5.56783	-0.718198	-3.19991	-3.78198	1.19147	-0.338949
9028786	RIGHT	V00	-201.82	66.4587	3.57092	-4.41657	4.08814	-11.3406	-26.7421	-18.9756	14.3412	-29.6046	42.1592	20.9428	4.75537	6.83176	3.65036	-10.8578	-15.5172	-0.918743	-1.90837	-4.00287	136.213	8.11078	20.2814	-15.6436	32.1434	2.66744	-8.71977	10.6466	-1.26143	-6.04982	21.989	4.32963	-8.81494	8.16088	2.07862	4.4709	-7.97497	-2.18394	-4.15541	7.03069	17.9655	-2.48379	0.0508996	5.13224	4.96506	-1.90608	-0.608977
9028904	RIGHT	V00	-18.0155	-37.6381	22.1256	-16.2715	23.7051	-16.8863	-2.40968	-3.34336	-17.9394	12.8903	12.8242	-47.7789	15.501	55.2529	-11.9072	26.4855	5.59326	-5.86614	-12.6296	-2.35688	11.5086	28.2156	30.5949	-4.9226	-5.16512	-22.6784	-0.700281	-0.100571	1.31671	-14.5974	-18.496	-18.2149	-10.5182	4.79045	3.93693	3.69762	-1.1372	3.25198	0.807783	-3.18561	-15.253	-7.28397	-2.23923	-4.16899	-1.06543	0.906602	1.1815
9029095	RIGHT	V00	-179.73	32.6635	-36.239	9.38157	-30.2416	-33.7498	-9.66361	-51.9521	-30.1706	-10.3899	41.8473	-63.8601	-20.5044	-42.5586	-1.26275	-4.28203	1.25333	9.7492	-0.666668	4.36474	127.844	37.0508	-68.1647	-18.1191	18.6306	10.7843	2.049	8.97626	5.24706	-3.68299	6.1276	1.99328	13.0487	6.65845	-3.10696	5.81699	-3.15608	-0.00691204	6.42256	-6.48508	6.0631	5.88085	1.40448	-2.13445	-1.30807	5.98479	0.188298
9029415	RIGHT	V00	-89.6707	-81.9133	29.4885	39.7009	9.00871	6.22101	10.4462	5.66098	-38.6355	-6.87318	42.8736	16.0804	14.1262	-20.3625	20.8802	0.527727	9.57161	-1.31143	-8.15054	7.64265	62.5028	-14.3385	29.5032	8.01137	25.9054	11.3629	-13.8826	3.98129	-8.01868	3.79269	-4.55496	-31.7566	21.5937	10.4209	-6.66775	-2.8643	-1.2506	-3.44788	-3.49075	1.44752	-5.45904	-5.10515	2.17588	-5.22836	1.24583	-5.73378	-3.41699
9029791	RIGHT	V00	160.702	20.9746	-8.53466	6.64356	-15.4939	-5.71231	4.84192	-5.66341	-9.20578	-17.7779	-56.7003	11.1399	-15.3269	-7.58424	8.39715	-2.31271	-10.9816	-6.18636	-0.82129	5.47678	-75.6726	12.2898	61.9695	-59.8952	-13.4852	-11.2452	3.29532	4.60647	0.755995	17.2833	-18.0651	37.0313	7.71312	4.55107	0.00515698	1.72165	0.137665	-7.74946	-6.2957	-2.76679	1.26364	18.0593	-0.757369	-0.0508529	-1.34659	-0.223953	3.6473
9029913	RIGHT	V00	47.6563	34.4826	-79.5595	-2.5285	8.28596	-27.7784	14.4372	23.6587	13.0234	15.0424	-29.9204	-30.62	-31.0301	31.7184	55.3178	1.33491	3.8815	8.38657	-16.6353	14.0893	-15.1538	34.3498	-17.0735	-55.1942	-5.35037	6.20186	5.67422	9.97997	-15.2651	-3.76705	-19.3036	-30.3944	-6.045	-4.6804	0.309639	2.19835	5.6641	9.32665	-7.18253	-3.11759	-13.6361	-0.877795	-4.45405	0.950211	-4.07054	4.8066	0.956243
9030296	RIGHT	V00	11.0856	5.36419	7.33198	45.0794	18.4501	-27.2882	-22.9183	2.29483	-36.3731	-19.3477	7.32631	-6.14099	-17.9933	9.83773	4.64269	-5.24311	11.2556	10.7304	6.07612	2.83515	9.0688	98.0509	-1.74065	19.0756	14.5451	3.26519	-6.09254	5.66229	1.03102	-6.80474	-30.9531	-28.2241	-8.29824	-11.3718	0.588306	-9.67766	5.07129	1.70807	3.53535	-2.42455	-22.4271	-11.198	-0.32707	-1.29842	-8.66022	-2.96519	-1.11081
9030418	RIGHT	V00	-111.493	-58.8792	-2.25496	18.9889	-8.20276	-6.68036	31.6125	-23.1982	31.414	11.9869	56.131	20.8394	-0.986465	19.0995	-13.2367	-4.35228	1.10808	-7.40551	-6.22695	-4.5438	61.86	-104.734	30.672	-9.29036	-20.1932	-4.27183	-13.4	6.17273	-3.33569	-13.8435	14.1007	-13.2336	7.12349	10.1819	-1.57878	1.5874	4.72773	-0.31169	-3.78493	2.72241	7.64949	-3.44697	1.98966	-4.79062	1.28576	-3.24504	-2.82811
9030718	RIGHT	V00	28.7682	-38.1836	38.3058	-8.54941	10.0359	8.12667	-11.7252	-2.79608	-8.0245	-4.66452	11.885	-46.662	-8.36421	-13.4841	-9.97962	2.71004	6.96714	3.23747	-2.14895	-1.01077	-25.432	23.0529	39.8891	45.9085	26.9538	2.23999	3.5104	8.16714	1.37971	-12.7558	8.45786	-8.28441	12.0203	-6.01839	-9.8257	-9.26494	-7.15325	-3.4709	-0.817325	-4.34864	4.44368	-4.39134	0.473092	1.0082	3.02253	0.277278	-1.03342
9030925	RIGHT	V00	63.1586	-33.7506	35.8513	-16.4103	19.2296	17.1831	-22.9998	40.9096	-1.5799	39.9664	-18.2116	-5.81967	-30.259	-18.322	7.78232	8.89688	6.05425	-4.22785	-6.45815	-1.15803	-40.7793	26.7133	-14.0994	-28.5063	23.1912	11.8815	11.9745	-7.95353	-7.82979	-5.03406	4.37155	1.69335	20.8848	-17.7042	-4.00611	2.16303	3.86451	7.37223	-12.9949	-4.79711	-12.6167	6.8276	6.87139	1.80009	-0.290727	-5.1084	-1.5059
9031141	RIGHT	V00	-193.905	83.6154	30.1917	-32.4518	-5.44028	-2.87966	-44.8698	-39.1704	9.46741	-41.6022	60.4136	12.5633	3.50264	-2.62135	-5.11799	-0.521452	10.5666	-3.25843	3.19888	-3.19021	121.203	13.3404	66.1476	29.045	4.98023	-2.51675	28.5096	-5.9424	9.15873	-9.3214	22.2525	4.44896	2.03103	1.44003	-4.02597	-2.09081	0.627906	0.683592	4.77679	2.1919	10.7407	-4.68927	2.72963	-2.21935	1.92962	-0.365021	-0.778708
9031426	RIGHT	V00	-255.472	111.577	-71.3627	-5.36082	2.64766	69.672	8.82666	-14.2587	-17.1927	-33.0874	63.7665	15.5236	-9.38911	3.55313	1.34212	-8.15762	-28.5804	4.67353	1.77372	-6.58511	154.853	50.9247	-15.6572	10.545	-31.4025	14.8452	22.2969	13.794	-9.86786	-18.1228	-29.8129	-2.08317	-3.15613	-14.4871	3.32887	3.14932	-12.8191	-3.14797	-0.591264	4.7459	-12.1824	10.0997	-3.85955	-7.96587	0.724438	-7.49887	-1.88505
9031930	RIGHT	V00	85.5346	18.3506	24.243	0.693804	16.3167	-10.1028	-2.29633	-10.4923	-9.11493	-4.35341	-26.9142	4.88239	-11.9674	-3.44183	15.4581	-7.077	4.26639	2.8669	-5.91742	-6.38916	-35.76	-21.9924	3.1334	-43.436	-4.14639	14.1837	-13.1904	-5.21515	-5.93322	-10.4221	17.671	7.75537	-6.28704	9.5372	2.1881	2.58877	0.460993	10.1038	-1.38089	1.73109	11.6931	3.05123	-2.6639	2.01384	2.35725	-0.946876	0.486514
9031961	RIGHT	V00	77.5238	-48.2561	-27.8734	22.3436	33.1301	-7.14219	-9.77758	-10.0374	-19.6711	1.06707	-37.6699	29.7773	-25.1753	-9.32486	4.63246	6.8721	2.19492	-5.30524	2.23567	1.20065	-59.4129	-28.6192	30.0259	30.3534	-16.8501	19.7708	-2.88267	1.79906	-21.1638	-0.500725	-45.2249	-15.2934	58.4486	7.43665	-3.99231	-13.1524	-1.48021	-15.9417	-4.35599	10.9646	-29.2468	-8.59395	-4.1577	4.3846	2.36425	2.09673	-4.54793
9033275	RIGHT	V00	65.4719	-43.1257	-23.6407	-0.873959	-3.13568	1.81493	29.1661	3.61443	26.0954	7.60768	-40.0091	-2.98779	-53.5302	9.70276	24.128	3.03121	15.4126	18.3419	-0.315284	0.245341	-54.1777	52.6175	31.606	-6.39568	13.1672	-17.28	-1.39085	5.22952	10.048	2.44935	12.5015	2.63581	-3.32877	6.73099	-6.73859	-13.477	9.08098	9.92537	12.8953	-1.51367	8.65086	1.50559	2.30682	0.830821	-1.05527	0.818172	-1.6567
9033937	RIGHT	V00	125.824	19.7923	-28.4291	-28.6625	-38.3217	-11.9796	-18.6279	11.4091	7.50103	-4.6086	-9.90045	-59.4746	-10.1832	11.3403	-7.05827	-2.48972	-10.8648	17.0096	4.92289	-8.67734	-30.4437	13.0663	-15.7102	-25.4597	15.9031	-17.0692	-13.8711	-5.10667	5.9268	15.5108	14.9832	0.689692	-3.12534	-3.19626	-8.09299	1.0916	6.25626	2.51382	1.31671	-4.0586	7.13788	-10.5457	5.44743	0.332853	-1.86701	1.01319	4.05052
9034223	RIGHT	V00	31.175	22.7841	3.87983	-25.2471	1.57595	15.5991	24.0507	-23.3602	-11.3021	-23.1063	7.40669	23.1673	5.79721	-11.5371	26.1473	0.572506	7.00633	-6.91197	6.58217	-17.3772	-10.0197	-99.338	-64.9152	-19.3408	42.4063	8.32302	15.9917	-8.69446	-2.88613	3.93201
9034451	RIGHT	V00	-14.2235	38.8504	32.2523	-6.87132	18.2256	-33.1285	-19.5266	-9.9858	0.515832	-1.16679	-11.4484	-8.53897	23.2501	39.8839	-13.3729	11.4041	-12.8289	13.5791	-1.04979	10.398	-42.4284	10.985	73.4042	63.3152	-37.9626	2.56431	17.8571	19.3852	-23.8246	24.3031	-21.1094	28.3828	3.79927	-11.6078	6.77495	-2.02498	-0.0851484	-7.00948	9.11682	-1.22697	7.1036	5.88268	-2.4054	0.410401	1.97576	-2.13285	1.58846
9034644	RIGHT	V00	125.393	-34.7557	-19.1841	0.886959	-32.3493	1.69101	12.2117	12.5191	-1.90135	22.2463	-42.9627	-1.31565	-48.4136	47.616	-12.7501	-3.94373	17.0623	-4.93501	8.72647	10.4658	-74.1677	28.3096	17.0632	-23.2153	-39.7424	14.8053	8.66991	-12.5331	-7.09905	-12.4938	13.8016	3.86671	0.764021	6.61156	-3.47531	-1.70264	10.055	-4.32064	-4.98248	1.22218	11.7598	2.04027	-0.664739	2.65786	-1.78651	0.378282	0.861787
9034677	RIGHT	V00	-34.6405	46.786	-47.4838	-51.16	-27.6861	19.167	11.4245	21.8296	29.1247	-5.38601	-13.3428	-25.2066	-38.0105	16.4995	-10.8157	8.97176	16.9123	0.868884	6.60954	9.80993	24.921	-27.8583	21.3552	-8.87694	14.1762	-5.08254	-9.63636	-0.253712	1.53253	-0.700598	4.63452	9.57712	-10.4387	9.66073	-7.17063	0.428328	1.48036	-6.80464	-6.27222	1.10177	10.779	-6.8575	-1.34096	4.6841	-0.877757	3.18073	2.10766
9034812	RIGHT	V00	-70.058	-19.6267	75.8391	-40.7062	-15.5528	0.694949	-43.02	-60.4246	-0.617556	-6.99022	35.0069	3.06495	-18.8505	10.8613	-7.76173	-10.1029	-15.2473	-14.1793	-11.4839	-12.0001	56.7914	-21.4933	72.9498	-13.7304	15.7914	-12.9216	1.5565	2.12524	-5.60451	-15.3096	-16.2779	-20.6088	27.1737	31.577	-2.99332	12.2672	-0.767793	-7.88235	15.0343	-1.39914	-6.82363	16.0499	-2.27568	-6.6355	7.94227	4.21231	-5.3169
9034963	RIGHT	V00	179.29	-4.70397	-13.1527	34.6487	-6.34335	-4.83934	15.1768	1.05078	-2.14309	16.6987	-64.7581	0.24137	-28.3126	13.5669	4.42036	12.6057	-9.88748	1.64924	4.96605	8.89871	-159.25	-96.5961	1.3232	-30.9017	-3.40822	-13.4476	-30.4084	27.0858	6.34706	-13.9038	22.2235	12.7754	-4.43243	2.1494	-7.3107	10.1407	10.9115	5.12923	6.74736	8.87157	15.8347	5.62007	-1.64703	4.60885	-1.69614	-3.29326	-1.27888
9034991	RIGHT	V00	-51.6117	33.3254	34.5872	-53.8208	-28.7802	-2.73176	42.1875	-56.8249	27.785	13.7813	-22.6778	56.3529	-64.0482	-2.36192	-10.3849	22.2688	-21.8439	-2.24358	-24.1575	3.06609	15.7133	43.2356	83.2154	41.7517	68.3019	-31.376	-11.9119	13.135	1.85167	-13.2959	-14.8489	-18.3416	-1.09315	2.06507	0.347431	0.11705	0.588512	-4.29643	1.43554	-1.30001	-23.0124	2.33625	-0.0620567	6.98095	-0.51451	2.4133	-5.57629
9035317	RIGHT	V00	-114.993	-38.1132	28.3162	30.6686	-31.6551	-32.1406	14.4698	-23.1029	-4.08072	-13.3844	15.3324	8.54129	-32.9363	11.1286	15.1049	-2.99659	-8.88465	-1.62779	-7.11029	-4.33707	67.9106	34.2537	-51.7313	-28.4524	58.7194	-25.062	1.2365	17.2711	1.5229	-5.33627	-25.0289	-51.0865	7.97761	17.5053	2.30983	2.26001	-3.47063	-17.3815	0.854822	1.40097	-24.2425	-8.69759	-5.04643	6.16182	1.89465	1.03671	4.52577
9035449	RIGHT	V00	201.716	6.38233	-36.3283	-13.3379	-19.7907	33.2502	-3.15471	15.1934	1.59058	2.38333	-48.2369	8.36153	10.3077	-8.33295	3.25198	-10.6852	10.0688	5.50221	5.09125	1.12374	-121.628	-1.30709	8.28516	16.98	-3.06645	-2.48506	8.25931	-7.52302	-0.590076	-18.5829	-11.5456	-10.6427	-6.99342	-20.1683	5.90341	-8.42164	-4.69873	0.0519622	1.74475	10.5573	-19.3993	-12.6305	-9.50656	2.86554	4.03581	2.79381	-2.9622
9035647	RIGHT	V00	77.2861	48.6306	-32.5989	21.7677	-7.02675	-12.8992	3.35748	-12.3437	7.61565	12.8743	-20.3478	-0.0927458	-9.77141	12.568	6.91279	-3.93147	3.33166	17.1547	-2.94524	2.40308	-33.7	41.1957	-45.8582	-68.4745	2.10041	15.0998	13.5781	2.28481	-7.07564	2.73669	-3.01668	-8.66782	-15.1608	3.91002	2.00196	7.87961	-3.63669	3.91328	-3.62249	-4.11734	-6.33037	-3.10708	5.22472	-1.84281	-2.54744	-1.11227	5.09799
9035779	RIGHT	V00	46.4708	-24.1772	-19.9381	12.0507	-23.3711	-12.1045	-5.8427	-3.94892	8.15429	-10.5248	-1.48931	-24.1822	-7.5747	-26.5182	10.7216	6.2907	10.3657	6.08687	1.2259	-3.40411	-31.7659	22.1802	6.05865	-0.939545	-10.6961	-1.9498	-13.5554	-14.6106	5.41677	-9.11105	27.701	7.16933	-5.48223	-0.239342	-1.7492	-0.440655	-2.94742	-1.25895	-2.65658	-5.18088	16.7177	0.0804318	0.712188	3.77797	-1.95448	-0.670035	1.97416
9036287	RIGHT	V00	-153.578	41.0171	-48.8502	-28.6373	-31.8393	14.0577	26.3672	13.7045	31.1484	1.89559	50.3	-7.4345	11.0009	9.87314	7.18993	-2.52869	-2.44764	7.85773	1.00704	15.534	67.1048	6.33001	-10.613	59.9402	-2.49686	6.1042	4.52373	4.25854	14.8826	9.83905	20.311	2.53828	9.67162	-0.303952	2.49536	-15.0793	-1.79145	2.5964	-0.19829	0.777229	10.3649	0.402495	-1.45931	-1.837	1.38264	0.466836	-2.02157
9036316	RIGHT	V00	-27.5935	38.6869	18.5713	-10.2129	-77.3596	-19.5711	1.09092	1.7236	15.9454	-11.0532	-26.219	-85.2417	57.4536	96.483	-38.0063	23.1358	-1.88359	1.53155	4.92776	-19.7381	31.1991	-15.5044	-5.86072	32.7251	-28.0725	-19.6955	-0.54693	2.03736	-2.90241	4.79878	7.09017	26.6878	5.92489	10.3827	5.01286	1.00231	4.59759	-5.68411	-7.41193	1.14901	12.7923	-0.406248	2.32916	1.28445	0.0657705	-0.216515	1.58956
9036770	RIGHT	V00	69.5178	-30.3402	-10.0287	-21.7226	11.0742	-13.5539	17.1578	3.04857	19.3514	3.07416	-21.7038	32.5815	-12.6797	-22.479	-10.4856	12.3089	10.031	1.12962	-15.4489	-0.56096	-36.2738	16.2774	-3.04026	-9.2773	10.3023	6.9368	10.9686	10.9599	-7.7187	1.40124	-59.5871	-18.7398	-15.8872	-15.7524	1.34219	8.67289	-3.85946	7.48338	-8.57664	3.1195	-34.095	-6.91912	-5.43673	6.21221	3.58663	-3.1718	0.0735563
9036771	RIGHT	V00	42.1925	94.6041	22.8581	-35.5473	-66.6134	-7.85297	-25.0667	36.2427	17.7101	-5.18067	-19.5208	-2.859	1.97613	-14.3903	5.03105	6.26566	-2.336	4.85451	6.362	4.80384	-43.9041	-101.368	-101.63	-29.9786	19.2491	3.4668	9.57769	14.504	2.27624	-22.666	4.84298	-2.7183	23.5032	-11.1	5.07122	-1.91398	3.17151	-8.65226	2.31974	7.71317	-2.41183	3.89586	-3.81064	-2.42186	-1.53815	5.28141	-4.77283
9036948	RIGHT	V00	216.221	-59.3735	-32.7488	18.1545	-22.1683	17.2017	2.12561	-10.0793	-7.24533	-6.30041	-60.2035	-10.8397	-32.2797	-14.976	23.1137	-4.49672	-3.28349	-0.700347	1.82025	23.0071	-133.593	21.1664	36.9868	9.18454	-0.342003	23.5898	1.43266	20.4448	3.16145	0.874917	-58.7503	48.7361	5.22883	8.59356	-11.6262	-12.1047	-3.73487	3.68237	-3.80523	-2.02401	-8.45599	8.34275	7.80518	6.6049	-0.0534996	5.66872	6.66064
9037223	RIGHT	V00	-121.427	11.2261	33.4987	1.72092	-27.2229	-22.4553	20.2815	-39.5425	-19.5378	13.7052	50.6555	13.5411	-71.3343	-31.1223	19.0161	15.0539	-4.86453	-3.5424	0.535976	20.792	97.3079	-5.63762	-26.7072	-13.4376	-13.7465	32.9525	-3.22653	9.75692	9.78581	7.00991	21.7084	-2.78234	11.6337	6.30502	-11.2731	-13.493	-0.961069	-4.71831	1.1161	-3.07653	6.15813	-1.1811	-2.69071	3.33943	-1.06909	-1.30343	2.13464
9037494	RIGHT	V00	85.1514	30.9903	-19.2621	55.7677	-24.9209	-26.7215	1.55937	22.1652	-15.8869	12.9306	-11.0967	-19.9141	-14.7867	-0.164165	-3.06537	5.09417	-15.1093	10.0826	7.18395	-1.20122	-54.053	14.4405	49.3375	-1.20786	-8.07278	24.9095	-4.63668	-4.48302	11.9829	13.9266	44.7712	2.55243	1.04899	4.36854	6.05675	-12.6924	-6.92439	-0.580329	5.8847	-1.19376	11.5428	10.37	-0.455862	5.13476	-0.64562	0.348341	-0.723652
9037697	RIGHT	V00	25.6795	26.2474	42.3595	35.6223	-17.4725	3.95193	32.0955	-8.04421	15.2767	-14.2413	13.7027	-13.0634	4.59376	-6.56664	5.59966	-1.78517	7.9673	0.122407	-8.85647	-17.6697	17.1069	18.6495	22.6185	-42.0724	10.7232	2.52724	-4.37764	17.0851	10.9126	4.79971	14.258	6.76222	26.1192	-2.57154	13.9907	3.94438	13.0538	11.6608	-3.20664	6.8641	-1.64426	6.21794	0.28652	1.63512	-3.46626	-2.73548	-1.21951
9037823	RIGHT	V00	129.558	-0.0624707	-75.8519	-16.6195	3.48428	13.0509	2.54129	27.7356	22.2793	-15.3878	-31.9339	-24.0738	-2.14914	15.9139	-0.620098	-9.62444	-3.49455	-3.70518	-5.89293	-4.48014	-81.3272	-22.2996	39.3487	-65.7018	-31.0081	-5.27358	3.48685	-1.58829	4.85574	7.65605	8.99871	12.5135	7.20724	-6.67267	0.296401	2.91173	-1.43696	4.99662	8.38279	0.937274	6.60375	17.112	2.41196	-0.173075	-2.34333	1.25773	1.22794
9037952	RIGHT	V00	-136.277	-37.8857	69.0621	-80.8638	52.9618	3.55395	45.6886	-33.1046	1.18005	16.4462	16.9914	41.7735	24.795	-3.13639	-8.35503	9.74567	-6.05686	4.6307	8.63642	-10.8614	72.3037	-56.8053	4.32924	31.7922	24.9904	-22.1074	-15.2878	-4.68082	-12.1651	28.1036	3.78676	-1.75558	-10.37	-0.338428	-5.41871	8.75448	-1.29532	-2.89473	-3.44611	0.449185	8.17808	-8.60086	-0.200422	-2.19657	-1.17685	0.0870183	-2.30765
9038683	RIGHT	V00	-88.4543	-2.22715	-33.3136	20.1688	7.58824	-13.8256	12.8557	-21.5395	-33.5626	14.3709	25.782	-102.538	-41.1507	-16.1565	26.4904	19.5783	14.7707	5.73905	5.75898	-1.29952	81.9212	31.9965	-27.2584	-36.3824	-2.09322	20.0375	1.0841	9.76918	6.78367	-11.6934	-0.872596	-19.2426	6.56747	1.2546	-3.53922	-3.2482	-4.53056	-7.33875	6.96609	-14.8245	-10.8531	-4.72299	1.76499	-5.8884	0.0334507	-1.738	5.19505
9038876	RIGHT	V00	75.0942	94.6777	-64.2987	3.54933	26.0924	-8.81918	-16.7295	-2.41477	3.2636	-19.7277	-28.9114	-3.76648	-6.06708	10.2332	4.20192	-1.71935	-9.21404	4.10445	-0.127556	-0.224151	-40.6702	-42.788	-33.4501	-37.3726	-3.74046	-19.714	-10.5943	-0.72169	9.00755	0.9542	-15.6455	-43.112	-0.0482481	6.79386	9.848	6.19421	-0.309182	0.24924	-3.28872	3.38051	-22.3005	-4.94114	2.30413	-3.31515	0.13296	-2.90574	-1.4596
9038962	RIGHT	V00	-100.744	55.9628	-39.2449	17.5293	-10.9137	-28.6823	4.63526	40.0695	-40.1038	20.6818	41.1934	-40.9439	6.89266	-8.06973	-8.79771	-0.502585	0.162409	9.61441	6.35954	10.5933	59.5078	80.8281	-57.3054	70.786	-22.9882	34.8978	-30.2464	3.93731	5.7048	4.40567	24.2702	-6.10562	-4.22908	2.17525	-6.949	-3.90352	-3.48999	-0.0612185	-7.17392	-2.49997	7.897	-5.67326	3.54253	2.35946	-0.717455	-1.16271	0.285168
9039627	RIGHT	V00	-26.1605	-35.2314	47.6379	-19.6849	-12.0457	33.6542	10.0705	-10.745	34.802	-19.7168	-17.9117	46.7474	10.2194	15.0787	-12.3383	10.2908	5.98546	-5.24028	3.36802	-11.8289	28.6623	15.3229	53.8269	-23.6788	6.16737	-4.33095	10.0077	0.0571207	-2.61163	-3.17957	10.2744	12.9798	5.44234	-0.709131	7.60634	7.68307	7.08263	-1.61762	2.08048	1.26352	4.32673	16.1949	-3.29961	-7.17506	5.43243	-0.220983	1.50094
9039690	RIGHT	V00	75.7945	-16.0924	-45.3611	-10.3166	36.6436	-12.0625	-20.7009	-52.316	27.8132	5.4034	-18.7151	-7.07876	-15.9855	4.69934	-13.6503	1.89837	-11.7563	1.46603	0.211601	-5.02143	-66.0932	-16.61	46.8764	-54.1546	-51.1556	5.06549	3.29462	-11.777	2.18774	-20.0436
9039744	RIGHT	V00	80.9773	-21.6455	-39.0618	2.53547	15.0569	-4.43324	11.0005	9.33552	-4.91346	-30.5057	-12.5684	31.2903	-17.5662	-50.8267	-2.59046	11.7732	0.243797	4.41715	-0.249343	5.90818	-28.772	35.792	20.7947	-16.0527	2.73097	15.5381	1.57572	-4.11387	3.24118	10.6103	33.2586	8.5117	-3.26186	2.26463	-2.50172	0.17615	3.20668	7.98745	2.99583	0.207982	5.4712	3.40105	-3.67965	7.37211	0.947792	1.67932	1.07143
9039972	RIGHT	V00	80.8424	60.6644	12.3118	10.0737	-27.0493	-0.465938	1.26192	-6.68174	-1.01321	-22.5378	-35.3593	19.089	13.1618	-39.3587	-23.1899	-0.418079	-3.0867	3.04266	11.4168	-3.04754	-98.9976	-56.0469	81.3757	68.2869	15.0433	-5.17804	-7.95784	-0.50264	24.0874	-13.2917	3.45597	1.43082	4.43868	-11.2566	-4.87685	2.98356	3.02632	1.47643	1.87917	1.70436	-3.24366	-4.29237	-2.88515	1.19764	-1.51676	0.741754	4.54875
9040390	RIGHT	V00	-121.549	57.4634	-32.1617	4.8255	-5.24946	-6.95137	4.93543	-15.4697	20.7002	-5.7089	-6.99804	4.19142	51.2038	21.1508	-6.97718	-17.3632	1.68629	-2.58834	-0.918483	-3.13831	75.5218	25.5796	-1.39247	-14.3838	-19.5952	-12.8896	-2.66687	8.60269	12.0868	3.53309	20.925	2.47538	14.2707	3.33874	13.2334	2.08119	1.34614	7.12307	-4.83574	10.2349	5.64286	0.467035	-3.87374	-0.162918	4.84012	-3.16426	-1.66156
9040456	RIGHT	V00	132.411	-27.8687	-23.1096	36.8192	28.7871	9.23716	-38.1198	29.4589	27.6975	-26.4723	0.664265	-12.136	9.43322	-21.9056	-14.4849	-1.58323	9.37551	2.64586	-5.92316	-11.089	-102.213	0.580015	-67.4775	63.5763	4.93895	16.8045	5.06918	51.2189	23.2563	17.4813	3.76656	-2.27742	-16.3975	-5.30192	-3.23617	-2.44762	10.9712	6.57177	8.18462	5.20583	-1.57978	-8.51722	-1.46316	-3.06085	5.40479	3.65589	-2.12288
9040892	RIGHT	V00	27	-33.824	41.6936	25.396	4.52421	-21.3136	11.2386	11.219	-6.26283	1.17174	-22.3632	0.871039	-18.7667	-2.56224	0.83182	7.8687	-9.49801	-8.49016	1.23472	1.95749	-21.1963	-46.2588	-3.69478	-44.3561	11.0622	2.0732	-18.0247	1.23105	-8.8248	-4.13937	-22.4095	-8.24857	-15.3029	-12.2529	3.55664	8.71034	4.3462	2.81323	-9.66989	1.13111	-6.68791	-6.41417	-2.47423	-3.54166	-4.32126	-0.320556	1.53222
9040944	RIGHT	V00	43.294	34.2002	-29.4101	-4.16553	3.90899	-21.8422	24.24	-10.6222	0.966107	-8.4673	-40.6431	148.951	-61.0294	-84.8995	-34.4896	-0.528883	26.602	40.0749	-6.74101	-27.5405	-33.455	63.8644	7.84286	-1.3299	-20.6562	18.2207	12.2292	-6.74173	-2.42843	-6.75493	9.35455	-7.18359	2.99544	-9.78635	-11.3018	1.79611	2.97702	5.61261	-0.773941	4.66732	5.18835	2.2647	-3.66337	-3.44029	1.26623	3.6631	3.01787
9040958	RIGHT	V00	-21.6703	34.6178	5.56786	15.097	18.833	6.79163	-9.8353	13.5043	-5.83175	-19.2266	17.7649	15.5966	9.53979	20.7391	-17.8804	-10.2467	-0.476854	1.83822	-1.96743	-2.37142	-9.90777	-28.2201	18.4857	70.3177	-10.4322	-9.39069	0.235185	-15.9578	-14.1859	14.1426	-2.13659	-0.0122047	-21.6821	7.7298	5.95945	-5.94315	8.50932	1.27079	-2.56804	0.25668	4.37983	-5.06382	6.02891	2.31613	1.12592	0.952926	-1.21035
9041458	RIGHT	V00	126.996	-49.142	-5.94957	20.4213	31.2807	31.874	-11.3538	31.5468	-14.0364	-18.3756	-23.1726	-8.86295	-11.1529	-20.9482	-9.08875	11.2392	6.75578	15.2999	-8.78837	7.97095	-111.628	-130.247	-57.8767	-21.9965	-29.3384	11.3658	5.70308	8.76453	-5.30554	2.05777	-17.6031	0.745077	-17.0927	-5.61814	-6.94113	5.18896	6.37021	-1.77481	-0.758278	2.47662	-13.6884	4.73381	-3.15925	-4.31467	-7.50002	1.47381	0.547551
9041946	RIGHT	V00	-18.5072	75.1405	4.66268	-0.147922	13.1706	0.151575	-8.55592	8.953	-30.281	-21.3383	5.78762	23.3404	2.20217	0.352542	-3.17729	14.4998	-5.08492	1.14918	-6.01456	-7.96561	32.6117	39.2047	-24.084	-12.3574	-41.8959	-10.1143	9.17029	4.45413	-3.79562	-16.3195	-1.20552	-3.31845	-5.35988	-2.2359	-7.81346	6.67164	-1.89205	5.09672	5.61807	4.526	3.98479	-4.06329	2.3955	-5.02842	-1.57862	2.14944	-1.811
9042003	RIGHT	V00	40.5807	-24.0426	-7.14342	1.60989	22.8666	-8.84003	-16.4466	7.76846	-1.15877	-17.4241	-43.2296	0.939337	-9.90802	17.8426	-6.69149	2.82661	-3.14942	-5.31856	5.02428	3.71739	-35.1506	24.9196	41.538	-16.7503	41.4149	-13.5147	-13.3769	-10.492	14.7255	-3.0028
9042396	RIGHT	V00	81.6865	18.2409	-6.35771	20.1293	-15.1007	16.6871	12.3523	-1.86911	15.2986	-16.6128	-12.308	-0.638117	6.11245	23.373	-4.40661	-14.4132	14.278	6.29253	-0.066691	-16.1253	-31.578	16.5631	-15.4165	-36.0643	-7.80676	-1.74928	-13.4096	-6.51866	10.6231	8.91883	-4.2986	-5.27132	-7.80612	3.99902	-1.5563	5.01548	-2.91947	1.79082	-5.02956	-1.02931	3.18695	-7.54934	5.37337	-2.1624	-0.195085	-1.79901	1.424
9042459	RIGHT	V00	127.227	53.6778	-31.8155	21.5871	10.4767	2.97226	18.8684	32.454	-3.94698	-33.543	-11.4243	18.3599	-14.607	-2.19961	-7.42415	3.18426	-5.34224	9.16019	-2.12846	3.17534	-75.1064	21.216	48.3033	25.1576	8.89027	0.0148563	-7.34871	2.88861	3.59284	16.0473	-24.2397	31.1884	3.74138	1.39935	-0.853529	-5.0099	1.36378	-3.40312	-1.37126	-0.952351	4.53344	2.24267	1.20091	-2.1586	-3.51364	-1.42829	0.888526
9042892	RIGHT	V00	123.803	-5.07677	-16.2147	55.4625	-22.0307	-24.2068	10.0454	-4.90103	-8.26848	-9.07069	-39.9936	-11.3835	-58.1182	-11.7825	29.4885	-7.01452	-8.41017	-4.18482	0.304372	8.25077	-42.2627	87.0837	14.3554	-74.9256	33.9427	3.20873	1.2729	18.3974	5.16326	-7.28368	-13.3807	-25.3886	-0.415905	5.21044	3.34921	2.43191	7.05321	-0.630914	-3.65366	-4.73095	-14.2893	-0.687529	-2.61939	1.93339	-1.69632	-5.38754	-1.2389
9043005	RIGHT	V00	112.204	-75.2839	-13.9725	-24.3811	-21.4493	-14.5734	10.1007	-13.5763	-13.0208	0.442422	-31.1465	-20.1042	-2.08046	-2.90592	-2.92568	-9.90555	6.2283	7.08514	-5.81845	-18.6473	-78.1278	31.0814	-39.5941	28.0909	3.98446	19.2341	-26.7367	6.7164	-11.6462	-7.10874	1.39655	5.58192	-7.38884	-4.75741	-4.14975	-2.40324	3.06327	-6.51261	-6.41768	-3.95996	5.03697	-9.87435	-2.03359	-5.70414	-1.49777	-0.0730676	-0.565352
9043446	RIGHT	V00	79.9511	42.1148	-8.45232	21.1161	23.8392	20.2521	-0.00564567	-9.88202	7.10101	-4.19724	-21.7744	4.48373	-14.0262	-7.73527	-7.40111	4.72676	-0.976553	-2.79289	-4.96283	7.30044	-49.7294	33.7849	48.9137	-38.163	-4.89626	-4.51392	-3.81632	-4.34097	3.10618	-19.635	4.56679	3.70051	-2.83726	2.89902	-1.17681	7.80597	-2.17622	5.34695	2.8002	4.64885	7.80009	6.74029	-3.34464	-6.94901	1.12402	1.87964	0.928266
9043461	RIGHT	V00	213.947	10.7928	-19.3895	58.0986	-113.329	68.7794	-7.09386	77.2931	-77.0488	28.817	-28.8124	-12.5024	-8.10871	17.2996	-20.58	5.81041	-2.66848	-1.27228	4.51631	-5.69252	-44.5158	31.1215	35.5979	34.2753	-21.3511	13.2091	-5.46445	-3.31392	-17.0851	4.84166	23.0097	13.7818	-0.472794	5.81546	0.0406595	-6.64626	2.69027	-3.51783	-2.51728	1.10888	18.243	4.9095	-0.655061	3.23217	-1.62587	1.7932	0.74821
9043507	RIGHT	V00	-170.819	-51.1393	7.52862	26.4349	7.10211	-6.84778	10.0914	-15.8827	16.064	10.2593	60.6723	-97.6618	-10.5738	-11.4766	-19.2767	4.01214	2.62272	8.95319	4.59118	19.4662	122.775	15.9825	68.4294	3.07897	3.59882	-2.16929	-5.06578	4.92883	3.28215	-1.78195	-3.90694	-11.8276	7.20992	4.50927	-2.5578	10.14	-7.99361	1.12853	-1.48625	-1.39171	-3.23041	-3.88989	6.21673	-3.30264	2.91003	-1.15856	-0.516639
9043637	RIGHT	V00	-247.701	-44.3652	-77.8355	-13.5317	22.265	8.54075	16.4029	-13.7821	5.4718	-1.65606	83.2458	52.276	-8.89008	30.633	-0.164042	2.64519	1.41099	0.757632	3.70066	6.2558	152.898	-91.9217	-25.4413	22.6663	-38.5454	18.4648	7.94912	2.33831	-15.1155	-13.5838	18.6788	2.5914	2.38933	1.1782	-11.1118	3.15981	2.41273	6.56838	-0.531752	6.41758	7.45279	-8.42868	0.510345	0.877958	0.285541	3.20416	-0.803498
9043894	RIGHT	V00	75.6695	-13.2412	25.3269	-18.3898	-15.3547	-32.9889	38.0717	-35.8075	-1.37266	13.6845	-29.4507	2.9933	-24.8648	-5.96023	17.8371	-3.67074	1.48018	-2.10294	-11.5978	-2.21675	-37.0381	11.4149	16.5962	-35.7249	32.2537	1.39291	-10.5381	4.41774	-8.98114	-8.228	16.16	-1.26466	-4.02078	3.73625	-3.21913	0.805268	2.96515	1.86441	-2.1505	7.18318	12.2872	1.13065	0.268089	2.9579	0.353431	0.297132	1.50234
9043945	RIGHT	V00	-110.183	-44.9066	35.8137	58.6219	-12.5625	-13.693	-38.4046	-48.0218	5.33488	-0.746966	48.8083	13.7892	-16.8401	10.6109	15.4481	-8.13532	-8.23534	0.574236	-11.8383	-9.91728	97.1021	17.7374	53.0357	-20.3727	4.01704	-6.10754	13.8169	6.65098	7.90552	-2.31258	-8.2826	-16.6907	-1.10377	-4.10022	-5.09472	-1.59479	-0.618171	3.30654	-8.56873	3.794	-13.6322	-5.35073	-2.56455	-0.231365	-5.13227	-1.05386	5.65392
9044005	RIGHT	V00	61.734	-60.776	-5.08333	31.3377	-3.11703	3.10622	-8.04596	-4.68265	11.2488	26.0918	-6.42705	-44.5397	-44.9434	31.9247	-4.01169	7.05382	2.98152	3.62035	3.44288	6.74832	-56.1297	15.9882	-22.3974	-10.2874	-3.59472	4.30728	19.9329	-5.46855	-7.72003	-0.863311	4.42833	-6.18995	-3.38165	-1.56501	-0.650328	0.429571	-8.00612	-1.92411	-1.57851	-7.63852	-13.7435	-2.66838	-14.0267	-3.24506	-2.4321	-4.97464	-4.16367
9044508	RIGHT	V00	-120.472	73.4422	-33.8735	-21.3575	-29.2277	-6.48872	22.4003	-7.05608	26.206	-12.06	51.7462	-47.182	8.41353	-24.9946	8.52876	-5.16359	7.79213	-6.41959	5.8647	4.73961	75.2796	-68.9053	23.8228	-3.52945	-100.166	-6.56147	-20.9822	11.7061	-2.04738	4.10563	17.7059	6.54341	8.81812	-1.41685	0.748015	9.55178	-13.3453	2.59474	9.89733	0.141023	10.8239	0.36555	0.66748	-2.03162	-4.50644	-1.0197	4.65974
9044788	RIGHT	V00	29.4008	-32.5641	-51.0562	23.7555	-11.1304	-10.6419	7.22846	-14.5598	12.625	10.895	-8.97766	20.6654	-10.447	-9.72609	7.45253	-1.09383	-0.31855	-2.83424	-9.02551	0.734313	-25.7996	53.6319	-4.90545	4.65986	30.0087	-10.8375	-32.3245	-3.82451	-1.25429	17.9597	-28.8361	-44.8816	-3.90744	6.14998	7.87259	0.464684	0.927256	-4.50862	-1.05635	9.16777	-30.2765	-5.10262	2.07842	-2.48243	0.564725	-3.57154	-0.182858
9044902	RIGHT	V00	170.974	34.0776	-3.6483	16.228	1.89078	-6.04581	-27.5094	-1.61993	-9.66335	-24.2763	-25.777	-71.8586	-11.539	-53.8572	-42.7435	9.99551	16.3839	7.27328	28.5737	-3.72518	-92.8917	48.3466	-10.0213	0.143622	-3.06181	22.0292	-16.9872	-1.37497	9.86109	1.66993	-31.5579	-48.706	24.8272	19.8053	2.93951	0.29788	-10.2037	-4.79995	19.871	4.72841	-34.0299	10.7685	4.87571	-3.70263	0.632136	2.59797	6.76418
9044950	RIGHT	V00	-8.46161	0.10633	-10.1521	-10.8941	-8.07433	-1.96173	16.7803	2.53956	-23.8442	1.94137	6.99395	27.6459	28.0498	-26.9054	11.1705	-0.874391	1.43201	3.04294	7.57014	-4.64305	52.8579	25.5136	-15.1054	-18.6441	-25.3736	20.9616	2.83666	5.27863	-8.32182	-3.8357	-6.75845	10.6554	-12.989	7.82272	-5.10411	6.23517	-11.7006	-4.5189	-5.80205	-1.6429	3.88984	-4.40867	2.77811	-1.91241	-0.941523	2.07947	1.9886
9046012	RIGHT	V00	37.6611	-22.7623	-17.8733	16.953	-6.10495	-21.2444	4.94248	23.474	-2.46725	-18.7696	12.1244	-8.49646	-29.3142	14.6865	6.64198	3.20026	14.891	5.59311	-8.93723	-1.09657	-0.625905	-5.81031	-19.8502	-18.1147	4.50184	14.3193	-15.4957	-3.70616	3.94715	0.713763	1.69419	-16.0918	-5.12924	3.11067	-2.69483	-1.485	5.24136	3.12673	-5.0028	-2.58725	2.71717	2.64266	0.433871	-4.21941	-4.29561	-1.36012	1.55325
9046206	RIGHT	V00	-87.689	-52.5737	-59.1573	56.0359	4.53687	7.98767	-20.4103	8.52925	28.7271	-5.62741	29.1059	-0.298465	18.4157	-3.31619	15.0742	-6.19844	2.85423	-3.39068	4.99243	-6.85718	52.9079	-58.3027	-79.2621	-29.1715	-1.92527	21.5755	3.33349	-6.92356	10.0957	3.91883	26.2317	3.81851	3.32914	5.73194	5.41346	0.629699	7.45929	-9.01983	-3.82367	0.501647	9.74133	4.62137	2.49746	1.64377	3.14943	0.305669	-0.455939
9047015	RIGHT	V00	91.9523	-30.0724	-10.884	2.18052	-21.1817	1.36015	7.52053	-7.01306	-1.00086	4.75434	-55.5867	-1.68183	-3.8579	23.4721	-2.43907	-0.266209	-3.67017	13.9489	-4.88336	9.45299	-66.4218	9.63016	-17.819	-0.504698	2.18287	-1.03632	27.9442	-0.125993	-8.21566	1.29771
9047519	RIGHT	V00	10.1381	21.584	-23.1256	32.7572	15.9919	8.88172	-2.46683	-8.41561	24.0504	10.4188	2.25094	20.6166	13.3468	1.44832	11.9336	-0.230784	-8.93867	10.9494	-0.287905	-1.25263	-11.2668	8.1277	50.7715	-22.1724	-19.3201	-10.7366	-7.86058	-6.69874	10.7827	19.7102	11.2465	0.962037	-5.12594	8.2884	6.0454	2.64308	-7.51023	3.08381	-7.04817	4.01611	6.02884	0.339761	-4.0983	-7.2661	1.46186	-0.735931	2.00536
9047539	RIGHT	V00	64.3691	-19.2973	8.98215	-14.6868	10.5146	-17.0564	14.887	13.2657	-2.2881	-5.13347	-27.097	22.4885	-12.5438	2.4125	-8.51818	3.40726	7.63788	5.11566	0.53511	7.99497	-40.2932	36.1051	98.4038	16.558	21.083	-12.4025	-32.0868	4.55477	12.8152	17.3881	-4.0028	-0.906827	-3.21387	-10.2878	-15.8189	6.06646	11.6407	6.78743	3.64031	4.05399	-4.81469	-0.304984	0.914664	-5.49677	-3.06698	0.513477	6.20751
9047800	RIGHT	V00	-82.9547	-53.2733	-12.4335	-21.7786	-3.41903	30.0021	25.5745	-9.49135	-24.473	-0.870414	69.8606	32.5489	-53.6751	10.5487	6.82468	2.57163	-2.38953	-8.94576	-3.16035	3.50705	76.6692	-47.9833	-105.883	-27.9895	-30.8464	19.2243	27.5908	-0.769842	-18.4793	2.19747	-3.62231	-9.74785	12.1942	-3.91481	-7.9972	-3.84025	-1.3682	-3.86632	4.59472	-6.21559	1.09797	-1.97502	1.08934	-0.406412	-2.57329	3.34151	1.43791
9048192	RIGHT	V00	16.5737	-38.5221	-14.5268	5.83505	34.8829	-9.0625	-48.3848	-23.0795	11.3336	28.407	-6.61362	-34.663	0.810091	-23.2176	-10.3901	-1.65785	1.14687	7.75914	-32.4109	0.717677	-20.7434	-4.96498	63.7505	-11.6682	-24.7673	-14.5021	0.598945	-26.6251	-1.22295	1.68976	-18.1992	-25.3462	6.75826	-5.66818	-0.973993	4.48375	-3.49521	2.06463	0.51175	-3.3208	-12.8803	-10.1851	5.563	-3.11538	4.70635	-3.21558	3.18329
9048308	RIGHT	V00	153.855	5.30662	-4.53911	-17.3896	-0.294879	-5.41921	-6.93185	-6.49994	-49.748	-19.5965	-47.9303	-22.5979	-9.49142	-1.11215	-4.26222	6.12941	2.59518	-0.645516	-16.9354	2.33236	-73.7141	43.2993	75.353	8.44512	-5.87011	-4.47495	17.9485	10.478	-7.24147	9.12018	-23.0183	-23.6718	-3.17188	-6.75503	1.15327	-3.96794	-0.583595	2.40545	5.01675	-3.17851	-21.4135	1.10877	3.17824	2.15263	-2.76397	-6.5205	-3.4259
9048789	RIGHT	V00	42.9487	-6.87649	38.7748	7.10694	-17.1969	-54.3148	38.9091	-18.4114	36.5193	15.9253	-0.820229	-47.9677	-26.695	0.605077	19.0176	-5.17275	-14.0499	-2.74088	3.47532	-8.66588	-25.8526	-4.40274	26.0065	-16.776	-36.7479	-6.57738	13.3505	-15.5169	2.75449	3.02696	6.3999	19.9827	6.42461	1.55186	7.36667	6.56159	5.77761	-5.93356	9.6338	6.02765	14.5056	4.05431	-5.4634	-1.28956	3.44038	-1.89066	0.348593
9048898	RIGHT	V00	69.5814	-99.5262	-13.9795	-4.16069	-22.5053	-21.8206	-5.32604	-11.1046	23.6656	-6.53368	-9.02619	-34.8164	-19.5929	-3.54067	0.632654	8.68933	6.06827	8.21273	10.2488	-0.973512	-18.532	-0.76161	66.7279	-30.1462	-0.989952	-16.5235	-24.1036	-7.18947	6.1051	4.55863	-20.5867	-21.8961	2.96078	-4.99902	-13.99	0.0741608	8.44924	6.44473	1.35866	-6.39233	-9.7027	-6.7749	5.56505	-4.92805	3.07873	-0.790573	7.75314
9048979	RIGHT	V00	43.989	-0.733947	8.00413	21.9447	-12.7826	-36.2624	-9.44293	23.3177	-10.5729	-5.90789	-14.3167	-33.9754	-5.99804	10.5328	-3.32918	1.68482	5.59426	12.5805	5.09297	-0.243345	-26.6799	17.814	-36.4513	27.2306	2.59767	1.62273	2.11992	-0.115427	11.1092	6.02912	11.8068	9.86418	-3.52533	0.955799	-10.9213	8.35673	-1.06284	-1.93994	-1.47328	0.401186	-1.5509	-3.40714	-9.69706	7.81139	1.49554	1.17376	0.905193
9049007	RIGHT	V00	-105.715	-42.9351	-10.7855	8.57258	13.3416	9.95625	-15.8781	-5.55477	-11.3177	-7.63992	40.9251	-40.1784	-23.0775	-8.33232	0.714689	-11.7556	-7.94746	-13.2575	2.57329	-17.3929	98.5818	-29.9305	24.424	-42.7138	1.9709	29.6079	-11.9801	0.517386	-5.23781	-6.63297	-2.40107	-20.2745	-4.33726	4.99637	-2.32462	2.44583	-0.451795	-0.0112543	0.821873	-1.8893	0.859319	-6.62601	7.78326	-3.65131	-4.02457	2.1846	-0.321627
9049185	RIGHT	V00	39.4661	-48.3722	-19.5633	26.4042	0.265022	-3.08122	30.111	-36.6878	27.069	24.9177	-7.56968	-10.5057	-3.70876	-5.16568	3.24173	-2.26735	1.45864	-1.36721	4.80379	-29.8044	-27.4717	-7.54012	21.5891	-28.6044	-22.6749	-0.31516	-2.29026	-21.6708	8.49117	-16.4245	21.8999	10.8378	4.98421	-2.06005	7.88182	-0.53569	-0.717634	0.287691	0.742201	1.271	3.12963	2.13168	3.45671	6.63337	-2.04888	0.266171	0.395231
9049223	RIGHT	V00	-80.431	50.4127	-19.968	-38.3514	-26.8034	34.3132	0.869445	-57.9147	-25.6938	-18.4813	18.4818	-48.9483	-58.3407	1.9584	25.6837	3.44012	1.45249	-19.851	6.3762	-13.9617	63.544	-5.27166	30.311	-41.4776	34.9919	-14.2933	12.2952	13.1821	-6.49434	-1.78465	35.083	4.41243	8.60592	3.91253	9.86946	-9.10667	-8.95182	6.45248	-8.95421	-2.06527	4.15085	3.87058	2.61528	5.13062	2.12657	2.40993	-2.47655
9049304	RIGHT	V00
9049447	RIGHT	V00	77.4787	101.124	13.8056	15.708	-31.7484	20.7246	-9.11274	-16.9536	3.69032	-5.31484	-16.5649	2.83833	-43.3427	0.699507	17.8053	-2.11413	-1.9082	-0.313048	-1.26063	-13.8282	11.8978	19.749	-0.945642	-61.616	36.0229	1.70096	9.21252	12.3235	0.543633	3.91354	14.7412	8.94705	-5.98707	0.0387594	8.22066	5.17158	-8.28609	5.63358	1.24669	5.54102	-5.28982	-8.07878	0.806823	7.83281	-0.494764	-6.38018	-0.82923
9049479	RIGHT	V00	-64.6552	79.5323	-12.8664	-4.24817	-1.2427	7.75025	-28.2645	4.45439	-40.8603	-15.3821	11.3858	21.1518	-13.5719	2.3662	5.47334	6.73224	-4.44181	-1.45605	6.37094	12.0182	19.2125	65.926	-22.96	103.178	-15.5699	-21.6368	-19.7358	8.79568	-5.73356	-19.3516	-5.62442	28.3839	13.1317	-6.69245	5.02825	11.7654	-2.20928	-16.4613	-1.24894	-1.9082	0.397502	9.29469	-0.915384	-1.27877	2.35497	-7.8054	-3.18157
9049507	RIGHT	V00	62.9177	-17.9393	-7.2875	19.1187	-2.23696	6.5634	4.45466	-10.1407	28.0903	10.6677	-17.0151	-3.084	-15.1427	27.7873	-5.12512	-5.23685	6.60552	3.37503	-4.0446	-4.50782	-56.1216	20.4631	-54.7699	-10.7214	-8.69584	-18.7461	-6.94167	-0.58753	5.64785	1.43438	-0.171673	-6.83565	3.96085	0.0523929	-3.35653	-1.01381	-3.9104	3.61471	3.47717	-3.78989	-4.20651	1.49436	4.197	-2.11885	-2.85301	1.00162	-0.827256
9049706	RIGHT	V00	-115.997	14.6053	15.7515	-19.5531	-29.1854	10.9567	4.03521	21.429	-30.7083	-15.9985	49.9874	-14.3135	38.1161	-14.0862	10.3578	-8.00876	0.530673	-9.3138	-4.06299	15.2666	94.4044	2.42383	-5.82244	-40.5322	29.9969	27.6534	12.0207	5.84554	-3.79709	-7.23638	28.7062	1.21186	3.15052	-0.464896	-3.04378	-7.33786	-2.34145	-2.54433	-5.50088	-2.28841	12.0952	-5.33502	2.0593	0.283821	1.84563	-1.00464	-3.64384
9049729	RIGHT	V00	-209.172	9.87835	-48.2207	33.7755	-17.8205	-26.9223	-9.63886	12.6623	15.7267	21.4285	58.1511	-19.9626	18.0736	-10.1768	14.5479	0.8094	15.4666	-0.242334	10.545	20.0805	128.944	-33.2658	4.94634	40.8507	-2.14307	12.8595	-4.21971	3.18047	-8.5408	11.1748
9049895	RIGHT	V00	80.966	7.24452	-21.4265	23.6112	11.7749	22.0602	31.1239	-7.82705	-10.4136	-2.60239	-12.7976	30.3914	5.03559	-8.61515	11.7775	4.50867	8.53682	-7.87559	-18.1763	2.87661	-42.5382	24.2752	28.398	-17.3785	4.64383	-2.83287	4.07581	-6.24007	-11.2605	-5.08484	-14.4143	-33.7418	-4.93969	3.07397	11.7292	6.32478	-6.2364	7.57821	0.647671	-3.42949	-13.2112	-2.79692	1.44134	-7.03326	-0.556446	-0.0665934	-2.21737
9049999	RIGHT	V00	-98.9241	1.91646	82.7579	-27.8554	-10.321	38.741	30.5368	-31.6816	8.41124	-29.522	48.5892	14.4598	12.072	-7.08275	-17.2706	-3.40838	-6.89452	2.04174	-19.7041	9.99118	59.3629	-2.36924	61.2433	4.88315	-3.52098	-3.39661	15.1506	2.60896	-8.5853	3.21154	21.0293	-5.98728	-2.10573	5.84674	-3.22658	-0.417097	0.146932	-1.64021	1.9707	4.69984	6.26844	-3.13428	4.33006	-0.20593	1.73762	0.0186451	-5.04739
9050299	RIGHT	V00	91.9863	-20.0424	-44.2274	23.1787	29.2368	21.7321	-5.03263	-1.44055	3.22741	11.9541	-27.7178	28.3304	9.70812	4.97028	-2.48947	4.41047	8.68094	8.34579	0.640053	10.1347	-44.2642	-12.744	-52.0518	-9.96895	-0.131233	2.12935	-14.7469	-21.9402	2.00436	-4.65464	25.8215	-7.7809	-6.96451	-0.986453	-10.9349	-3.24554	0.507667	0.128072	0.973858	-3.50965	11.3987	-4.7475	0.993516	-4.44201	0.104148	2.35447	-0.137531
9050966	RIGHT	V00	94.8512	28.2795	-3.21195	43.0014	22.357	8.53211	19.6478	20.2322	-8.89202	-19.7308	-17.3108	-24.4162	-3.09553	19.8215	8.2868	-10.9161	22.3653	-2.90554	-8.47018	-4.78798	-62.6574	18.5405	48.6363	24.8231	9.45333	3.5235	-4.85929	-6.30834	-12.9513	22.9474	5.13284	-2.225	-4.93873	-8.4538	-6.07506	7.09421	5.8112	-0.22714	-0.46513	-0.282579	-1.34497	0.629622	-3.91654	1.14639	-5.41451	7.40651	1.84245
9051696	RIGHT	V00	8.62471	-42.9314	-55.0994	-28.204	19.5896	-5.2257	14.1673	12.7709	-14.4433	-0.847944	6.46259	-19.9782	23.1888	21.6131	-35.1649	-2.05882	3.76994	6.86255	7.82088	4.75856	43.7095	16.4198	-0.776805	-72.6231	16.5849	16.1084	1.59472	18.2036	-3.76051	-7.85026
9051960	RIGHT	V00	65.7991	-92.384	64.4969	43.0464	-22.2974	-7.75058	20.1528	12.7688	0.72148	-8.98178	-18.1391	-27.0819	-12.1199	8.20038	3.85125	-13.8894	4.94302	7.72866	-3.89416	-9.53379	-66.1471	-35.8796	-38.1937	32.6229	43.9326	-3.28644	8.92247	-9.74456	4.20476	-0.808413	3.14969	-7.78507	-1.90781	1.37085	-6.94236	10.9606	-2.36201	5.32016	2.42382	-3.09779	-12.4182	7.15164	-0.796136	0.321139	1.09711	2.5314	-0.729633
9052207	RIGHT	V00	91.4489	-5.16019	-7.49102	2.11955	-12.2286	10.9107	16.3139	5.06375	-19.1942	-4.21959	-38.5198	-19.0813	-23.1734	-0.833949	-11.0082	5.30718	4.34666	-1.77088	-1.0631	-8.25503	-48.813	31.7061	17.405	-13.2217	-15.1095	16.8258	-9.15326	-18.2476	9.64668	-4.99792	-5.16888	-21.958	-11.9336	1.88812	1.69843	7.34748	4.35501	-0.78634	-1.61186	-5.49208	4.41397	-3.35933	-3.37851	-4.30467	-2.76843	0.975517	-1.36141
9052335	RIGHT	V00	-235.803	64.7591	1.98427	49.3968	13.0089	44.9465	8.50455	21.072	-28.7648	-24.0951	79.9783	-37.7174	5.79183	-5.63421	-1.48855	-13.5241	-4.13127	6.51156	-7.00252	10.2451	136.551	-59.6822	30.6628	10.332	23.5254	14.804	3.30647	-18.502	16.0193	22.5326	23.7867	11.5115	2.70479	0.701356	10.2869	1.94939	-8.94341	-1.24071	1.53624	-0.173058	12.6827	-0.431798	1.27426	-2.30178	4.52105	0.521123	-0.648433
9052708	RIGHT	V00	-35.9707	57.0237	-10.5366	-9.44117	4.22344	-12.9322	12.3883	-2.56311	10.0245	-4.55277	2.57279	-31.0272	21.407	-37.0139	-2.47245	6.16434	11.4641	2.04019	5.6087	-15.3964	26.3522	-20.1517	-13.7547	12.4624	-48.5668	-10.0435	13.6956	-8.23359	-2.74412	5.97112	-10.9895	10.7238	-16.7093	1.08164	12.1192	-0.0184396	-6.65039	-5.3102	-8.65491	-3.19217	5.06953	-5.64245	2.82731	-2.16316	3.14275	0.107264	-3.26216
9052956	RIGHT	V00	-119.649	-3.35693	-61.2348	-34.4451	-8.51037	14.1587	-28.8948	-39.7489	15.0803	29.2676	46.579	-8.22949	8.59238	-9.02258	-10.333	-6.35021	-17.9316	7.71079	12.6804	3.50583	64.555	-64.1528	23.7396	-14.082	-17.8844	12.3945	22.4229	2.29741	-30.4474	-1.94733	-87.0583	29.4787	6.52329	8.91035	-7.84634	-4.05757	3.43459	-7.32476	11.9613	6.12322	-22.8052	1.00708	-3.40873	8.08242	0.852545	1.62841	8.83858
9052978	RIGHT	V00	14.9492	-30.1379	-19.6836	21.4541	-56.6761	13.4398	11.9723	-14.6438	15.253	15.8105	1.38998	14.0182	23.7159	-9.79058	1.35215	7.3792	-7.92319	-2.63967	-1.58798	-6.8404	22.5459	40.6469	7.83674	16.4427	20.4641	-26.9895	-15.394	11.2443	23.3619	-8.95522	11.7177	-11.9427	10.8892	-5.13396	-9.64429	-15.0653	3.18639	-12.1554	-2.3639	-6.33209	5.31768	-9.74198	3.64893	-5.57504	-0.84951	-0.74925	-1.85848
9053047	RIGHT	V00	160.459	54.7528	-71.8785	-0.970701	15.4446	25.2044	12.9265	-0.889862	25.2821	5.31694	-42.8241	22.9216	22.2054	6.56011	-0.921966	-11.6055	-4.91923	5.18636	-18.9108	-11.0756	-161.669	-157.608	-83.1052	-57.3033	-111.306	1.59622	45.0592	63.7039	-8.15015	22.0475	7.73155	10.9309	-1.11043	-10.299	-3.7232	2.92168	-17.5668	2.86849	5.08102	1.35321	1.73155	11.7487	-1.24516	-6.13143	0.110928	5.37149	4.24981
9053679	RIGHT	V00	90.5924	-86.1596	46.5374	37.5597	-22.5538	-10.9352	-8.20509	0.103217	30.0348	11.8632	-54.9612	16.762	8.36642	-7.11847	-21.037	7.02309	6.07494	-3.25392	1.39454	0.631782	-40.2612	9.42494	6.03968	11.9706	6.24123	-16.087	1.92301	-7.72568	-3.76067	0.569581	-61.2592	35.9743	-7.66909	2.04561	2.82083	-8.77271	-0.551574	4.00069	4.83784	-3.46199	-0.267457	-2.75553	3.70584	-3.09519	-0.278495	-2.7277	1.63667
9053872	RIGHT	V00	64.6754	-31.278	-28.1106	6.06274	52.1924	1.20007	8.42949	5.21921	-14.7233	2.80177	-42.3426	14.34	-9.63529	-1.25516	11.8911	8.0018	-8.68216	-17.7083	-5.69984	10.5695	-36.0694	-23.0063	-4.63217	-30.0998	31.1714	-6.57075	-16.8633	-7.44474	-6.05107	1.7698	12.128	-5.16946	-2.35326	-2.53911	-0.120907	-0.633275	-9.27087	5.54904	1.37652	-2.12046	9.7036	-1.62796	-4.83492	-1.30849	-2.06621	-0.710316	0.74202
9053954	RIGHT	V00	52.279	-15.6966	-33.8749	32.8734	-26.5557	-20.4134	-35.6679	36.6507	15.9701	23.2463	-9.27125	3.88637	21.0589	9.8788	-4.54272	11.3965	1.29633	-6.87222	-0.914085	-1.12769	-40.2565	-49.9128	-6.45243	39.8631	16.2683	13.2155	15.9459	-8.64768	2.61749	0.589528	-51.6342	36.0826	-4.10784	-2.76972	-6.66099	-0.304548	6.20109	-6.45074	-0.281471	1.21586	-9.46863	10.4602	1.38001	-1.21065	-7.82115	1.45762	5.50094
9054370	RIGHT	V00	29.6607	21.5791	0.270582	-9.67403	13.1494	-30.9341	31.5654	-27.8994	13.6671	-5.56184	-37.1775	5.90305	-21.6734	25.6448	1.08049	7.32723	-12.355	-0.350844	23.449	9.03353	4.5601	22.8876	0.637736	-53.2748	45.9589	-6.6616	0.328191	-0.423404	-0.173083	4.76861	-35.651	-12.7524	-9.42404	1.28905	17.0889	2.59268	4.52102	18.5902	5.50659	5.71658	-10.6152	3.83381	-2.36757	-1.18855	-3.54104	-6.16401	-1.41555
9054866	RIGHT	V00	-149.974	-16.1445	-62.5642	-8.46658	-4.51573	-19.0745	-24.6646	-35.0866	-11.0818	18.7301	14.9042	10.6582	46.0727	0.194258	-7.99319	-19.2315	-0.609016	8.39385	6.00025	9.4239	87.5093	43.5323	-29.5052	-3.89836	-58.7041	29.0252	1.68216	-3.67929	14.3569	2.11764	14.1129	2.84413	0.878625	4.55632	6.99539	0.553167	1.88094	-2.05335	-7.04431	-2.03031	7.15059	-0.91967	-0.640625	0.899899	3.62661	-2.98616	-1.58646
9054972	RIGHT	V00	67.4417	64.3284	-33.6609	-6.35951	43.1428	-10.8515	-46.1256	-0.691385	-1.48888	26.7695	-21.6959	-7.28483	-8.05502	1.81674	-12.7099	-5.90774	-4.16447	8.65283	-10.2056	6.77465	-27.0715	91.6084	-22.1436	-26.6053	2.92736	-13.0512	12.7296	2.56638	7.66676	11.7468	-4.27415	-12.7021	5.97039	-2.03994	-1.33594	-7.61376	-11.1991	3.1281	-2.67111	1.2108	0.642738	-4.59789	-0.118836	-4.37874	0.681553	-1.03393	-1.45343
9055038	RIGHT	V00	51.7635	2.81764	-68.7385	-21.8734	12.0204	-10.8457	13.81	33.6357	5.49412	30.5011	-3.81855	-6.96933	78.0802	8.62529	6.09711	-13.9199	-0.00435219	14.8885	-0.0301542	6.11077	-36.912	-99.4848	-27.1534	-23.5209	7.64044	-3.35073	-10.6837	4.13136	-6.97012	3.92222	28.773	2.99008	-6.52468	0.629753	1.95146	-6.87799	-3.82237	2.4059	-0.621547	-4.61437	9.68126	-12.4066	5.55064	0.758281	4.01648	-4.05054	-3.82637
9055361	RIGHT	V00	138.742	-8.60552	-12.0324	-43.2242	-55.3787	8.31219	13.6166	-15.534	5.15441	17.3255	-51.296	5.75258	21.1771	-6.59366	15.1008	-0.979146	-8.04034	12.1039	0.039007	6.46369	-86.2647	-28.4948	-45.3254	-6.08589	18.9597	-1.05323	17.3132	-3.97102	-10.6079	-0.580575	-10.6154	-7.6533	-4.98573	-15.0095	-5.30161	-2.82423	-0.32836	0.136164	-3.21561	3.92914	-11.0763	-11.3313	-3.39131	-1.17503	-1.39037	-1.87325	3.8644
9055429	RIGHT	V00	101.279	20.8208	34.8921	34.2397	-34.0888	-19.5456	31.1235	-20.6268	-9.30779	14.8946	-2.32763	-57.7097	-0.392451	9.45054	-0.732921	-4.76542	3.43186	6.02028	-3.21201	-14.0998	-67.2031	-21.085	1.48533	12.5796	-16.0682	5.64076	-0.418287	-9.89476	-2.14589	-11.7547
9055512	RIGHT	V00	107.356	-43.5144	-4.47979	-22.5141	33.6879	48.8954	28.2458	24.708	18.6256	49.8487	-41.9993	33.578	41.0738	-4.15254	-6.54886	-17.4665	10.0338	-2.47055	-9.27007	3.38157	-73.2554	29.368	-36.8534	0.345976	5.62932	-7.36426	-21.435	-14.3859	-5.62447	-20.6945	5.05311	18.3402	8.20556	-7.87246	-6.37587	7.40442	-8.08874	3.2261	3.16467	-0.342703	-0.390955	13.2514	-1.64102	-3.26001	-1.94692	-2.36276	-0.542372
9055836	RIGHT	V00	123.672	-2.45004	0.0137457	35.4947	5.93331	-3.01237	-29.7439	-14.1727	-0.67321	5.9193	-51.1544	8.67535	30.9158	12.4995	-10.0031	18.9381	-0.638945	-37.2138	-18.0458	15.0641	-72.5891	-13.8087	-44.488	-22.5096	-24.0563	7.91661	-12.3828	-6.52892	-6.15211	-4.15249	-3.24516	-3.32789	-11.5705	-7.86702	0.528224	-3.07321	-5.79105	-1.9954	1.41109	5.72047	-0.670606	-2.42358	-2.74489	-4.54699	0.387213	-4.46325	-3.38239
9055967	RIGHT	V00	16.6982	-0.38884	71.4778	-87.2911	-23.074	21.9202	-6.53491	3.80925	-30.4625	0.687717	-1.81687	10.0447	-26.3281	12.5331	-11.4669	2.19154	-9.63687	-6.33027	-4.43126	9.58629	-16.1903	-122.146	-41.6013	3.34993	13.3408	-13.612	1.931	8.07576	-15.2699	2.91395
9056326	RIGHT	V00	-54.639	-33.8098	22.5005	-28.4277	-7.71348	12.2625	5.99523	24.5519	7.21686	40.8797	23.4079	-6.24506	1.74425	17.2867	14.8194	-20.7241	-6.32384	-0.472356	11.9058	-6.21063	35.7722	36.0372	54.8948	16.4485	-9.34924	-2.86877	12.8136	-13.3315	10.5492	0.58707	46.2375	7.53176	5.56586	1.14096	5.51392	-6.9518	-0.839519	-5.45375	0.0999302	-3.96764	21.579	0.893018	0.559186	2.70726	2.87818	-2.47398	-0.211183
9056363	RIGHT	V00	38.4328	-59.8068	-0.0779986	48.3236	29.6366	-8.47836	-24.8962	-4.11257	19.3652	11.0898	-26.0154	-9.48751	23.6513	12.6428	15.7457	-33.3991	3.61883	11.7301	-3.51701	-22.6037	-21.7896	93.1381	-21.6444	-35.2953	-37.3691	-5.01053	-3.13645	-0.673407	10.8197	-6.64123	11.5066	-3.68243	-0.479747	1.10748	-3.5025	1.41216	-2.69001	6.91889	-0.986072	-2.4696	1.37417	-4.44436	3.34349	3.26684	2.0301	3.02721	-0.831187
9056978	RIGHT	V00	40.5873	15.3644	29.7363	-27.4813	0.657603	-2.55113	-5.56657	21.3781	-6.56321	-9.6502	-8.13081	38.3682	11.9964	-23.2688	9.60135	12.8515	3.3924	-3.48935	5.65236	-0.128472	-33.8881	14.7245	33.6394	11.3409	29.8738	4.57474	-6.58745	3.39411	1.19869	9.61756	-36.6629	19.4741	-13.2108	11.0031	6.05222	-12.3447	1.91903	7.694	-1.97145	0.793634	5.45636	3.3282	3.96516	-2.23332	0.425727	-4.11645	-3.80437
9057000	RIGHT	V00	42.8722	-6.1071	77.1977	-21.3495	-3.2951	-14.4891	-1.87379	15.9801	-11.2913	0.540102	-29.9758	-23.4656	-25.6909	0.82139	-0.541011	-7.37164	3.31997	-2.69531	6.2431	-6.45697	-32.2954	-15.6884	45.0496	45.3783	3.53631	3.2526	-26.3899	2.13867	-5.29378	10.8458	14.2663	11.579	-4.41866	-1.5905	-6.7002	-2.78484	0.945092	-3.88175	0.119374	-1.69006	9.54994	12.5303	-6.50642	-3.64944	-1.43997	-0.600889	2.42219
9057150	RIGHT	V00	88.6876	-17.905	40.2437	9.62877	5.59703	15.9499	16.5165	-0.407647	16.0299	4.33795	-55.2156	-0.556216	23.0233	-24.6423	27.5764	-4.56173	23.3597	-4.60493	-2.82778	17.9176	-93.9952	-66.9011	-104.85	-36.5182	11.1229	5.5949	10.1644	-11.3638	-11.6159	-14.2048	27.0281	6.73738	-0.637888	-2.18188	-5.03263	2.23432	-1.46435	5.60799	-1.68631	2.34685	12.0442	-4.41339	-2.60514	-0.928164	7.16802	-0.558607	-0.910642
9057192	RIGHT	V00	-172.743	34.5088	-3.91489	64.0634	3.86545	25.9505	-13.3803	-4.66555	-30.8376	16.9779	58.6475	31.565	-25.8365	37.351	2.77374	-2.85818	6.55023	-6.6791	4.14886	-7.43426	126.241	-3.51337	-63.5525	-39.7662	44.9762	10.3008	-7.76718	23.761	-3.52118	-8.24589	-11.4175	-32.3085	-17.959	19.7827	9.35658	15.0377	-10.254	-12.0468	5.82162	2.40895	-17.5287	5.40566	9.86051	-2.92367	-1.2768	-1.5698	5.5517
9057265	RIGHT	V00	42.3339	-44.6276	25.7381	27.9764	-19.2248	13.2225	-13.1252	-17.7751	26.6091	40.7774	-9.50363	21.613	-6.13387	-2.03223	-6.45763	4.20225	7.08383	3.8641	-11.0331	-3.28718	-37.2599	23.7726	27.7041	10.8368	-23.2023	-22.6754	15.4329	3.87385	-0.534998	11.1814	23.0609	15.3832	8.64869	3.98466	7.46649	0.0602631	-2.78083	0.820019	8.72248	0.794954	1.06597	9.90142	-2.32409	-3.13216	-0.378338	-1.39053	-3.09672
9057327	RIGHT	V00	-68.1361	-65.1012	-25.2916	17.1037	-4.5328	21.6316	6.32636	-26.2058	29.2091	-7.589	49.7679	47.0668	4.52056	-14.361	-6.65259	4.09368	4.53672	-5.20638	-5.22493	5.39632	42.2824	-26.8216	-32.2828	-2.64191	9.15938	-10.8302	10.2196	-12.9552	-8.17129	-0.973101	-28.9488	-22.9274	-5.10891	7.90415	-1.8163	-4.29356	1.57255	-4.66629	7.83782	-1.48078	-24.4657	-5.07191	2.46833	0.114992	0.52073	-3.77917	2.3668
9057417	RIGHT	V00	-24.5675	-44.2767	25.6922	41.3847	36.771	-1.0725	-28.5486	17.6658	1.48041	7.41469	-23.2136	40.0544	-13.5435	-17.0901	-17.317	4.57897	3.60995	6.74416	-8.5667	-5.47454	38.3572	21.275	3.59187	-15.0673	1.02347	-6.51666	5.06147	-9.13075	-4.87748	14.496	14.9574	5.53546	2.00578	-0.536774	-4.82789	10.2385	-8.82792	0.72688	4.66502	-2.43817	-7.01928	8.31409	-4.44828	0.0450089	-7.22479	-4.73237	-1.2054
9057479	RIGHT	V00	84.5694	-68.8872	16.7391	67.864	2.94593	9.71418	37.4004	-4.63726	-18.0111	-7.90739	-5.50842	0.360552	-22.6745	-8.8868	-5.8217	13.5466	3.00599	3.60862	-8.67719	-8.92641	-36.1122	47.8017	33.6879	-20.8704	-13.0132	-6.22935	-1.87134	-11.4406	15.7281	4.86758	-4.57515	-12.7919	-11.8966	13.9364	3.89322	7.75352	-2.14479	-1.87685	1.71663	0.359034	-9.03792	3.76494	2.85967	-8.70786	-1.53298	-0.136306	-0.579849
9057976	RIGHT	V00	-139.918	254.307	-43.3983	-169.001	80.4107	50.3856	-9.92472	-20.3112	-55.9189	47.9066	15.275	13.9959	-11.7965	-8.26432	-3.6575	-4.21556	7.76007	-11.0307	-6.87936	1.75455	73.2774	89.0414	-45.7136	81.2527	37.6408	20.8292	-49.9555	-7.34232	-59.8082	-35.5525	14.8053	11.0946	-3.88575	0.879201	-5.04018	6.57666	0.112654	-3.7765	3.20975	5.58325	11.07	0.757483	-2.69347	-3.71234	4.20807	0.3143	-1.64341
9058146	RIGHT	V00	-48.8289	69.5036	-42.0721	-14.4708	-1.11196	14.2053	-22.556	7.93178	-7.35884	5.88972	50.7397	-76.1442	-22.7237	-10.1129	-18.6624	7.45377	-3.20361	-3.95338	-9.98752	10.3692	49.7275	5.47218	46.447	-34.7518	-9.38303	5.59075	26.1246	-3.64646	1.31407	1.40576	-11.3319	-30.3963	5.11901	1.07919	-1.94113	0.492834	-0.227519	0.964282	4.23377	-9.02357	-14.49	-1.52417	5.19587	1.89059	1.99652	-2.42146	3.19462
9058469	RIGHT	V00	12.3512	-34.9398	9.21625	16.8437	-30.7877	-38.8959	-10.2746	-3.03527	-18.0829	28.7233	18.3216	17.2812	-74.7701	-5.54739	-14.3916	-9.79465	6.87655	17.3672	-10.3318	-14.4376	-3.95878	31.8713	9.90283	11.5481	0.76836	2.63296	-12.2552	3.15921	-12.3094	9.32088	-5.10782	-22.5761	-10.4846	4.0974	-6.91564	6.31061	6.40926	-2.83651	-1.58358	-2.38795	-3.54257	-9.84109	-2.63948	-4.54868	-4.52716	0.907329	-2.51855
9058692	RIGHT	V00	191	-2.83068	12.8803	-64.7715	-34.3541	47.5446	-8.44104	-50.5683	47.2833	-2.38142	-49.2972	9.62872	21.0595	-14.1383	-20.8623	-8.58248	10.106	6.79208	-2.95288	-8.75559	-132.448	-79.3404	-54.1401	-25.8716	-4.18686	-24.1531	-9.52065	-0.137205	8.34497	-14.8769	26.5445	9.56906	7.73065	0.585623	2.61685	-7.57968	-0.858797	2.70036	0.484598	3.37852	12.3825	-4.91685	5.44352	0.518962	1.80725	0.899648	-0.0125531
9058960	RIGHT	V00	51.9635	-61.8369	-21.9832	8.27173	13.9674	10.6002	-29.7081	-16.1913	28.4645	0.489515	14.2449	14.0155	-7.06569	-6.96199	-16.6971	9.98449	-22.9185	1.72909	-0.687466	-2.66934	-30.3303	-9.06765	-28.4426	21.3498	26.1545	-25.6501	-20.9502	-2.11317	-4.30261	21.6489	13.048	-1.53119	-2.0959	7.3939	-1.65053	2.46526	-1.02991	5.65112	3.18947	3.00473	3.34211	1.14059	1.35318	-2.76732	-0.0842331	-4.7907	2.54986
9059339	RIGHT	V00	-167.673	-25.0584	17.5191	1.60057	-15.2015	-29.4994	6.94512	6.02448	-10.7473	13.4784	63.3512	11.7409	-12.9171	21.7222	-0.370044	0.939844	4.07691	-5.5937	-5.50966	-7.38734	118.054	-17.0993	-19.4899	6.46665	-3.55811	12.8168	-10.4046	0.747042	0.20651	-9.12204	7.84989	4.48236	-4.13539	7.34506	-0.624852	5.5974	10.6947	-5.10969	-7.12703	0.281197	7.75334	3.96319	-3.45698	-2.0901	0.611334	2.41174	-1.03557
9059391	RIGHT	V00	64.3755	-35.6367	-29.6301	16.0496	-2.20065	-5.90373	-0.127484	20.2718	-7.34051	8.71457	-29.8432	-17.8587	-11.1369	26.1574	16.8862	-14.6973	16.3322	-2.57956	2.37325	3.60031	-19.2493	-12.788	50.8051	-32.7919	14.2718	9.35002	2.8469	-7.38757	-2.63364	10.7194	8.96456	-13.6247	7.16143	-7.78277	-13.5783	-3.2403	1.82615	3.5021	0.00711817	-11.4674	6.09824	-4.60168	-1.38099	-4.16139	2.98732	2.1696	5.01494
9059837	RIGHT	V00	-172.161	-2.76007	-14.4198	16.3637	-47.3096	8.37616	-24.7464	19.2387	-4.26652	6.79505	51.0988	2.29583	4.74714	21.5003	0.204979	-3.75725	1.86255	-8.03715	0.960456	3.65819	111.251	31.85	-20.317	10.941	-1.2054	-7.80779	-23.6325	15.3212	-12.7539	-15.5084	-4.33264	-22.7969	-1.08909	-13.5755	-2.42698	-5.51517	7.58609	-2.917	-8.08849	8.65139	-3.67907	-13.7136	-7.12011	-4.07396	-3.03929	-1.39794	-1.80684
9059946	RIGHT	V00	-173.123	-116.116	-68.1831	28.3199	-4.77838	18.4029	-7.01226	39.2423	32.5328	7.86548	-22.8457	-50.9597	-38.7613	-58.5267	13.9577	3.87104	44.3125	29.8379	13.7463	21.5486	129.931	11.5221	-31.2852	-27.3842	24.8875	18.1751	-8.66057	15.5094	-8.99529	2.61479
9060930	RIGHT	V00	-79.3224	138.951	21.1425	12.5353	17.9779	1.5548	17.5686	-35.4715	27.767	34.3425	13.9418	-9.38822	-17.0118	8.99581	16.1144	-3.78175	-2.65089	-10.3913	4.02124	5.6785	3.69986	88.2215	-64.3585	33.9501	13.2669	2.63092	7.1297	-0.630673	8.82791	3.91158	13.4623	-14.5258	-9.53112	-0.959662	1.59044	-1.32229	-0.413659	0.911207	-13.8978	1.79149	-8.96441	-9.94531	-2.04932	6.21464	6.46083	7.84681	0.0881436
9061162	RIGHT	V00	1.47431	51.1143	11.3142	36.2973	-16.9527	-20.8315	5.21831	20.0191	-24.442	-4.68406	-15.408	-29.1249	28.0607	5.22304	-11.159	2.59482	-2.93359	-7.64479	0.239547	-8.75496	0.624344	42.6716	-22.6408	-44.4418	3.74443	7.50937	11.8681	6.45995	-9.97649	6.00924	-1.40521	5.88446	-13.041	4.99485	6.31991	0.833588	10.4645	-4.47097	-8.37514	-8.90246	11.2174	-3.15971	-2.39602	-4.4501	-0.227206	1.0718	0.262824
9061666	RIGHT	V00	-178.685	26.5212	-63.9273	-44.9458	8.50377	5.72768	-28.7455	43.4733	13.2095	-2.53004	91.6242	32.6924	69.7446	-6.61852	-0.600698	-11.4848	7.69967	3.52611	-3.47602	6.87997	128.033	-42.4789	14.8971	-12.8246	48.199	7.96732	3.17269	9.09295	-3.8323	9.79109
9061805	RIGHT	V00	-20.6404	-56.855	-24.1288	-29.0805	-19.8801	-12.4932	-1.52919	5.94535	17.9045	36.7564	8.74712	-5.26914	38.2084	-7.39717	-5.84451	-3.38237	0.113941	6.73193	8.47894	-2.90454	7.19618	-35.4039	-12.3198	-5.15184	20.1305	18.0296	-18.1073	-10.9993	-17.3548	0.904656	-24.2201	-40.5629	-6.56166	7.02204	11.0133	-0.462337	8.97626	-4.57797	-5.87118	-0.482477	-10.6983	-4.76526	1.00703	-8.21366	9.97781	-6.64133	-2.67848
9061827	RIGHT	V00	24.4834	34.4955	-15.7053	13.1293	45.8689	-16.0924	-33.0609	7.2186	-2.74817	-11.0809	-1.89455	36.545	-4.303	-9.6216	-4.65456	2.30629	-6.27481	-2.16216	-11.7285	2.35488	-20.1375	-19.2834	7.0898	-0.877239	-20.2812	-25.1905	-0.414609	-8.19366	-2.75359	-10.5387	-4.65676	-18.4595	-8.11147	-4.16394	1.66427	4.26012	-13.0427	4.51971	-6.53821	-1.30744	-15.699	-8.18337	6.93043	-0.148591	3.81764	0.951377	3.22247
9061936	RIGHT	V00	-67.7521	-39.3662	-34.9287	27.0616	8.12946	-37.0803	-34.518	11.2134	-1.1926	-3.75528	38.5009	-24.8498	-29.2078	-25.6165	8.82035	12.2842	8.48478	6.46482	12.7244	0.618726	6.77857	-81.3136	-52.3289	-2.96122	-27.6732	8.34617	-20.3186	16.4081	-14.8599	12.1144	-15.0286	-9.59484	-6.3139	-3.0772	-6.47958	1.51574	-4.24775	4.43074	11.3837	-10.8524	-16.6911	-3.70737	1.83018	-5.1896	4.12804	3.58368	2.36949
9062161	RIGHT	V00	-76.223	-51.3465	7.81286	-1.96725	-1.8243	25.5758	34.7304	-3.76889	3.96517	-13.3863	45.7403	15.1036	-0.815556	6.69575	-16.1801	9.17709	2.84269	4.55617	-0.524587	3.91273	61.9051	-3.34851	42.2232	-46.7285	37.8956	2.81617	5.17791	3.82724	4.69783	-19.2686	15.1429	1.79829	0.346508	4.78536	-6.12929	-0.138393	2.98306	-0.0504387	5.11963	2.14958	7.64468	0.390654	1.5874	1.58435	-1.07989	0.375149	3.70702
9062328	RIGHT	V00	58.3275	78.5192	90.0067	4.86676	-9.08188	15.2326	24.2389	-32.7574	5.13138	36.256	-25.9087	-10.9139	-4.34624	12.6371	42.2961	-22.3954	-2.69698	14.6819	5.37254	-14.743	-27.5098	25.5268	-5.88527	-28.5315	-4.62242	-14.9484	3.91454	-3.35299	-1.94534	-3.49979	-6.29849	-15.1574	12.9648	-5.47148	-10.1781	4.10032	-9.91976	9.88246	7.00016	-9.17182	-20.1369	8.07477	1.95618	-1.53506	3.46835	-1.59279	3.14116
9062483	RIGHT	V00	60.8102	-34.7102	17.2077	-24.5326	-0.813472	-34.9623	-0.974473	7.62783	-18.6367	26.2682	-27.0852	-13.8451	6.12924	29.0245	-0.107202	6.08709	10.4344	-9.88933	-9.19942	6.99863	-53.2252	45.8187	-34.8644	45.2787	-32.2249	3.10815	-12.4078	13.038	6.6924	12.7309	-77.9533	43.4278	-12.6418	-3.73114	5.26114	-11.9025	8.30766	2.4012	10.2787	-4.7191	8.15589	6.31385	-0.173893	1.33405	-1.96284	-4.4232	4.33726
9062645	RIGHT	V00	12.3938	121.309	35.1313	-25.2039	-7.02526	9.24771	32.8807	-9.48407	-0.747496	-10.6458	9.80568	34.4526	-20.2898	30.58	-6.52893	-4.3372	-2.48586	-5.38938	13.4172	-3.88745	40.4747	-18.3747	2.94527	-68.3709	-1.82039	1.79542	-0.0286656	13.3628	3.63863	8.1388	21.9882	11.8964	1.58394	3.50007	4.85836	2.46939	-3.68995	3.63001	-7.54065	5.93762	16.2744	4.92413	0.592939	1.80458	-0.2701	-1.08008	-3.14967
9062688	RIGHT	V00	-84.0665	2.76909	14.1279	11.7067	6.109	-5.22392	-23.7526	-7.94992	-12.8656	5.39204	27.0795	5.94707	-24.557	19.3737	6.90347	-6.54109	10.3529	-2.58631	-9.23449	-4.35824	37.6595	-92.9955	-59.0878	-1.71537	-8.6257	4.62362	0.198344	-23.5831	3.06964	15.7452	37.0154	10.5781	3.37145	2.98774	5.06414	-5.43473	-4.06042	0.363533	1.08901	-2.6919	10.1467	1.78205	0.421606	4.02859	-0.418466	-1.30257	1.97083
9062942	RIGHT	V00
9062962	RIGHT	V00	103.18	80.6079	-7.34891	13.1516	-7.93568	-25.4192	4.03802	3.4879	-8.243	9.83066	-35.9294	-3.02307	-36.638	-14.0943	12.2459	4.93824	-10.9656	7.53262	-3.47759	-4.69397	-80.0758	29.3224	26.1108	9.88807	16.0447	7.06798	20.7288	3.08405	6.72356	-5.20767	-37.8688	32.2808	-13.9422	1.3851	-0.315057	-5.42595	5.50542	3.19079	2.53537	0.767369	7.95994	0.850844	-4.83388	-6.32626	1.06611	-0.947521	-3.65374
9063015	RIGHT	V00	-189.408	-2.88789	-10.7262	30.3212	38.4439	42.0966	24.6615	4.19455	24.5061	3.70344	54.3066	102.832	3.08176	52.1158	-9.31394	-1.20687	9.47235	-2.40856	-6.72064	0.267854	98.0086	-86.858	-49.5	24.6882	2.76922	0.314714	-18.4085	-13.9228	14.8599	15.0979	6.67293	16.3629	7.01262	-3.92398	-0.176327	9.66796	2.19355	-3.02615	1.32061	2.65508	11.4093	5.03125	1.15057	-1.27143	-0.174751	1.44896	-2.36248
9063428	RIGHT	V00	109.032	5.49586	24.6504	-21.4049	-31.6105	-13.415	18.4487	-8.80809	-13.035	-11.3704	-19.1922	-4.3098	-22.6199	-1.66174	-17.3281	6.80808	-5.00973	-1.51799	-0.175733	7.42703	-58.5774	3.88302	-6.36484	9.94914	5.36958	9.26996	-8.4571	-4.96564	-11.3911	4.18063
9063823	RIGHT	V00	115.277	-4.78302	-3.78955	-33.9252	12.234	31.3717	46.7162	0.281179	1.61942	0.684944	-15.5167	18.1904	17.4817	-15.735	3.02435	2.3201	15.4176	8.49594	-9.56183	-2.33621	-85.1506	-94.4649	-56.8572	-18.1297	51.0475	-2.39331	5.93182	1.37702	-23.8415	-19.8291	-20.4525	19.4159	-10.044	7.54371	-2.12672	8.6829	1.48984	-1.86577	-7.0877	1.12499	11.0385	-0.151678	1.36622	2.9429	-3.00474	4.16918	1.52057
9063928	RIGHT	V00	-76.3909	-37.2897	-17.4526	28.205	-43.4053	-8.13352	14.7472	18.3783	-6.60353	-1.02445	14.5292	40.5696	16.934	37.4354	-17.9171	6.37561	2.01441	0.726791	9.52151	-3.2002	44.7878	-94.2365	-33.8684	-11.0211	4.89121	0.441562	-5.24309	6.37072	5.55645	7.74532	15.8836	-7.5571	2.14093	-2.97585	-1.54009	-5.0992	3.89684	-6.57293	-1.03566	-2.39288	5.07838	-2.18683	0.746405	0.736113	-4.43032	3.67186	2.83601
9063934	RIGHT	V00	-8.76117	-49.1353	76.3943	18.5854	-13.619	-6.14632	16.4932	-11.0493	11.284	-18.103	7.0845	-8.44989	30.1235	-15.7837	0.840776	-7.33742	-8.00377	5.33354	-7.88436	-12.0171	24.9931	26.2271	-5.99651	-29.2637	16.6582	-15.2797	1.47077	16.8286	-3.84363	-2.16894	2.26122	13.0067	-3.98919	0.981354	-4.82741	11.1726	1.77445	0.411695	5.92484	2.57747	11.0752	-0.626731	3.10102	2.35687	1.27133	-2.17221	-0.910761
9063955	RIGHT	V00	13.3309	-52.2761	-5.16892	52.9766	8.09482	-9.44724	-8.90259	-4.11239	6.35558	-14.379	-32.5518	-7.47751	-16.9815	-0.462388	5.16981	5.43418	7.6449	-4.71	9.49159	3.73484	-21.1752	18.2763	-35.2602	20.5217	-0.12213	3.58194	-12.5653	-15.2812	2.08275	7.77624	-15.0463	13.7158	-1.67567	-14.1212	-0.00419663	6.82542	-0.0348315	-6.1495	-1.16348	3.99193	-8.20234	-0.244396	-10.7226	1.12231	-5.64209	0.957502	-0.484459
9064464	RIGHT	V00	-10.14	-15.8288	-13.8536	8.55369	-14.1011	3.3018	5.28858	-2.11405	-24.1451	-17.807	-21.7722	-35.344	-31.5908	-44.785	9.65064	31.6671	-11.2822	8.72663	-10.5141	11.0449	-14.5229	18.6744	-113.417	27.6201	-40.2883	22.0292	1.33018	-1.14455	18.4326	-3.62069	3.6856	-1.22531	-10.6664	12.6616	8.87871	-6.86855	-3.06058	0.28799	3.14588	-5.14269	3.01229	7.30118	2.60263	-2.75029	-1.23963	-2.50008	-5.75779
9064631	RIGHT	V00	59.5945	59.4157	39.945	-10.3652	-21.6087	-21.8541	-21.1092	-9.1118	0.220573	0.854698	11.0452	-9.51967	-12.9502	2.67185	-3.46062	2.18108	-8.69001	10.9051	-9.34847	-6.28184	-46.1918	-48.709	-9.88644	-49.5931	32.9088	-25.725	-29.9508	19.4018	-0.379778	-14.6991	11.3994	7.27083	-7.22448	8.50618	-0.57736	2.54375	-0.666152	1.14514	-1.96255	4.84783	13.5075	-0.705018	3.2702	4.78984	3.70848	-2.24396	-1.58224
9064927	RIGHT	V00	-141.685	29.4619	-8.65863	-12.635	4.8743	-33.1046	-22.9413	22.1372	-1.34484	7.93479	39.0713	49.8104	0.398884	1.56003	-0.254966	-0.907378	11.0958	2.08293	0.520467	-4.15745	98.2933	47.0257	-70.8269	11.3724	-47.455	-16.7481	-4.55636	17.2908	2.91114	-13.112	35.3145	8.06559	-2.19434	7.07496	0.541179	-2.44179	0.198373	4.50792	2.50936	1.59828	15.3094	3.0394	-0.741551	2.19138	3.10607	-0.929008	0.00649085
9065272	RIGHT	V00	-58.0072	63.3872	14.6155	-11.3185	-0.456497	-22.2134	-14.9768	-27.289	-13.7187	4.5971	18.223	-12.1669	-2.7163	3.8975	-7.08321	5.96809	-8.97552	9.53935	-3.33568	-7.79603	31.762	10.7439	19.8762	8.23778	1.27658	-6.71112	-2.19539	-0.425992	-0.129205	12.0467	-27.0161	-43.7871	4.76302	-2.66242	-0.427608	-11.4025	-4.00456	-1.50165	1.04452	0.76799	-24.3782	-11.3619	-2.39917	1.80389	-1.12657	-1.81671	1.46763
9065433	RIGHT	V00	-46.787	-18.6163	-5.67554	5.63263	-2.88096	-11.7466	-31.8398	16.6251	-21.1555	-4.5756	28.2026	0.714197	22.131	8.4026	-11.7459	0.353227	-1.71086	8.22732	-4.04834	2.29513	7.96093	-2.72994	28.6391	34.8448	-4.11463	-7.69884	-5.67588	-10.5366	-4.18308	13.7663	-1.4284	-11.9739	-11.3245	0.178955	1.36637	-0.483832	-3.13826	0.596013	-4.42795	-3.65537	-0.489796	-2.50573	2.6672	-1.95367	2.85152	-2.38997	0.335634
9065820	RIGHT	V00	80.1177	-106.301	-56.9448	-77.3516	-2.53879	-67.4172	-32.2473	-15.3488	22.0163	-33.1895	-1.76141	14.018	11.7509	-11.0633	-8.43365	-1.8085	-5.10883	-4.34912	3.11093	-0.145043	-39.3533	19.6056	-38.9734	14.9042	14.1843	15.3758	-18.928	1.26513	2.52684	20.3418	-18.2181	7.8147	-3.06025	-2.32075	1.27475	-1.37522	3.6147	-2.0089	4.34808	-5.4459	2.48089	4.01258	-2.24354	-3.13645	-1.63734	0.873792	1.78549
9065926	RIGHT	V00	-90.0747	84.1096	11.0851	-20.5217	-12.2967	-32.7019	-1.5706	15.8283	-19.4932	22.0346	23.2139	-8.73717	31.2797	-45.9046	0.236421	5.94725	7.21756	-0.189845	3.36925	-3.97713	83.1455	28.3595	-4.33641	-11.4888	21.3496	28.3553	15.7706	-1.1323	-16.7317	-5.37112	-25.0632	-27.2718	-2.32712	3.37414	-0.983369	0.119109	3.14522	-2.02389	5.69601	7.68537	-18.384	6.18643	9.50383	-3.11773	3.12585	0.128775	0.342355
9065952	RIGHT	V00	-0.77471	27.539	-9.1823	25.3734	-16.1071	-19.3627	-29.0602	-37.2145	-5.53933	-11.6718	18.0328	-92.839	-7.92134	-5.32869	-4.99891	-10.6949	10.9667	14.0489	-2.89846	13.5848	-10.6664	-76.7651	-5.72038	-4.13712	2.41091	21.8921	-1.56049	-19.6082	-1.68964	40.1513	6.63973	-8.48385	-3.4905	-5.20275	-1.61357	3.54932	-5.52252	2.66441	-0.380105	-4.76717	-14.1271	-4.79516	5.72105	3.53558	1.54555	0.129274	1.6437
9066155	RIGHT	V00	22.3337	-19.6125	-13.7736	37.7641	20.5894	-34.5657	-9.34303	10.8541	1.40774	3.8543	1.71532	-13.9676	34.3413	11.3284	-21.4539	-5.23546	2.33081	-4.82872	-15.5311	4.23851	-15.5567	-28.4968	-18.1706	-29.4414	-23.147	18.2881	1.44401	-5.85654	-4.07504	12.7094	-19.0631	21.565	-5.48616	3.09629	-2.80884	6.3703	-13.3775	0.173034	5.5419	5.41755	2.75982	3.62379	1.81662	-3.679	0.306713	3.57468	-0.00823805
9066425	RIGHT	V00	147.682	-39.3027	14.8209	43.5036	27.0968	14.3134	6.07014	3.46484	-15.2348	-2.60219	-25.66	-4.29048	-43.7733	-31.0477	-6.11784	16.7786	-2.08311	7.19603	18.0718	8.83756	-100.75	-35.1742	-38.7319	-44.7001	20.7304	-1.86638	12.7968	-9.47074	1.55894	11.9565	-35.4006	43.5361	3.59074	1.73493	-6.98882	3.40777	-4.23183	-9.00397	2.85439	-2.89024	1.75738	11.7798	-0.658475	5.12664	2.09618	0.0428915	-0.844549
9066677	RIGHT	V00	53.2795	34.8219	-1.36838	-15.1906	-10.9008	-33.73	23.4105	18.3437	-27.6912	5.00747	-14.1804	-6.90532	27.7119	-19.4593	-2.63522	-4.19121	-0.754268	8.7026	-1.12292	-3.05624	-64.2604	-84.4617	36.7698	29.7739	-9.44397	17.1794	-11.4383	-13.1899	-15.9372	-0.455086	19.4195	5.79905	-9.03519	0.971629	1.62384	-5.17303	-0.660579	-5.65894	0.119576	-1.33933	10.6045	-5.10343	0.144032	-1.19141	1.48591	3.47108	1.55848
9066770	RIGHT	V00	-162.306	-103.039	-35.054	56.0352	13.0418	3.1935	5.95727	-1.49205	36.9939	18.8785	73.9909	-6.61114	-12.765	9.19907	-12.7376	-2.76304	3.11281	-5.46562	2.45636	-5.20673	96.8253	-32.9338	-3.35061	-40.5485	-65.5834	33.015	-4.92393	-23.3053	22.2255	-6.22594
9066820	RIGHT	V00	86.8809	-34.2075	-16.7263	49.5725	11.3603	-18.6527	-12.8283	2.95884	11.5392	-25.9479	-14.4998	17.0547	38.3487	3.98833	-0.618048	-2.44389	15.6399	13.1748	-8.66427	6.02626	-43.3319	-31.5779	-64.8837	-9.46235	11.4691	-3.31157	-15.2435	-14.1774	2.6028	-1.63562	-31.932	-29.0011	-7.09134	6.69252	1.3984	13.9639	-2.65801	8.54145	1.56401	-5.27545	-25.1187	3.3586	6.67211	-6.33077	-4.77606	-3.74745	-1.29301
9066921	RIGHT	V00	36.7431	-10.4199	38.6997	4.24515	-7.38622	22.1854	6.41953	-3.94067	-9.20969	9.82527	-8.21181	25.656	-11.9393	-13.7006	-10.3565	15.5633	6.68056	10.8033	-10.9031	-8.68531	-15.5739	-34.1213	3.15254	-16.1092	19.7486	-2.49944	0.766869	-10.4731	6.61267	29.8763	-20.7832	-11.9588	-19.819	9.0552	16.7725	-2.58265	1.03561	4.81967	-0.820683	-1.33947	-11.4833	-3.48566	5.8507	-4.9594	-0.821895	-3.97395	1.6169
9067323	RIGHT	V00	19.0378	98.8092	41.7374	6.38133	-36.7759	15.0239	12.6051	13.6108	20.6977	-22.6947	19.789	-52.7269	-0.336923	-48.0013	1.20529	4.78117	18.5103	8.19238	-0.419853	-1.76254	-39.349	-40.1919	-53.6312	5.78438	19.1449	4.17779	19.9712	-19.5498	-1.69016	-21.672	-60.4794	35.1137	32.6792	8.84751	-1.54158	9.90071	-3.54027	-7.75032	-0.148128	-4.35287	-1.54995	14.4064	1.06765	-2.55271	0.554974	-0.0892285	0.611361
9067425	RIGHT	V00	-78.004	1.96772	37.9756	13.6013	-26.9547	-17.1151	-5.2636	4.16169	16.1848	31.3215	8.54113	-19.4441	11.7555	9.90306	12.0389	-18.7333	-4.07541	1.57204	-6.94677	-8.53065	38.3933	36.3766	53.6563	4.46995	-28.3665	-5.92416	24.1543	-8.34687	6.62232	16.9521	-4.77387	2.48673	-7.1298	0.948177	-3.93129	5.94204	-4.81802	-2.73126	-8.01055	3.09699	-11.8249	-7.45656	-4.02408	2.53803	-1.73813	0.0847714	-2.8583
9067667	RIGHT	V00	-17.1163	29.7264	-46.378	-34.1162	-16.272	-8.09608	-9.46722	16.4021	-8.10662	12.9153	29.4855	2.57707	31.3375	5.47372	-6.0642	0.687635	-8.45953	14.3826	-1.71756	-1.21822	32.1418	46.4925	31.3471	27.3648	27.2118	14.9108	-22.7666	2.2869	-7.45281	4.77646	38.9713	8.24532	-0.121422	7.70908	3.55204	-13.9093	-9.71363	-1.85678	2.18829	-3.42445	19.0415	-3.54635	-2.00298	3.395	2.36473	-1.2529	0.353947
9067811	RIGHT	V00	152.608	102.544	-28.9441	5.83533	4.53224	7.26183	10.5964	7.96415	8.26739	-16.1562	-30.4027	-5.32493	8.55947	-28.1859	27.1875	8.21491	2.70875	-1.74541	-12.5657	-10.8675	-77.7632	33.9777	30.4672	-17.8177	13.5941	-5.63203	7.28559	5.12499	6.76731	21.8672	-18.922	-9.10462	-3.58669	-27.0225	-5.28679	0.345186	0.653936	-0.196363	-0.377116	7.59882	-17.396	4.52362	-7.598	0.297945	0.723629	2.99485	-6.75047
9067913	RIGHT	V00	-18.5055	2.45756	-74.7131	-2.07019	4.00154	-8.53947	-6.18945	-4.81947	3.53606	1.38483	16.147	-1.80838	23.2443	-6.0455	6.71464	3.38742	6.04367	1.5114	4.87863	7.64083	19.6103	2.91899	-42.3502	8.4346	-6.83505	13.4294	6.31281	-11.0966	-3.47293	-1.42515	-18.2105	-20.3231	-11.5443	1.065	-1.73611	1.87945	2.51108	3.14221	4.411	-5.05132	-18.8749	-6.24287	6.60534	0.705156	-4.07131	-1.88018	0.647631
9068197	RIGHT	V00	116.98	33.1767	-48.5672	-9.71894	-54.5466	-2.97671	6.134	14.386	15.3657	-14.2712	-27.7	7.41833	19.7135	1.01791	-4.79679	-8.84788	6.05451	-6.01121	-0.348736	-7.2201	-69.9151	13.5444	-1.76866	0.491702	19.402	6.34654	8.36018	-9.63192	-5.27916	8.7731	-25.0019	-40.4921	15.4538	7.88063	-9.3351	-11.7691	3.15444	-9.5494	2.42465	8.4267	-29.7674	-11.0232	-0.390746	6.39275	-1.32793	-1.44204	1.91214
9068305	RIGHT	V00	-79.0011	12.8031	29.7695	25.2318	14.0231	-21.5893	-46.4137	-27.5376	-31.1264	9.43423	28.3446	-63.6169	15.6698	22.5506	-11.1123	2.51948	-11.3117	-13.8107	3.94532	13.6289	50.437	104.349	-63.8494	18.6568	-4.73244	7.02457	2.61779	3.57136	-5.97642	4.82472	5.99613	-5.99629	3.70534	-0.4486	-3.77511	-3.04946	-4.07806	2.65665	2.67896	-3.44007	-5.61673	0.0201732	5.18938	2.19031	3.87228	-2.84216	1.34607
9068453	RIGHT	V00	-139.054	11.6564	45.0852	48.2323	38.9167	-4.28649	-22.9038	-30.2614	-10.5973	16.6229	7.9837	-24.1084	-18.2684	21.7716	13.0955	5.732	-7.19842	-0.098063	-5.74684	-0.192815	59.6518	58.4308	-41.8465	60.6961	36.1057	-8.67464	6.01415	-5.61092	3.15226	6.04759	-7.24194	4.43179	-5.60152	5.27823	4.82982	5.06769	-6.02697	-1.30832	0.189088	1.72585	0.944512	1.20517	2.32525	1.58189	1.57545	2.0451	2.69202
9068742	RIGHT	V00	-118.623	153.018	-34.8745	-18.9649	67.9218	56.9786	100.858	-36.3275	22.2397	-0.631781	27.098	30.0222	27.8414	-23.7926	0.363742	16.137	5.90507	3.04167	4.38734	-3.23518	15.1761	-64.1507	22.3772	31.3767	-1.6731	-22.111	-17.4233	-13.2571	2.7208	-1.78339	8.44685	4.1405	1.7072	-4.75635	-2.9849	5.03754	-7.07561	5.01693	0.560042	13.8442	5.89071	3.00858	-3.04957	-5.86082	1.17761	7.0619	1.66641
9068894	RIGHT	V00	148.326	52.9008	32.8548	-29.3342	-39.8474	7.02081	-12.7896	-13.4607	11.0479	-18.2206	-20.4201	11.6167	-5.25422	-10.2347	-1.18525	17.9153	1.33582	8.4334	5.56329	3.50536	-85.1527	38.5801	44.6234	8.90207	4.79656	-11.3666	4.90111	15.3732	-10.2986	10.196	14.7501	3.23937	12.2169	-17.0589	4.29903	2.64333	5.12234	-0.929284	5.66768	1.19145	2.37289	5.21899	-6.43234	-5.85903	-0.250419	-0.906096	-3.04134
9069117	RIGHT	V00	-38.2392	-6.3152	38.7867	5.85825	38.8279	-23.0223	-10.757	-7.09618	-21.389	7.83832	-17.1102	-48.9312	-4.80837	40.8619	-14.4913	-2.59378	23.8973	0.107716	10.9792	2.79695	59.4391	1.05685	44.7886	-62.6074	7.86066	28.924	9.80499	-2.31308	-1.1627	6.40609	-14.0311	-19.0417	-12.3609	2.84494	-4.93601	3.59528	-2.96765	-6.43211	1.42107	-2.48042	-19.5246	-2.00649	3.67133	-2.78735	2.51746	-1.16048	0.497198
9069393	RIGHT	V00	177.625	53.8269	2.19595	-6.4318	5.6031	20.5611	10.0854	12.1129	15.0267	-7.56069	-28.2627	-11.478	-41.9968	-3.14184	-7.56153	-0.985132	5.24741	7.00516	-9.87207	-0.685984	-86.0189	75.8254	-47.465	-2.83556	37.7192	1.05213	14.754	-10.4973	21.7376	3.37179	8.75222	2.42519	1.7477	3.72291	11.8588	2.90824	-8.50633	-0.303525	-0.389433	0.514492	8.47242	3.41527	-1.75128	-1.14957	-2.02336	1.359	-0.940799
9069736	RIGHT	V00	-24.4492	26.8789	15.1023	-23.5986	-6.47238	18.7575	15.5667	33.6963	3.25077	11.221	15.5878	-48.2822	16.4684	13.4215	-1.8092	-10.3957	1.96721	5.72367	-9.68109	-3.03738	5.26261	-105.852	-65.3757	-3.1556	59.2833	-9.03135	28.6432	4.97571	-12.3156	-12.1945
9069761	RIGHT	V00	-41.7763	-30.2535	52.0961	16.377	-11.9514	7.76617	-23.4063	-7.92303	7.69536	14.0664	-35.2749	-21.4647	21.4786	114.41	-7.68472	7.08246	-9.96033	-26.2573	1.6666	-3.41925	37.138	-0.549022	25.5643	-25.543	-1.13314	-3.74708	-9.32783	-4.54881	4.09102	1.43676	28.6707	12.5976	5.85164	-2.53831	-1.58949	0.321995	-2.22645	-3.91892	-5.53691	-4.7317	8.38893	8.83236	7.64229	5.27241	-3.14595	-6.5617	0.294442
9069786	RIGHT	V00	-144.742	-2.83439	-43.5013	10.0169	18.2068	-9.1736	-12.5313	11.5992	17.7836	-22.0814	1.65589	19.3872	54.553	57.9778	-24.1861	18.6602	19.7489	-10.6964	-0.202562	-14.7444	75.4358	-45.909	59.9356	-0.046966	-9.9875	1.83761	-5.34511	-10.0695	11.2221	-6.46733	3.13171	-12.0245	-4.76243	-7.50971	-2.48233	7.89319	-3.5649	-3.18203	-1.93196	-2.2056	2.74157	-2.75356	-0.0508291	-2.04154	-3.39831	3.64388	-2.91945
9070207	RIGHT	V00	146.91	38.3897	-4.92999	54.2632	-22.36	-11.8939	-7.48146	-10.3646	-13.2571	17.2331	-50.9797	17.7206	9.80045	5.16286	-7.4825	1.8568	-5.3904	6.18566	-1.38236	-4.15039	-112.96	-15.3698	6.99845	-18.7331	10.994	-1.75717	8.94619	-3.98158	-6.74854	15.2503	-7.94792	9.95701	7.14941	-3.3689	18.2914	15.1207	5.40648	2.27336	-0.998366	4.22595	-16.7228	13.7778	-3.95626	-3.0412	-1.05603	-11.6986	-0.812432
9070290	RIGHT	V00	-166.766	-49.9019	-31.9958	-15.0776	-2.20276	-16.8254	22.962	24.5895	8.58889	16.1785	25.4074	-55.5239	3.3715	-3.09796	-3.1657	-0.0567038	-4.14131	5.66564	14.8826	7.17601	116.272	25.3764	38.7645	-11.5465	-15.0643	11.7581	3.41828	-8.15728	-6.66915	-3.9624	-16.8535	-19.6498	3.83621	8.58576	-6.10788	0.521867	3.67	-2.3239	0.958015	0.807252	-4.76168	-1.12605	-1.11301	-5.09417	-1.89315	-5.25608	4.19792
9070442	RIGHT	V00	51.4104	-6.98502	-11.7238	31.154	-19.2443	-11.2691	8.08488	2.4743	-17.4826	19.8169	-3.89374	1.36161	-4.98526	10.824	3.16813	-4.63322	8.8929	3.20163	0.608103	4.73732	-24.606	-17.4329	-59.1825	-8.3811	17.4492	2.40223	-1.84583	-14.2481	3.87459	13.6154
9070787	RIGHT	V00	23.2665	36.3029	1.31413	21.856	-39.5115	7.67543	-11.8529	-27.0217	-7.29806	-20.5597	-18.4679	-8.35307	15.9191	-6.396	0.494972	15.327	-12.4785	-0.631567	-1.3331	-0.342401	-17.2768	7.90387	94.5307	6.05803	35.0428	-30.4774	7.51985	11.3409	0.490976	21.6246	7.76341	2.92711	-11.0703	5.40296	-1.04504	1.5589	0.170818	6.11133	-1.27302	0.855675	12.114	0.136914	2.19899	4.9812	-0.15372	-2.10967	-0.0901374
9070903	RIGHT	V00	71.004	3.15352	-21.4896	59.476	33.508	-7.38454	7.37331	21.3837	-38.0239	4.09457	0.734051	29.0622	20.7866	3.18148	-2.70898	-7.52861	-1.8982	5.75728	5.43256	-10.3647	-54.0095	-105.154	37.8117	-58.7925	-20.3364	-6.00476	-18.6104	26.374	1.36747	-19.2193
9070923	RIGHT	V00	26.818	-48.2217	-15.9756	-26.9785	33.0437	20.7708	8.85527	17.2819	2.45438	1.81224	1.58298	37.1878	-16.6133	17.3151	5.68105	14.4623	3.43801	9.36779	-4.27723	5.48627	-37.5368	-101.382	6.2216	9.40773	-19.2578	-7.20634	-9.05727	9.21677	-9.83434	9.3279	-44.0984	23.653	-9.36806	-6.34278	3.5246	4.09732	0.399381	-7.18142	4.60572	-4.69041	-7.68658	8.69802	2.52112	-1.08596	-5.98361	2.09729	3.98383
9071463	RIGHT	V00	-116.506	85.5455	56.5642	-45.7774	-16.4962	8.39149	19.876	17.2601	-1.30115	-3.49056	44.3311	-34.6467	46.1079	-14.9254	-7.44088	-11.3382	-15.5648	-2.90781	-4.79442	2.71804	74.1824	18.2114	-1.09261	29.6576	23.833	11.1267	-3.98873	-15.6742	6.80263	-3.40888	9.12918	-7.57987	4.81181	2.16203	2.32713	-2.68381	-8.85078	-4.60727	-3.92271	1.12258	4.98626	-3.41411	2.5488	-0.898226	-1.71696	-3.71336	-2.38444
9071645	RIGHT	V00
9071669	RIGHT	V00	31.4693	-33.4136	12.8604	13.192	20.4894	-36.1622	7.40181	-16.1037	25.1227	35.0665	-29.2105	-14.5041	-75.2324	26.6139	-2.84917	5.45785	0.105786	-7.14587	-4.07922	-0.351424	-15.8941	30.5293	42.3428	-62.9262	-37.1132	-1.55453	-9.60129	0.55346	14.7698	-9.10281	2.22258	-12.5205	1.12307	2.58376	-7.3509	6.56848	-6.15392	3.12355	-6.1434	-2.33419	6.17207	4.48965	-0.0504218	2.10346	-2.32999	1.2852	0.486225
9071781	RIGHT	V00	-31.4555	6.71389	-17.5144	32.9268	55.1831	29.4528	3.10776	-11.0216	20.821	-13.227	8.20056	-45.6088	26.209	6.22771	3.92778	-19.9451	2.66006	10.2626	-0.900365	3.02341	0.772698	38.7783	116.572	-21.1093	7.65028	-12.099	-7.29633	-11.8181	6.62716	-5.74412	-19.1137	-14.4366	-4.31058	-12.875	-11.9468	-0.14526	-10.7686	10.5058	-0.57856	6.73897	-28.1367	1.08497	-2.49218	1.04577	1.58111	4.98476	-2.54079
9071924	RIGHT	V00	50.858	67.4472	-44.41	-13.5673	42.3858	2.71104	10.694	-11.8966	21.6037	-11.7159	-15.5828	-39.763	-1.90846	3.83352	6.08042	-11.0011	0.935375	-6.41647	-5.35896	-4.64812	-39.4324	-1.10273	25.9003	-6.77589	13.9417	7.18597	-8.87428	-22.2485	-0.277572	5.27933	-37.2022	30.1824	-1.9615	0.295602	-7.75428	-16.0487	-2.3172	0.733349	-9.76526	2.79831	-3.31457	-0.802356	-1.47568	-3.33374	3.98453	-2.46544	6.68022
9072281	RIGHT	V00	139.514	76.2856	-33.9305	-0.698854	7.27984	0.372466	-29.4842	-4.97759	7.1251	11.3266	-37.862	1.78716	-26.556	-4.73849	25.3849	-5.59002	-14.9918	-20.9236	1.62581	2.35312	-101.712	5.43789	58.6612	-13.4595	17.1624	-24.4441	14.3984	-11.8283	0.381091	2.8341	26.6824	4.63234	5.36799	0.589642	1.10309	-0.0766285	-10.1271	-3.45179	-9.40491	1.30608	3.29072	5.98242	9.50154	0.867208	0.270726	5.11703	-2.90078
9072461	RIGHT	V00	-21.4392	-13.4947	-33.1758	-46.8847	-3.70501	-2.81256	-9.21098	19.0726	-22.3884	-18.7638	18.8204	-31.0396	10.5328	-28.5371	15.8522	5.06064	7.90566	-4.6598	12.067	6.7153	53.7359	69.2218	-57.0376	5.28943	-5.47742	2.69904	9.91592	-14.2451	3.61009	6.26466	19.8571	-2.51464	-6.4118	1.80715	0.43174	-9.37792	0.118798	-2.56637	2.57193	-2.75384	6.89195	-5.52345	3.55916	1.65431	-5.14384	-2.84502	-5.36938
9072646	RIGHT	V00	-124.977	-52.7099	-29.3865	-34.7251	-48.1292	13.723	-32.991	43.1433	24.0617	2.25598	57.1001	-16.4512	20.6798	14.1318	-15.4332	-12.9494	-7.86265	11.2747	-8.80921	6.13263	74.1703	-17.4316	-30.9651	2.38661	-32.0267	1.86934	-4.85055	-15.3957	4.50574	-2.89846	31.6846	4.37904	2.67437	8.51844	3.43726	-7.63741	1.93517	-2.18805	5.0631	-2.33353	15.7526	3.27118	-3.19893	-0.698453	2.57137	1.11479	-0.743057
9072758	RIGHT	V00	146.53	19.2844	-45.6413	-12.2342	33.1264	-18.1837	-10.0738	-6.53298	5.40527	22.6793	-66.3576	-3.48244	-50.4758	22.9394	2.61455	-21.9149	3.27006	-6.4609	-2.39137	-0.322791	-113.876	-36.9716	-33.6298	-35.0975	-3.22153	-4.96565	-9.52086	-11.8587	-8.04242	-6.74368	21.3075	0.37579	-5.18289	-3.24147	2.79888	-0.543405	1.8868	5.54091	0.291804	-4.73069	6.28587	3.73653	-2.69301	2.22123	1.12002	2.09464	1.48517
9072956	RIGHT	V00	76.0241	9.96002	20.0839	8.49311	-4.94577	13.6949	-34.0114	44.6977	20.3004	-9.20398	19.539	-46.0892	-25.9339	-0.535212	-1.38202	-0.133507	0.632426	19.5043	-10.801	2.95535	-57.4208	-11.3724	-19.1644	-0.577284	17.1731	0.0483247	2.58507	-4.66945	-1.87692	-7.39449	-15.4428	-4.03344	-24.2223	7.91211	9.22446	3.01381	-3.07751	-2.51798	1.7031	-3.21753	-6.3511	0.210575	-0.452536	-2.16368	0.771123	2.44744	0.832753
9073948	RIGHT	V00	-77.8643	-30.9886	9.42666	-6.93842	-25.5567	-2.56756	-18.1561	-26.2523	12.9223	1.03476	2.8364	17.6036	24.4351	-1.39805	-0.983765	-8.13999	-11.3021	-9.93607	-0.339387	-5.2519	56.4477	25.2904	45.0892	1.43441	-5.69069	-22.3479	16.2002	7.06648	2.69216	19.1459	-21.4967	-42.9289	14.3464	-14.964	-4.14353	-5.08166	7.63217	3.34039	-10.0056	11.8575	-25.4373	-13.3318	-0.780154	2.09995	-0.176411	-3.7479	1.786
9074163	RIGHT	V00	126.789	-94.3547	-13.8756	47.8667	30.8624	-8.71178	-36.4838	-21.8135	-20.5834	23.282	-19.5502	12.55	31.1223	-8.52348	-9.97726	-0.640475	10.0979	12.4192	-0.990957	-2.08087	-59.9142	-33.6745	44.8711	-27.0295	-20.3502	-10.5507	4.67467	3.9482	-7.12569	1.3345
9074232	RIGHT	V00	82.438	4.50233	-22.1633	36.8545	5.02331	0.611278	28.683	-26.7709	-20.8872	-2.80942	-16.7632	-5.77181	-4.93315	-8.00495	0.0704244	7.06275	1.56129	-10.4862	-7.63926	2.79175	-33.6622	36.3143	47.7243	-30.6507	15.2711	24.1417	-12.7957	-6.37936	-5.29755	7.40043	20.0119	6.24396	-1.81337	-4.15242	2.20617	6.34916	1.56759	-3.62538	-0.873881	-1.61092	14.2145	5.06161	-6.66912	0.0380742	-1.30523	-0.714334	2.74305
9074437	RIGHT	V00	59.3743	-45.808	-12.5451	-14.5582	12.3855	3.27985	3.44283	28.7585	1.06569	16.312	-16.9468	1.48805	8.23932	1.23261	6.03707	2.81216	7.68868	-4.8304	-5.63397	-7.25582	-37.9542	-67.9763	1.43955	-33.4678	0.794894	24.1115	8.07144	-15.1717	3.32252	-4.93154	19.0741	12.6273	3.72724	-5.57693	-0.147404	-2.94273	0.448177	-0.80026	3.59826	-3.91128	9.70418	6.87997	-3.6514	-1.55379	2.71874	0.915645	-1.3506
9074878	RIGHT	V00	133.227	3.21731	32.9774	59.6773	-13.058	3.94585	-28.6078	-18.4245	-7.88728	-14.7309	-31.9089	-24.9135	-35.7565	4.23369	6.63446	0.929534	-0.581771	-5.63662	-2.66344	-10.2309	-72.7106	53.3355	-74.2286	-7.30225	15.087	-34.5103	17.0429	-4.62471	-0.490076	2.48965	-51.7942	-53.0113	4.00847	12.241	9.84813	4.04045	-8.98398	4.5688	8.1743	1.00086	-40.9442	4.59473	1.89674	0.188229	-0.0793004	-1.01938	-1.01253
9075418	RIGHT	V00	82.5883	54.7494	20.3049	12.0548	-27.4632	-17.3708	-10.7312	6.74737	1.92064	-11.3767	-15.8652	-23.8625	-7.39856	-5.24828	-7.96587	5.41094	1.71217	6.06251	5.89166	9.20898	-81.1258	-44.3763	-43.4814	36.8594	0.00709934	35.005	-6.34276	13.8532	23.8811	-1.9943	-76.6957	36.8682	11.9626	4.87928	-3.20002	-12.4669	-1.3557	3.01903	0.824216	-2.60298	0.657891	2.05958	-3.43915	-5.41571	-4.86033	-3.14568	1.77445
9075745	RIGHT	V00	114.442	-8.91581	-49.4069	27.6125	24.9075	3.54872	31.679	1.9614	19.7723	-20.5321	-5.76904	12.2968	-14.6877	11.1194	8.13773	4.54175	5.66017	10.5394	-1.92695	-4.32763	-69.9148	29.2014	4.17722	-14.7875	-25.0256	14.6975	-3.90949	-2.98655	8.64101	3.76185	-1.91829	5.76239	-7.23427	-10.9468	-1.82925	0.163329	6.53478	2.24908	3.37623	1.68445	-0.924575	4.85736	-1.96964	-2.5199	-6.387	-0.69997	-0.17829
9075815	RIGHT	V00	-65.7754	2.72477	-25.5843	-12.0938	-46.3874	-7.51382	-47.539	41.1414	30.9883	0.508953	28.5313	34.7569	38.5149	-18.3199	-11.9115	-1.17946	0.645519	4.86666	-6.18968	-5.52004	15.4609	-32.5086	-4.22691	45.3857	32.0732	-5.52981	-17.4868	-4.51769	26.3106	7.36537	11.173	2.71223	8.57904	5.0388	-3.19043	10.8267	-7.80628	-0.5837	7.32793	-5.95445	9.6744	-3.72849	5.51441	4.56944	0.240179	-1.55949	-0.924998
9075880	RIGHT	V00	154.968	-41.8959	26.9482	-9.98106	3.28108	-0.673083	7.62829	2.38205	-28.0274	14.1253	-57.0126	-18.9372	-19.5096	27.028	-19.6418	-3.3287	-7.07982	-5.49866	6.48663	5.41722	-61.3843	21.7835	41.6172	-56.1477	-16.5257	19.3734	-0.845864	-4.49653	-5.25904	-6.4031	17.9149	9.99283	-0.435162	2.34381	3.15585	7.89723	5.04018	-7.09755	2.89991	-3.1922	12.368	9.18503	-4.17635	0.624663	3.942	-1.84795	2.90761
9075900	RIGHT	V00	57.6686	58.9149	0.883895	52.3182	40.1571	-0.221752	19.8316	6.67768	-2.32068	-12.18	-18.1267	-22.3117	23.5316	-13.203	-3.45487	5.65579	-3.95437	4.76622	0.341503	3.43048	-58.0564	15.8594	-34.0952	-1.84197	-1.44713	14.9925	14.8773	-12.4964	0.32561	3.02317	14.6699	14.3696	-6.66674	-1.0502	-0.650526	2.65727	-4.97818	0.554006	1.68502	-1.53429	10.8521	3.47426	-0.227264	2.92018	-6.38306	4.25474	1.0202
9075939	RIGHT	V00	49.1654	-46.404	-9.33134	4.40449	-31.1055	11.6023	-10.4176	6.3697	3.82395	4.16748	-2.70503	-6.66539	12.4874	-14.8877	-9.25511	3.57014	10.8844	6.85732	10.2927	1.12262	-27.8822	16.9266	4.05165	-3.21901	-1.23797	-5.77448	6.35637	6.62413	-0.438287	13.8565	13.3467	12.8834	-7.82423	-9.52922	-9.27308	2.90908	-1.4071	-3.07849	7.02231	-3.4093	11.9235	1.94233	-2.73063	1.03704	1.23792	-0.867878	1.6792
9075966	RIGHT	V00	-75.7388	2.89947	-27.5242	15.813	30.3882	23.9393	-41.8213	33.7806	12.9966	34.0941	10.5402	5.67994	93.4859	28.9505	-31.927	-22.303	7.94546	-10.3625	-2.51479	5.6703	23.1847	-44.367	12.1462	-17.6049	-67.5587	-51.3938	14.9885	2.33907	10.5344	15.4872
9076127	RIGHT	V00	-91.7805	-56.3398	-37.2618	-29.2642	5.5206	18.2983	56.9374	11.8802	27.3435	-11.8877	34.6704	8.8923	25.1975	-1.94406	4.7863	3.75504	1.20595	-8.86953	9.07877	2.32843	82.4596	38.9248	35.2803	-22.9283	22.1166	7.27265	2.94496	9.13185	2.57308	9.44883	14.1777	1.81072	29.5494	-2.98415	16.0182	-4.39194	5.17104	12.5382	-2.53088	-1.03986	-8.3689	3.93628	-1.35524	2.50867	4.71539	-0.645284	5.71412
9076313	RIGHT	V00	-84.7788	76.8948	-21.6045	-21.5714	-12.3785	-15.0258	-53.7248	14.3233	-5.57407	16.237	17.4374	-2.28052	-19.4252	23.1332	10.0804	-5.21065	2.74425	-11.0374	7.17054	7.27365	61.4184	-1.75015	-78.2737	19.624	4.88343	16.9417	-1.3503	-15.3327	7.99554	3.44833	12.0323	4.21154	7.45566	-1.79325	-0.0732128	3.10217	-8.82316	5.71678	1.6173	2.32323	4.17543	6.08575	3.67714	3.37122	-2.26741	5.78345	-0.547784
9076434	RIGHT	V00	-96.91	88.2618	-21.8386	4.47686	-19.2743	-23.7624	-4.3971	18.7563	7.39686	6.89368	22.6303	-9.42328	15.7979	4.48928	-3.24651	3.06736	-10.783	2.99664	0.781414	17.605	55.5303	21.3833	-67.8553	-25.7372	-65.928	8.85306	8.36462	15.7445	-3.48181	8.66964
9076489	RIGHT	V00	87.8552	39.6335	-67.5901	45.4992	-121.525	120.454	49.6045	7.9614	-16.2613	76.2071	20.0537	31.6297	42.4226	-25.303	-5.65224	-2.79724	11.1727	-1.88327	-16.147	2.37672	-24.8564	-47.3285	-39.7222	-31.8896	-10.065	-5.9737	4.95768	-1.72958	-15.4185	9.88684	11.0674	-0.404896	19.0599	-4.24696	-2.36205	-4.60278	-1.76161	0.640019	6.06446	-1.72046	0.443204	0.818101	-2.95105	1.0746	5.50005	-1.58794	3.79433
9076604	RIGHT	V00	33.0776	71.4566	-19.6383	-28.708	22.7503	41.5062	18.3972	-10.5698	18.4518	-5.65912	-13.2061	30.0552	-15.6631	7.82418	24.6634	-31.6587	17.4719	-17.0551	-1.60846	-6.37551	-31.8243	-5.10006	90.377	-18.6287	23.945	7.84792	-13.8739	-9.97214	10.6765	-0.66022	-4.35711	4.29782	-7.84204	2.10213	2.68793	5.38338	-8.41599	5.85361	-0.584962	-2.77607	-14.4033	-1.39034	1.61122	-1.03199	1.92131	3.82137	-3.42328
9076879	RIGHT	V00	-141.668	-15.9296	21.3685	-5.30695	-33.9085	18.2975	-4.1755	11.5207	-47.2029	8.09004	13.6974	30.4997	-30.9827	21.0707	10.8232	1.49805	-4.62196	-11.5896	-9.8387	7.24623	92.8913	11.4117	68.2667	-11.6657	5.46079	-6.39444	-7.30186	14.6658	-5.77043	-18.0263	0.473013	5.40238	-7.25194	4.50906	2.80623	-1.12783	0.504387	-2.11184	-5.01413	-8.88539	9.4913	-0.79221	-1.55109	1.68953	0.199028	-3.46362	0.767653
9076900	RIGHT	V00	50.3952	-56.8369	-0.339584	-1.86016	-23.8088	3.98452	-18.3462	24.9163	-11.0307	-17.1856	-8.36472	-41.6009	13.4399	-30.2573	8.43324	-1.51422	-1.48892	3.95346	-5.7972	-7.05115	-103.888	-169.259	-52.9804	19.1505	-89.4961	8.72641	-8.63025	12.0395	9.05702	-30.3398
9077395	RIGHT	V00	127.976	1.53438	34.7177	-8.97824	-5.1965	-13.5222	-34.1595	8.5784	-27.0788	-0.726911	-15.4628	-21.9479	8.35175	7.77682	-10.3168	-10.5042	18.4421	4.50069	-13.7366	-0.389997	-73.3107	-24.5651	25.5514	29.9615	16.4558	2.17883	-35.7805	6.86786	-18.3987	13.1037	7.96056	11.0269	-7.72438	-2.73721	-4.12502	6.75114	0.647363	3.34247	8.94052	6.19619	9.24084	-0.528732	-3.83339	-1.3645	6.0637	-0.450754	2.35057
9078486	RIGHT	V00	15.7238	-51.0595	18.1	38.2007	44.8732	27.1408	-8.59842	-3.763	40.3359	-30.0113	-17.1692	5.43534	49.6359	13.8425	-9.13304	-4.4565	2.65241	7.54231	-5.74717	11.9636	-2.64016	18.4439	-8.98535	4.85163	-44.1565	-16.8581	-2.86232	-5.34145	-5.67397	11.6011	-1.49834	-6.88821	-18.1668	-0.188675	1.05336	-2.11528	-7.79691	3.33656	6.10512	-0.402356	-13.9434	-6.5665	6.43884	2.06352	3.74365	-5.99657	1.79909
9078889	RIGHT	V00	7.7486	28.5173	13.2221	25.5919	6.42808	6.71743	6.43324	1.82539	15.0789	9.28103	15.1891	9.7961	-27.9696	14.9051	3.59286	2.90049	-2.91132	1.93718	-0.546099	2.76344	-29.2757	1.31707	20.2164	43.8464	27.7025	7.31716	7.50919	-19.6579	-8.95752	-7.31871	-0.791883	4.37491	3.13165	-4.85799	-2.25492	13.5942	0.929905	1.19936	8.04781	1.30971	-4.1404	8.1465	4.10595	-2.18603	-4.02092	-0.369321	1.00218
9079361	RIGHT	V00	109.438	7.58038	-12.4731	15.9281	-30.8518	-36.1523	-16.6628	-2.00717	-10.4057	19.6978	-23.2609	-0.402073	6.64527	2.41364	11.575	1.72646	-13.3856	1.96402	-2.53111	-5.8136	-61.5718	44.3135	-9.7356	-36.942	2.24645	4.97746	-0.505503	-4.63932	3.38202	6.37359	1.29128	-7.62805	1.54675	7.10641	-8.53959	4.93058	1.51827	0.0307058	1.12002	-4.47758	6.51758	-3.31862	-2.73999	-3.95204	4.16501	-3.6016	1.87645
9079404	RIGHT	V00	204.377	12.8077	29.1341	-11.0607	16.8141	11.6882	-18.8706	-24.1908	-21.6157	-13.9149	-58.3036	5.2465	-9.95592	-8.54247	-8.17715	7.75974	3.22783	-12.0268	-11.3243	0.223284	-134.04	-44.5191	-20.2268	32.5378	7.52895	17.5154	21.0168	-6.16602	20.3552	1.09469
9080864	RIGHT	V00	-95.5279	33.1889	-23.4962	-6.5764	-26.9204	5.01188	31.9865	26.4153	-20.5191	-13.258	25.097	-23.8266	63.4471	-4.14461	5.05915	-3.06063	-5.74892	-6.33491	1.81943	5.33464	79.3794	43.1337	-31.6323	3.69076	-18.956	-10.8121	-1.53611	14.3804	-0.0823636	-9.7854	-48.0572	26.4757	-11.8976	-6.69107	9.69736	-6.42061	-3.91015	0.797115	1.61468	-7.31718	-4.35658	-9.57633	1.56907	7.55038	3.25761	-2.4306	2.3565
9081306	RIGHT	V00	115.817	16.8967	-27.5479	-17.7662	-18.0041	-5.70438	-3.38248	6.15029	-6.12171	14.6269	-43.0995	22.4211	-27.0114	11.8292	10.2721	-5.93604	-9.35464	-5.34874	-0.422548	6.10926	-65.4247	10.0929	-25.7169	4.64523	25.3967	10.2915	14.3903	-14.3901	-3.96172	13.4586	-25.2699	11.3974	-8.38002	-21.7388	11.2408	4.88114	-2.79571	-8.25161	1.88747	0.583583	-7.4163	-6.07103	-10.1129	4.85801	-4.07661	0.566583	5.90428
9081362	RIGHT	V00	-55.5164	99.691	7.6988	28.3035	20.3206	24.3107	8.36817	-13.7706	-1.57921	-12.388	7.6638	-13.7818	9.92518	-31.2871	12.0887	-7.1764	-5.79406	-5.16617	-3.25165	-7.07547	57.7858	-11.1904	60.7254	-39.897	16.7483	-6.40122	-0.328255	2.3734	11.55	8.72767	29.3495	0.296699	0.879395	3.47098	13.3314	-2.33491	-7.02867	2.332	2.95028	3.66023	14.9209	0.390567	0.838175	-1.26615	2.39743	-1.35696	-4.27601
9081635	RIGHT	V00	11.7028	-58.8295	-17.3112	79.2493	29.1851	-7.59561	24.1549	15.2969	-3.65333	-1.30815	14.5551	-16.1542	30.151	-14.4103	16.2831	-1.91987	7.87333	11.7801	-1.98504	9.27943	19.2735	16.5674	-47.9498	-63.1	18.5531	8.88042	-17.6411	21.0583	0.0215803	-11.9977	25.7392	4.33417	1.94509	-4.56268	-9.23914	-7.86947	-0.623349	-2.18829	-0.998421	0.796663	10.9599	-0.462795	-2.06661	-2.3551	5.23325	3.21961	-0.941695
9081799	RIGHT	V00	17.5301	-20.5997	45.0876	-19.9532	-7.71277	-3.44643	10.4913	27.639	2.00866	4.25609	-0.708568	22.5251	-30.0274	9.77578	4.62613	3.4931	-16.1576	-1.02089	-4.74663	0.359716	13.3808	-61.7368	-5.01145	-31.2909	4.4352	-32.2959	-11.4651	8.28137	8.38085	1.78465	-3.65649	-25.8986	6.81061	-19.6931	-0.701237	-10.4758	2.31777	-6.20878	-6.2645	5.64007	-10.3817	-14.456	0.406422	-4.56382	-2.55652	-1.57174	5.01687
9081858	RIGHT	V00	-1.22301	7.74742	-19.1379	29.0728	0.0936747	-33.6057	-0.805239	14.1956	13.7679	0.0223905	-1.7546	19.4805	-19.3935	6.27695	11.4628	11.2763	-12.3197	4.46541	-2.66507	-18.3153	2.81012	-19.2798	5.14669	-24.1597	-2.57677	1.08866	2.22146	-5.30146	9.59234	-3.26292	8.14114	2.31473	-10.1767	4.31264	-1.99861	3.40621	7.82568	0.910711	-3.37346	2.68143	9.74301	2.2027	-3.50089	-0.260221	-0.0588776	-4.90329	1.56722
9081879	RIGHT	V00	26.1619	29.3043	-29.123	30.5486	32.9816	5.07062	6.94003	3.56735	7.6375	-18.1036	-23.9144	-21.5776	-5.2825	22.8159	-8.96957	11.1282	-3.17933	-12.6016	3.2851	9.73272	-16.7633	7.19269	1.91406	3.86886	-5.39616	-10.8569	0.159541	3.05583	11.1835	12.5603	-27.4425	27.7114	4.31814	8.13736	-16.0261	-6.13059	-2.46402	6.48854	-10.7222	4.70631	12.3124	3.65882	-6.53378	4.13845	-4.78202	-3.95923	-3.5887
9082137	RIGHT	V00	149.849	-34.719	14.7496	-22.1983	-24.1942	6.49445	-25.8464	8.30814	-23.4348	-11.6026	-44.6462	6.54253	-24.2009	1.44173	12.938	7.97427	-6.73782	-1.84496	3.98862	8.68078	-79.788	0.0233341	-8.54718	11.6919	16.1709	-7.45393	15.7173	2.11975	-6.39205	-4.37897	11.5699	5.98534	-12.0524	-0.0931404	-5.3625	-4.69004	1.39229	4.53137	5.13725	-1.11154	10.3773	2.49201	-4.68133	-1.14097	-1.72788	4.11399	2.46278
9082159	RIGHT	V00	42.9925	-42.903	-16.6788	-39.2334	2.90222	23.2771	7.43917	13.6794	41.4125	27.8416	6.67285	-20.5551	-9.829	8.0716	-1.37492	3.92821	3.03959	10.1753	11.5104	-3.67416	-20.9468	-44.9044	20.8936	-48.6888	24.1436	6.68735	-4.46614	-12.3401	1.71038	13.7252	20.7654	5.28586	-5.47666	3.07047	5.1795	-4.31728	-4.2646	1.86689	0.0998472	1.61864	8.15511	8.47789	1.93467	1.16983	1.62528	3.41629	-1.96393
9082631	RIGHT	V00	126.522	2.23956	49.6413	-16.113	-31.5994	-25.0604	2.45264	-51.4294	-24.0277	5.25682	-42.4147	5.54455	-0.847623	12.3173	-7.25451	-0.751735	3.6564	7.421	-10.4709	6.5325	-95.3064	43.8664	91.1337	-35.176	-50.5644	9.94839	5.4605	-9.67099	3.33017	-13.57	9.9761	4.09321	-2.12894	2.0257	-5.02651	1.72789	6.32083	-6.23929	6.53974	-1.31636	0.342701	3.30444	1.87799	-0.21786	-1.9794	3.33458	2.00808
9082640	RIGHT	V00	-151.054	-23.1598	-40.8071	-32.2067	-16.3364	-6.43549	16.923	17.9681	17.4409	21.094	39.2253	14.0882	4.6347	-16.4435	13.3873	-7.48264	12.2364	4.72246	19.4417	-2.18974	68.5702	-18.4956	26.3839	66.4645	-83.2938	1.39286	-29.2074	0.856286	6.13086	-24.4498	-4.06831	7.29032	44.7578	-6.21599	7.42222	15.3587	8.72482	2.23719	-4.91655	0.249994	-7.59885	9.94513	-6.21307	2.06608	-3.37334	-9.54476	-0.15649
9082901	RIGHT	V00	10.6139	-21.2289	34.8769	-3.85228	5.21425	18.9957	-22.6201	16.9492	9.59267	-35.7533	28.1432	18.8359	4.54249	-2.4853	-4.877	2.49825	15.5952	1.48538	-2.41873	3.27531	-11.145	-11.9782	34.6175	59.3937	36.3985	-8.71767	6.80297	8.50983	-6.39723	20.7939	-47.0315	19.5011	-17.0183	-7.30573	1.27242	-2.37024	0.806741	-3.11674	7.5718	-2.69271	-6.50273	2.18102	1.36776	0.147211	-2.59279	1.34858	-2.06885
9083113	RIGHT	V00	-47.3704	-65.3593	22.5296	32.8267	22.9248	-8.92412	15.9599	-5.46755	-21.8605	10.902	22.3906	72.8432	10.3046	15.7524	-10.6286	14.6692	2.84817	6.23246	-6.98594	5.33101	39.4964	10.6818	-80.9377	-25.6625	10.7456	-2.5765	12.0093	-4.07588	-3.63471	-17.8073	-3.41732	-10.5771	-1.27968	-8.48841	-4.87249	6.43295	3.78487	-7.61804	-0.506293	4.38787	0.826376	-1.71833	0.00260369	-3.72243	1.54435	-0.0811051	-3.46181
9083378	RIGHT	V00	-52.8457	-0.518526	23.0145	46.4258	12.9194	-48.022	-16.4612	1.23291	-29.0406	-17.0779	-4.43924	-1.27969	9.68656	-1.68427	14.9908	4.09327	-1.54266	-12.5382	8.70708	-8.32509	7.40611	-7.96804	-2.87885	45.3161	1.65543	-21.7665	-11.5321	-5.79761	-10.4843	8.75638	-70.6889	43.3451	7.96453	-9.05368	-4.67919	-3.13927	4.32805	-4.65188	14.2549	-8.12487	0.133066	13.5842	-2.01634	-3.28706	-4.05624	-0.224387	-1.59193
9083500	RIGHT	V00	14.1072	16.8537	19.7853	-19.1514	-26.3567	-36.1345	19.513	-34.984	-29.2272	11.8168	-2.80862	-34.9406	15.7059	-10.611	4.69827	-0.164179	-16.589	20.5379	4.88036	-3.24587	-20.8466	-16.5346	10.5021	59.797	37.5105	24.1083	2.10892	26.5198	20.8405	10.8094	1.01353	6.10617	29.8846	-6.96165	8.48027	13.975	4.89045	3.27866	-2.23537	-19.2338	0.970815	3.77601	2.23603	8.9013	4.59332	-11.2015	-1.731
9083898	RIGHT	V00	-15.1606	-28.9904	20.4427	26.7461	4.11688	-7.20266	43.0918	-37.7055	40.274	-16.9808	-40.2929	18.8804	59.4647	-52.7101	2.17139	2.54881	-8.39593	-20.037	17.4777	-13.188	-48.6706	-110.58	-101.753	6.11962	36.7644	-4.01865	7.7949	-3.91184	-9.90703	-0.471451	-68.5666	-38.0836	-3.6369	2.45155	16.2749	10.2485	-6.30331	7.11649	10.6864	-8.07795	-15.877	4.7768	3.44988	-11.0012	11.6108	12.559	-4.52871
9084244	RIGHT	V00	-75.2082	-50.0703	35.029	-9.38376	20.2012	0.772667	-22.8387	-5.34112	-3.21739	-5.56181	-3.58516	-18.345	-36.8702	28.8503	-15.1178	5.41089	7.85499	-0.240812	-3.88849	-1.11785	49.2106	41.7978	-10.1194	9.23398	-6.27248	-15.5855	-1.08093	-7.31577	-6.76484	-9.49822	-18.4723	5.72697	-21.1317	21.0929	0.443566	4.25018	-4.69469	7.10872	-0.797391	-1.03088	2.9301	4.06153	5.95802	-0.425259	-1.60696	7.45814	-0.135489
9084391	RIGHT	V00	94.5264	-44.5229	20.8337	17.9802	-22.1912	-15.7002	9.53295	2.72854	10.4507	3.17968	-27.8113	11.2648	-2.49462	16.6054	-9.9499	-8.11708	-5.09026	-0.836694	-0.349967	1.69037	-78.1912	-50.1889	11.0661	-40.0658	-23.0302	-20.8149	1.31686	7.07915	-2.35069	4.97769	-47.8431	23.2789	-24.3944	11.3043	6.86207	-9.38917	0.72176	1.61598	-0.56778	-1.59853	1.57492	-7.40431	3.55636	-2.21679	-4.4248	-2.02547	1.37787
9084611	RIGHT	V00	-38.7504	21.2754	-5.47343	3.72824	56.1504	-29.1403	-36.3487	64.767	11.3642	21.369	-15.1692	-5.49768	72.1228	-4.77985	30.3091	-23.7146	4.37329	12.8935	11.0963	-17.1609	-14.1513	-82.5954	28.7617	-6.32209	-9.21461	24.8846	-38.4289	-8.65064	15.2338	3.98769	17.1773	12.6743	3.09127	4.14372	5.90763	6.18901	-5.60119	3.50794	-1.12705	1.03341	-6.00037	-0.757178	1.28144	12.4412	2.3901	-2.59124	2.6953
9085162	RIGHT	V00	62.1581	-73.6622	-15.2015	18.1696	28.5558	-6.21495	-10.1889	-7.52127	-4.46178	-7.34461	-28.1064	11.2258	-8.94297	10.325	-1.81461	14.0839	0.963705	2.83815	-11.9987	-7.51033	-53.3022	-37.0384	18.2625	-17.9575	21.2897	-7.14233	-19.777	-1.67094	-4.14967	14.7442	-22.7646	-18.002	1.79313	-10.7426	-7.79061	1.41708	-1.70288	2.81903	-2.10679	-3.21123	-18.7895	-7.32063	-8.35035	-5.55064	-1.42132	2.19487	-1.0694
9085290	RIGHT	V00	6.83006	-24.8026	48.1025	-8.05154	-12.4851	12.7004	-14.0357	-1.14729	-18.4272	-8.87437	2.43573	-4.60023	11.7216	-12.6351	10.7199	0.270088	12.1527	15.0197	1.78253	2.3356	-72.3059	-71.8623	36.9648	78.2486	-48.1932	15.2012	-12.8933	49.3412	-5.49164	-12.2787	-34.4012	-30.1265	0.454376	-5.70712	-3.47001	-3.00041	3.20501	-2.35844	0.152426	10.2878	-19.196	-10.4533	-1.04436	-4.43283	0.808407	-2.81842	-1.6161
9085393	RIGHT	V00	112.009	11.1091	42.3861	-32.5314	63.4316	0.251526	-22.2025	0.889928	-14.5027	-12.9018	-48.3066	11.3607	0.294927	-1.39518	-6.41555	4.77342	-3.49194	-6.69773	-20.2987	10.0936	-93.6169	20.0736	77.3136	41.0568	18.921	2.53889	-27.7727	6.22734	-0.547765	17.3306	-38.1872	0.803646	-27.0683	-0.779917	8.89624	7.58044	0.541746	7.14251	-0.660108	-1.15637	1.03375	-3.28862	0.477218	-6.37082	-2.16332	1.60683	-0.759555
9085790	RIGHT	V00	-195.466	3.80555	2.92212	-23.7009	-0.0574244	14.8705	-39.3967	20.0246	-8.27612	-5.3171	52.5827	-8.68254	17.0453	-11.6492	7.72789	2.81127	0.892199	-13.2818	3.61217	1.33474	145.278	42.232	-48.6702	29.5681	1.42712	3.58996	14.6178	6.16572	-10.5135	7.60981	-3.51428	-11.9324	-10.9652	35.2037	11.4383	8.89936	-8.28284	-3.75066	3.67785	-1.12417	9.52887	-2.79622	1.04463	2.10006	1.96565	-3.75403	-3.64926
9085892	RIGHT	V00	108.726	35.8792	-12.3461	35.4919	-4.06743	-12.198	12.9858	2.22742	-10.92	-20.1144	-24.265	7.73508	-14.6663	-15.0624	13.9792	11.7691	1.3685	-15.069	-3.20006	0.813365	-67.4129	31.371	-15.4216	24.1617	-19.9923	-10.7407	-2.57194	12.6232	8.58772	2.47854	14.2421	13.0791	-2.84445	1.03136	-2.09104	5.17853	-9.32723	7.77813	6.77231	7.37162	6.78504	6.98261	5.39939	1.20273	-1.41264	-1.00922	-3.88399
9086133	RIGHT	V00	37.6304	10.4374	-48.5267	-33.6627	53.5564	-3.50628	-3.09318	6.87063	18.7281	36.5122	-37.8668	21.4548	-25.4194	16.6373	11.7438	-13.1328	-7.0895	5.01992	2.44724	5.43442	-29.8503	19.2221	-13.5294	-1.55416	-26.153	7.17825	-22.7985	-19.9888	-1.38785	4.95889	15.1186	-12.9516	27.3439	8.09903	-9.33792	-10.6604	-7.1597	4.68272	3.62465	0.694933	2.71739	-5.15195	-1.92578	7.04789	0.296501	-3.83597	6.14232
9086204	RIGHT	V00	134.834	-1.83863	-54.9055	-136.639	15.6386	-115.914	67.4882	-29.8019	-4.82147	-65.261	-17.5504	-40.9505	-38.6908	16.264	-16.1018	4.27845	2.53025	-4.35083	-2.2116	-10.4749	-25.4653	-78.3433	10.0272	-82.0796	-6.52182	4.86781	23.8912	3.98488	16.2253	14.5901
9086407	RIGHT	V00	-75.9761	4.28788	21.5293	-10.6177	-12.11	12.8601	-11.9801	26.2674	-11.4764	7.21187	7.32702	-11.332	39.8121	1.89043	-6.71868	4.24519	-4.88388	-6.99219	12.4306	21.4564	68.7489	-0.29482	21.5622	-29.3365	1.76352	-7.19967	1.11358	12.2078	-4.91046	-2.93957	16.3344	2.90695	-12.106	3.73649	-4.03829	-1.71747	-6.73123	-1.7191	0.893993	-3.00463	9.61945	-3.64316	4.36467	1.89261	-1.19011	0.0778749	-0.584955
9086868	RIGHT	V00	128.046	0.208969	-9.73514	13.1497	29.9296	-26.3492	-21.5596	-12.7802	-21.6008	-17.9948	-47.2676	-61.2758	-14.2973	-1.02864	-10.2338	2.21341	-4.76601	6.5655	-1.89899	4.36119	-79.1181	36.6549	3.99713	-16.6348	-4.25271	2.94678	6.14952	-19.0893	11.9096	-13.8901	13.3176	-2.2079	-4.23152	-3.55017	0.805165	-2.5135	-3.25138	-1.58585	-3.11603	0.376637	2.58396	1.87844	2.90425	2.86168	-4.53397	0.710905	3.5178
9087632	RIGHT	V00	109.609	12.3531	-40.8866	44.0326	-12.7382	3.15383	-13.3923	-15.4272	-10.5999	-23.251	-40.5424	1.30459	7.60133	-11.3755	2.62794	9.72464	-24.0264	12.6868	-3.40753	0.769197	-46.5537	65.8928	29.4642	-75.6388	1.27298	-13.2367	8.97116	19.5776	2.71208	-6.0399	-17.3398	-19.2098	-19.292	32.1734	14.36	8.34386	-5.63706	-1.35594	-2.32381	0.901534	-16.6571	6.79512	1.71514	-4.82237	1.58426	-0.749789	3.91855
9087863	RIGHT	V00	-187.677	39.245	-69.4039	92.2318	54.0554	63.4421	28.5746	-29.5586	28.5253	-15.4787	64.5818	1.21166	-3.87779	15.2722	9.15726	-5.94975	-7.64608	-12.0323	18.0155	-1.04837	75.3578	45.6075	-19.3917	43.4522	30.6394	-16.4059	12.9203	-5.44639	12.6996	0.301975	0.404931	-6.01396	-7.64073	-2.51412	-6.19478	1.96271	-9.40996	4.65421	-6.26409	-1.4941	-13.7024	-4.14178	-5.78446	8.00158	2.1812	-0.517213	1.39903
9088142	RIGHT	V00	37.1143	-12.5974	56.3621	24.3238	33.6772	1.16057	-49.4593	0.447206	12.8918	2.6731	-11.3051	45.3649	-35.6247	14.6175	14.9483	9.60874	7.42197	-0.56999	8.20625	5.34513	-0.185795	5.64756	71.1468	-33.5002	-4.85705	-2.47703	14.5972	-10.3122	-11.0643	-2.64965	-42.4856	3.26954	43.2224	13.7688	-0.733482	-18.7994	-12.7936	-16.2646	-11.2606	18.6752	-22.0892	-1.25277	-7.04322	4.14481	-1.37758	3.10301	-7.55477
9088175	RIGHT	V00	75.2121	-29.734	-45.9585	-27.933	32.4858	-5.53602	3.88789	-6.6394	-11.6547	-7.05232	-25.0059	25.9438	1.32617	-9.49121	-3.61793	5.9678	0.772493	-0.945014	-0.462316	-6.87238	-3.58647	-20.0385	14.2506	-16.4686	6.07481	-0.586327	-2.16595	-8.32333	-10.535	12.2564	-1.5439	-12.4132	5.66943	4.46674	-14.4371	-0.824928	-0.998597	2.48596	12.7511	-8.31464	-9.51028	4.76534	9.62298	-8.26375	-2.43298	3.44172	-1.15684
9088345	RIGHT	V00	73.3137	-3.4098	2.69144	-12.2585	19.4486	15.1458	-24.2994	-16.4009	-3.76607	-8.78641	-17.2404	25.9394	-12.6231	-18.3674	1.15473	13.7583	1.68762	3.67965	-1.53368	-8.96994	-33.0658	16.3283	9.38435	-4.85091	-5.98145	-5.64169	18.7664	-16.9776	-5.62315	-14.5844	-1.97645	12.3807	-13.8737	-0.0471786	-7.193	11.7972	3.55303	3.70999	5.41356	-2.82001	5.63871	3.86019	5.1483	-6.93018	-2.23649	5.38039	2.10106
9088396	RIGHT	V00	19.431	-25.5103	47.0718	-12.0981	-35.506	-1.88468	5.69604	9.10873	-0.224085	-40.5408	-13.4897	29.5027	-12.074	-10.1009	-4.24435	6.82163	6.57239	-7.52526	-13.8554	-5.71897	-41.471	-17.3409	11.2886	85.0922	22.5308	10.6263	29.7335	49.5369	4.7477	17.1072	-43.8455	31.1602	-11.4005	16.6362	3.69411	-19.2313	-4.62295	9.8153	-8.74706	-1.65407	9.61584	0.523796	2.12681	3.95017	-0.240181	-0.1492	-1.50696
9088414	RIGHT	V00	-28.1058	5.44068	48.6191	30.3237	21.0442	6.82344	-21.1854	-23.8196	-21.9052	-5.31042	1.05352	-0.762057	12.9858	3.76083	-6.50413	3.53576	-8.53521	-5.90077	4.3351	1.5175	39.0208	32.372	74.29	12.3635	23.7864	4.88958	7.87166	-12.1737	5.93012	-1.46623	6.59486	-4.97593	-4.43922	-5.92923	-5.91312	0.437954	1.85087	2.05717	4.06171	-0.195781	4.93504	-3.69841	2.60764	-3.95505	2.91793	-1.04381	-0.750722
9088617	RIGHT	V00	-269.823	-9.92955	-32.8118	12.0793	34.7495	14.3694	-22.9362	-43.2679	20.9835	-7.21233	57.7667	21.4042	45.4067	19.0928	-17.6118	-11.9686	-10.5236	8.14554	11.0102	9.78741	167.328	-38.506	30.021	5.64035	-2.28628	-6.66273	-14.4323	9.04221	-0.896433	-9.46429	22.4117	5.17634	8.22405	2.67558	7.14755	2.07444	6.54432	5.46467	-3.9128	-4.53656	7.67883	-2.67629	1.80898	7.91022	3.94133	-2.53344	2.88649
9088841	RIGHT	V00	-1.86599	15.9312	22.3313	18.7945	-4.58407	10.3906	15.4411	0.591662	1.30859	6.5856	4.26969	-14.8576	15.8577	-22.3302	3.01184	-9.17106	-3.52895	-5.49875	1.58936	-14.7108	21.3012	21.5618	66.1616	-50.7426	-4.74514	-3.83296	17.2932	13.5427	6.54309	-6.24721	16.824	12.7353	-1.95523	0.725119	-6.63234	-1.69449	5.62859	8.16074	1.71767	3.4606	10.4213	-6.9734	-0.292537	7.05159	0.269439	-2.36544	1.19903
9088866	RIGHT	V00	-29.9339	-56.3903	-56.1319	-39.3156	39.1052	-21.891	-31.0563	23.8817	20.6994	29.1972	-11.8062	74.07	17.8153	35.8066	16.1308	-3.70075	5.29996	14.5035	15.6672	8.05432	-12.8499	-22.1685	-3.43979	49.7028	-23.5734	-1.54284	17.6839	-11.67	-17.1579	1.42337	-7.54591	5.82076	-7.02108	-6.03319	-3.88112	0.118377	-2.18173	13.1958	-7.00777	0.354898	-11.3898	1.31809	-0.242563	5.43295	-0.232426	5.729	4.77369
9089119	RIGHT	V00	109.427	111.913	-53.1881	-1.26924	32.6794	2.33691	27.5714	-14.1683	1.8003	-26.1848	-84.9387	53.6434	7.24495	44.5798	-9.87455	-28.2268	8.32703	-3.25937	-5.7349	0.941116	-60.1407	-5.072	-38.2967	-56.8909	4.43186	0.599643	-0.0813647	-2.52809	5.54468	15.9756	10.889	2.39807	-6.34968	4.46855	-3.25327	0.438758	-9.66734	5.19807	3.93079	5.16269	0.0339717	2.54897	-2.62246	5.03428	-0.955537	1.26493	0.967246
9089138	RIGHT	V00	93.6819	94.1394	-31.4977	-44.4836	48.7489	6.02019	2.50485	19.2692	14.368	31.2058	-52.8607	1.43028	28.3071	38.5072	-19.5481	-11.0842	8.00953	8.75136	-9.97566	17.7586	-46.5973	106.764	-89.4158	28.9868	42.72	-10.5437	-17.9785	-17.7656	-16.1172	-23.0697	20.6228	8.46477	-4.57902	3.19059	2.00579	0.989226	-12.434	6.37556	-1.89648	1.62569	1.26766	1.90422	-2.54795	0.27021	7.48107	3.80482	-1.58287
9089627	RIGHT	V00	131.51	-23.2732	71.8368	43.4225	-22.5794	-9.23849	13.5833	-1.41098	-25.4807	7.49482	-60.0346	-49.8846	-19.8766	35.9457	-23.5193	-6.08954	3.05128	-1.64804	2.88441	0.837658	-75.0083	56.1445	12.6221	-38.8461	-2.45012	9.88635	-17.3749	-0.72357	-0.385993	-13.9977	19.3166	4.39072	-8.49694	3.38687	-6.18886	3.14057	-2.39296	1.78892	-1.38756	-2.96482	11.8617	1.94235	-5.45157	-0.561713	-0.141135	5.81119	0.577908
9089866	RIGHT	V00	47.0785	-10.4041	-13.2289	34.2814	-21.0626	-34.9784	20.78	-2.21548	-20.5731	20.3944	-21.3647	-22.1315	-17.7889	4.62387	0.300694	-1.05861	13.1574	-7.88778	2.89516	9.98932	-58.0483	15.1646	-4.08272	36.7048	-53.2428	11.4209	8.38872	-7.66047	-16.4044	-2.5895	-3.03177	-0.498985	-15.0862	-1.07055	-1.09725	0.895618	1.58989	2.9375	-4.98496	-4.6035	6.39726	-8.7196	1.69763	-4.69869	-2.36841	2.11574	5.93842
9090290	RIGHT	V00	6.99637	3.21037	35.0905	12.1253	-7.17319	4.83463	6.5903	24.7916	-37.4017	-8.91272	-19.3092	18.6878	-26.0102	20.9167	12.7158	18.7008	1.93171	-19.8603	-4.12729	5.8628	-17.1086	10.5582	53.1809	35.4915	5.36316	-26.4205	-12.0127	1.48748	-2.08669	-1.67739	-7.38605	-12.7778	-8.9398	-19.2844	2.15607	-1.25886	0.604762	-2.32034	-4.5841	-0.228566	1.69511	-2.61184	-1.2573	0.504945	-5.18941	-7.86769	0.525451
9090740	RIGHT	V00	-19.3004	-40.9604	7.19609	34.8938	-33.2651	-14.4045	6.98377	-8.23209	-7.40999	10.5433	-4.65703	-3.47664	0.612559	-15.3544	-8.20215	6.68532	9.69907	1.89148	6.31702	10.3118	24.2322	-25.4135	-32.8405	-25.1898	24.0862	21.457	-11.1782	-12.0896	14.7962	-3.9702	37.458	4.50076	-1.908	5.48098	-1.17257	-3.35803	2.26865	-1.39688	-0.237665	-1.12193	9.03475	-0.574287	-2.49753	5.40959	-2.08119	0.00797189	4.94065
9090833	RIGHT	V00	144.564	-64.1146	32.8194	39.9244	-33.9663	-3.90261	-7.02936	-7.84529	1.8738	12.5089	-31.9664	-21.253	36.7716	8.49328	5.24682	10.5161	6.0269	-13.0002	1.43603	-9.71192	-67.4532	64.3899	-9.27392	-42.5558	3.04944	-7.6385	9.34786	3.58779	5.27041	3.57715
9090860	RIGHT	V00	1.05235	-23.4772	-8.00046	-5.0259	-9.26265	5.33498	-27.2298	8.89695	-5.04065	-0.903511	-14.0906	29.3309	-14.201	-17.3409	6.5251	7.98555	20.5754	15.9039	2.00567	3.69671	-36.2319	-26.5246	17.0442	53.9807	-11.9695	23.0084	-3.92004	3.86625	-6.67562	8.91941	-4.26907	15.8433	-10.3419	4.01885	-4.4556	-6.15422	7.80693	3.36881	-1.05768	-2.33965	12.4688	-1.82492	2.66539	-4.43459	-2.51414	5.31589	2.25813
9091131	RIGHT	V00	265.535	-87.3771	12.8498	-13.9477	-2.12453	43.9654	-47.748	0.849669	-0.487329	-0.727023	-62.775	6.17359	18.5221	-35.2149	-16.7895	17.2188	4.9736	22.3863	5.16101	-1.75046	-169.249	-91.085	-2.56799	-51.239	-37.499	-15.7445	-30.4923	53.4206	-18.8304	-5.27199	11.4183	6.40915	20.5304	-14.6243	-0.435059	-2.19422	-0.526181	7.36402	3.57254	6.64679	-8.98521	7.84826	-10.2935	-6.36507	7.64145	2.85263	5.15584
9091337	RIGHT	V00	-116.613	8.55255	-65.5126	30.8327	-6.14521	6.92234	-11.4947	5.51501	-14.3287	-21.7799	37.0164	56.2959	23.073	9.24442	4.28013	-1.0188	2.44181	-5.493	9.65358	1.55164	75.3019	43.9336	-77.5534	-4.61105	6.20574	14.9506	-9.3881	-7.292	12.178	-16.9141	-90.7248	4.67068	2.92961	8.15248	-1.91809	-4.26691	-0.633379	-5.94464	-4.36847	28.2125	-5.08496	-4.16653	12.4017	6.71212	-2.02938	5.67157	0.524525
9091491	RIGHT	V00	19.8638	-25.6751	65.498	-26.3909	21.7831	12.6144	42.678	37.3058	17.3146	16.1197	-14.0312	-25.2441	-44.8788	4.42626	0.739927	-3.02929	7.11554	3.66052	-24.4862	-0.328074	-26.648	-33.5624	13.2314	3.99457	-4.79975	-29.9395	17.1609	-13.0524	-15.1602	0.0484842
9091623	RIGHT	V00	119.774	49.7713	-58.5672	-27.4071	2.08855	11.3073	14.1425	-14.9556	-1.99366	-19.1139	-33.5486	20.6384	23.5337	6.58904	10.7856	8.97633	1.90577	4.52692	16.4556	4.10448	-50.6493	47.322	11.1727	-29.2544	1.42307	-1.46762	9.74309	-3.97113	6.01178	13.8622	2.71201	-11.1514	-0.061578	-5.92619	-10.772	-5.47858	5.04392	11.3501	11.0606	5.28665	7.57148	-6.95072	-4.07414	-5.77449	1.77892	-1.00927	-1.21806
9091787	RIGHT	V00	-112.715	-37.5534	30.365	-27.3378	-26.0844	-22.5723	-18.0836	-1.67444	-16.1883	20.3239	-10.1391	-7.02428	-1.00101	22.1071	-3.81942	8.52006	-2.8996	3.64006	11.7603	9.24318	83.3938	34.9571	58.6577	-6.89716	44.2795	27.0401	-0.146207	5.39626	-13.9518	-21.0046	3.65976	0.408467	21.5791	12.0404	-12.4098	-21.0599	2.4604	-1.49281	2.73423	8.78456	6.45815	-4.62461	0.894826	2.01312	-0.66492	0.46532	1.16815
9092247	RIGHT	V00	90.752	36.6592	22.4689	-2.98955	-1.73634	-18.9994	-2.27427	3.75052	-3.50578	-12.4939	-17.4792	16.8307	30.3448	-22.2141	-4.19274	-1.45225	-0.704881	-2.47246	-3.19019	3.57182	-101.727	-158.121	-39.0117	4.13208	-70.4668	5.14796	-19.1892	25.4953	-35.2457	-8.8737	9.97746	-4.20545	1.36318	7.61986	-7.09254	2.52015	6.379	6.60958	11.182	-1.23398	7.91674	-2.7069	-0.662233	3.57041	1.36556	0.897738	1.17852
9092628	RIGHT	V00	-1.67412	42.6356	40.6043	-1.20444	-8.57659	30.201	-24.3772	-20.4018	3.13669	-2.74773	-8.02437	34.2393	1.25747	-23.101	8.80051	11.2729	-0.652687	1.31774	5.15305	-4.85685	7.16563	16.1176	80.6497	-40.8351	44.2482	-8.85077	1.32772	9.76948	2.53213	-2.91184	18.1899	7.90752	7.87308	1.46511	19.9258	5.86521	5.08375	-9.33604	9.81046	2.89621	11.2758	6.45402	5.00207	0.248707	1.80654	-5.15579	-0.473874
9092643	RIGHT	V00	-9.51803	-48.5405	47.2671	45.433	-1.47949	41.1073	18.4421	9.12747	22.262	-19.9069	37.2641	8.67601	35.5203	-37.2328	-5.91001	9.23731	-2.23159	-6.84236	-17.9576	4.17481	35.2873	-72.8714	-2.73912	11.199	9.67431	-49.2495	15.7875	-0.796493	8.73265	1.89794	-27.1969	29.7729	0.903534	3.30386	-0.313781	-2.25348	-7.26953	-1.00863	2.02993	-5.13033	2.64969	5.57875	1.56423	-5.55712	-2.79036	-0.882958	-2.16768
9093108	RIGHT	V00	32.8176	44.1948	-64.0496	6.20889	-26.8804	-7.23073	11.2277	8.05155	1.59126	1.54358	-20.681	0.146936	15.0064	15.6135	10.9528	-16.2215	10.2628	7.04421	-12.7855	-4.77249	-14.454	-46.1257	-4.97626	-37.0559	14.371	20.6918	-1.97104	-5.61619	-9.35894	-6.69177	32.5649	2.39485	-1.66115	3.93055	10.2652	-4.56046	-0.824739	0.86359	2.93741	-1.37642	5.35225	10.4009	5.22915	4.17424	3.48638	4.0721	0.581897
9093126	RIGHT	V00	21.0236	-30.816	-46.997	30.8879	-30.0143	-31.8183	3.53187	6.43271	7.96479	-8.25522	-13.3566	-26.1601	2.64624	13.8186	17.2345	-5.5497	1.53031	14.3732	3.21724	0.622073	0.0709336	43.6428	-15.4511	-24.5686	-16.5078	13.5674	3.48919	-8.79625	12.9125	10.7637	15.1504	-9.55106	-5.15943	2.64899	-0.513941	-5.26315	1.55808	-1.7641	-2.49225	-0.564175	9.03259	-9.20787	3.14372	0.298979	-4.62145	1.00685	-0.968455
9093244	RIGHT	V00	-1.67545	-33.2286	16.7661	23.194	-19.3545	11.6776	20.6516	-24.0809	16.3967	5.39453	-19.2917	-18.5387	12.2569	-8.13748	-5.86118	-0.623203	-3.79935	-10.6294	3.90692	7.27197	21.6975	31.1571	71.2223	-67.3361	5.25789	5.48438	22.421	10.4445	-10.1051	24.3401	7.78111	-13.2675	-4.52862	-1.15145	-2.94887	-4.53607	4.36524	0.488666	-0.782665	3.5597	-1.44494	-6.52711	5.6998	-5.86266	2.09297	-0.337721	0.318693
9093584	RIGHT	V00	-100.073	-65.0249	16.9365	-4.93487	1.26689	29.2985	-9.62095	-1.71432	-17.5476	-26.4307	25.9301	19.2748	5.34072	-32.2656	10.937	1.17551	-13.5941	10.0053	-7.92148	1.15715	82.8242	-11.8548	-60.152	48.5083	24.0118	-5.38597	-4.91262	-13.4184	7.83263	-16.7413	23.6181	1.24668	-5.15214	0.229575	-2.2456	-6.20119	5.98216	-2.06092	3.28479	-5.41297	13.592	-5.90639	3.90024	-0.912061	-0.43157	-2.14767	-2.32852
9093622	RIGHT	V00	-166.896	29.7445	-55.9433	-44.0106	36.7	36.8263	-1.86731	-20.4845	0.527181	41.9212	54.0069	54.6016	37.3928	6.08873	1.35291	5.33588	-18.9224	7.94745	11.1044	16.1642	123.126	6.50568	-159.072	-54.4276	136.798	25.2852	36.0053	-11.4552	-34.3199	17.3526	1.109	-1.15742	-1.09391	5.66237	19.9225	-4.12555	4.57555	-8.56335	1.82583	-3.71217	6.21704	2.90806	-2.34325	-2.81115	2.60944	-5.66851	-5.07464
9094140	RIGHT	V00	-262.711	97.5801	-5.54506	25.9482	42.6551	-0.873884	-22.345	5.71171	7.70561	4.22025	82.2839	-35.9921	-29.7773	58.7791	-22.6074	-14.7249	-3.62175	12.1774	5.74333	-3.64039	125.446	-37.8636	-71.9967	20.8965	11.5791	38.8791	3.01068	-15.844	-10.6835	14.5538	6.02672	-18.8007	0.663583	-10.796	10.1236	-2.83462	-11.1852	-1.35155	-3.77491	-2.10423	-11.6443	0.150951	-0.403217	9.02948	0.0111616	-3.42833	-2.13603
9094693	RIGHT	V00	-147.629	53.3946	13.96	5.2225	11.0761	36.0491	-33.7963	-9.49501	-15.1338	-2.83382	40.8591	-75.9178	34.9485	-0.0621679	-22.7121	-6.30319	3.14219	-21.1163	-5.2019	-2.89557	105.832	-9.63327	35.4914	35.4899	34.1495	-2.94284	11.1806	-5.03864	-5.93788	9.46721	17.9528	-6.03108	-4.19792	-0.625905	0.113339	1.93886	-14.1002	-2.33674	3.52341	-4.78859	2.96535	0.982255	2.6523	-2.56845	-1.46583	-0.043188	-2.46788
9094783	RIGHT	V00	-159.332	-79.3019	-22.3576	-9.59795	18.5625	-17.5235	-36.3092	14.0877	12.3167	-16.6099	50.6052	40.048	22.2304	19	1.55968	6.4067	-8.7641	-1.12962	9.84861	6.06258	103.077	5.93006	-61.2195	-10.8418	-17.7314	3.98782	-5.88844	3.41955	-2.22683	-19.1022	8.20667	-10.2295	-7.52585	4.09709	-5.9202	-3.68615	5.23533	-4.92445	3.84493	-1.57464	0.912774	-8.25205	4.18536	-5.12735	-2.91953	-4.63041	1.65592
9094841	RIGHT	V00	52.4281	13.8984	48.3686	10.5084	-0.879834	-30.0502	-5.1584	-5.44825	-4.76918	0.304019	10.4793	3.56247	-26.0872	17.8068	7.02507	10.2862	-0.241402	4.14352	-3.47315	-10.4073	-51.1496	66.1695	-18.4281	18.1916	4.56736	-24.3254	-9.84654	13.2554	-0.400339	-11.4537	10.3493	-3.68645	3.04687	-3.33881	-9.00714	2.62345	5.3133	-0.726802	-10.9856	-2.16003	9.2562	0.858401	-2.30859	-2.12422	-0.792352	-0.974559	-0.284729
9094865	RIGHT	V00	143.412	110.899	-3.05968	-89.5371	30.2259	30.4149	-1.73837	-35.0594	4.81477	9.96471	-3.75878	-49.2547	-18.9152	-20.364	-3.03494	8.76699	-10.9655	3.25428	14.2711	-3.68576	-102.453	-61.0044	27.2957	45.6091	43.6242	-22.0206	-10.3992	-7.18565	-2.08747	-11.0971	6.99595	18.3134	0.948394	-8.46528	-0.0831459	0.0638173	-2.35183	2.94915	3.54231	12.4638	0.978763	1.54303	-0.528554	6.10671	2.65075	3.80683	7.13695
9095103	RIGHT	V00	-78.0611	-68.9367	92.2782	24.2337	12.5058	13.1128	28.3339	6.25333	-2.13463	-16.5262	34.345	32.8048	-35.0067	3.65373	-11.8086	4.15018	-3.7245	0.954118	-8.30983	8.36199	59.9712	16.8901	72.304	-15.8949	12.5755	-18.0141	3.49092	4.4901	8.62581	-5.25979	13.4834	-0.885462	0.136303	7.80618	-3.33177	1.67853	5.0932	-0.342945	-0.485634	2.16856	11.0754	-4.15738	-2.05067	-2.57823	-1.21282	-0.508981	-1.21909
9095389	RIGHT	V00	48.8955	56.0504	-10.4883	22.3948	-19.9981	-34.0228	8.23735	0.267581	8.65365	0.306143	-14.6934	1.97638	-10.9324	-1.82918	-0.635412	10.551	-9.11657	6.05457	0.385258	1.27716	-56.315	53.2495	-18.5614	24.2644	17.4318	-2.00101	-3.61803	9.7825	-0.0285197	0.118706	-3.92859	25.141	-3.84155	1.44081	4.41547	-3.63913	7.23487	-3.02499	-6.00886	3.20573	6.19753	0.241241	-0.255903	0.0144104	1.37188	2.44494	3.53192
9095715	RIGHT	V00	212.058	107.638	31.9003	-58.8532	5.36083	2.41905	19.3846	-45.9556	-19.3766	30.9744	-46.1817	-25.0234	-18.1368	0.380743	2.44051	-5.80637	-6.31029	15.4368	-0.472482	2.62559	-128.269	62.738	6.68222	-8.86385	43.9818	-8.42202	10.1052	-17.2647	3.04542	-16.1112	-11.0354	-10.8559	-0.703496	-16.6242	13.755	-14.826	-1.25701	-0.307817	-1.41364	5.16233	-10.2817	-6.22581	-6.05695	3.7344	3.41448	1.08672	0.385908
9095839	RIGHT	V00	125.656	-17.3107	-43.5358	35.8918	9.0287	-32.3367	10.9582	14.6839	1.9313	17.4689	-42.2836	26.2733	-30.1847	-23.5598	8.9854	-4.63945	-7.74248	6.57229	13.6106	-4.16587	-81.6847	71.4592	-57.8131	-17.8838	30.2361	1.13284	-7.5666	-1.848	-3.96652	-2.07632	-6.63935	1.57844	-17.4515	2.75713	-3.20726	1.52084	8.86617	5.88505	-1.95499	-5.47449	10.4927	1.46395	1.54343	1.89861	3.00229	-2.28551	1.83762
9095865	RIGHT	V00	256.239	17.4165	-21.9062	-7.14648	-34.2334	-3.10608	-41.7163	2.20362	5.73629	16.5045	-64.7099	-3.56202	-6.41511	-2.73343	-2.96655	5.77574	-14.454	-3.13933	13.2141	8.31312	-200.482	-65.8169	30.7522	40.6274	34.111	43.454	6.67638	22.0954	44.9867	9.29984	-49.679	27.0414	-25.0637	11.3006	4.73587	-14.7262	3.73028	10.8156	-5.51734	-4.23644	-3.41743	5.17973	2.19624	-4.95087	0.897174	-5.00272	-3.79515
9096402	RIGHT	V00	79.8989	61.9873	52.9234	-44.2201	-9.80806	-6.41777	-10.1813	-11.9036	9.06429	0.796674	-11.298	6.13917	-9.43116	9.14205	-10.5314	9.61919	1.35539	4.2375	-14.522	3.27831	-103.249	1.98974	75.2461	113.739	-21.9908	51.8166	33.2681	33.946	2.3316	27.2804	-26.2684	-3.3121	-21.8018	-11.6717	0.492857	1.19237	-0.0246087	-2.80922	1.60606	9.46787	-10.5709	-9.70123	-4.40387	-1.18814	-3.24617	3.30393	-0.17674
9096724	RIGHT	V00	-62.2878	14.4331	-18.1508	14.972	-27.646	-1.81836	7.46268	52.0741	42.4146	3.1861	-50.2741	-41.9161	47.6641	114.249	27.2691	24.0273	-34.3235	-15.4433	4.03373	17.1529	-19.9271	-87.9369	-108.153	-30.4874	-53.8925	-28.0066	-8.68849	19.9806	4.72424	15.1367	28.6862	14.2279	8.89223	4.87725	9.88284	-7.84095	4.4945	-2.10276	-0.0891562	-1.05958	3.30734	11.2082	-0.532673	2.30616	7.83834	-5.38939	0.660073
9096851	RIGHT	V00	65.1889	-3.33534	-58.5583	-3.19759	17.2975	-20.0866	-7.97689	28.2752	-1.52723	-5.45365	-10.1133	-20.2835	-8.69446	-10.3915	-4.68858	-8.63206	9.40455	9.78495	5.38667	8.48305	1.94109	64.7278	-25.0853	-45.9253	20.575	-2.83021	-11.7173	12.3276	4.727	0.325384	-1.27339	-5.25067	-5.26749	3.62675	-6.13284	-1.81094	6.78904	3.4048	4.68394	-3.82235	-5.4807	2.85683	4.01762	1.35807	-2.49151	0.66428	6.67447
9096856	RIGHT	V00	228.445	9.40061	59.4769	-40.4871	-42.5045	12.2589	7.97399	-26.7655	31.65	-2.99748	-49.2675	-19.7749	4.53617	18.4497	-22.3963	-2.53278	-4.10187	3.91818	7.48155	3.84756	-134.667	25.4169	39.9651	-42.4733	24.5818	1.9608	-4.49674	16.0541	-6.51872	9.92473	3.42057	11.7267	-4.30891	-2.54648	2.42958	3.45176	10.8673	0.998155	3.24842	3.25478	11.2031	-2.64548	-0.619022	-1.23684	-0.968043	-4.02166	1.97748
9096881	RIGHT	V00	176.985	38.6095	-14.2398	15.0543	-58.7255	-13.5864	18.725	6.12998	-6.4257	-9.77322	-80.3417	-33.784	9.21992	-3.69033	-2.06949	-13.8921	-4.46929	-1.97237	6.24701	10.9017	-137.071	17.9706	-5.31781	-29.479	32.4596	13.8284	10.7445	3.0083	-10.3143	9.58684
9097360	RIGHT	V00	-122.673	34.9974	-16.7653	24.2399	-11.0624	16.3164	-1.45084	19.9232	12.1087	-3.58637	21.9113	-10.1312	-31.4876	18.3459	18.1303	-8.77863	7.3213	1.95493	7.89282	-4.05092	72.6683	-17.9616	44.8558	-9.06935	11.295	-15.0362	-6.73394	-8.77	2.60331	-10.4478	32.7197	5.28725	-2.82193	5.17971	0.264437	1.93784	-5.42259	-2.43046	-2.24599	5.89915	11.3334	0.975886	2.64103	5.44209	0.979492	0.816261	3.02922
9097409	RIGHT	V00	122.168	47.3432	-35.4582	-9.28204	44.1212	2.58288	-3.49052	6.25323	-19.1958	17.0125	-39.8938	5.52473	-36.1694	24.3681	5.62649	-12.3437	-2.05879	-2.39799	1.84774	-6.83246	-63.5489	12.822	25.0427	-36.5161	-4.05142	3.09813	7.7212	-22.0635	8.32258	2.1169	-0.566908	11.4453	1.28495	-3.40179	2.27287	4.67727	-12.3302	-2.71221	5.63067	-7.804	-6.75042	-0.0644781	-1.01703	-0.00141713	-1.52322	-0.381725	-5.08841
9097751	RIGHT	V00	106.542	-18.3805	-15.2443	6.55671	12.9336	13.9251	21.3236	16.9925	-2.88273	14.5484	-36.779	-9.97141	-30.8042	-0.819734	-6.44802	12.6434	0.659899	5.68955	-8.24474	4.60685	-61.9018	22.2968	48.9936	-40.208	-8.88986	-1.09691	-4.1916	-4.3821	-3.31016	15.59
9098409	RIGHT	V00	56.4348	23.7088	10.9855	31.0856	20.6886	-18.1168	14.8043	-16.5595	-6.41967	-2.18176	-35.4995	-39.8223	-36.9322	24.4365	-5.90072	1.13672	13.025	-5.80505	-1.06347	-11.7059	-30.5483	-4.59233	-2.66321	25.631	-10.4177	6.18487	-6.36382	-13.0401	6.28601	-8.73515	-64.204	42.6649	13.1385	2.58007	-8.82844	1.09696	3.38263	-6.24606	1.11491	-2.13487	0.540493	5.61354	-6.13407	-3.73806	1.01273	0.847508	-4.44463
9098882	RIGHT	V00	87.7579	106.215	-70.6737	-8.06883	0.083269	6.03716	-34.1744	23.3214	7.05474	-14.1303	9.03203	-71.3136	9.22457	-2.42725	-1.00148	-3.48962	2.11862	8.91964	14.6799	7.29594	-91.2635	-24.7036	74.9772	64.4874	28.7323	21.4159	-2.07471	13.8549	6.54542	15.0922	3.33266	1.34399	-9.34249	-4.89938	-7.12022	6.96509	-17.3754	9.99347	10.4191	2.79061	-8.15894	-0.698601	3.08232	-0.149695	-4.4529	0.360515	4.53508
9098924	RIGHT	V00	39.6473	-44.905	-30.0398	-3.16043	27.385	13.5344	20.5341	-8.91131	21.114	-21.4764	-10.6968	-11.9	-11.5314	-19.106	-3.60952	6.96061	-11.3164	12.6382	-8.82772	5.80895	-11.5081	12.7781	7.15671	-37.233	-1.35616	-5.53456	-9.412	-5.38552	0.138323	14.1398	2.78409	-8.70635	-8.07342	4.76356	-12.0684	1.17317	4.84799	2.71646	2.56394	-0.857257	0.104376	-6.87228	-2.14544	-0.808685	-4.63937	-4.83147	-1.84671
9099232	RIGHT	V00	48.4074	42.5814	-47.2106	-7.50172	-5.92607	-3.90353	-12.6186	24.1374	4.53801	23.8595	-58.7031	-7.97405	-40.8625	19.6649	2.34611	-14.1547	-8.59475	-5.94682	8.0467	9.49905	-31.9882	83.4195	27.1017	7.29468	-10.7835	-14.4712	19.57	-3.30524	7.08361	15.0585
9099360	RIGHT	V00	35.2886	14.9593	25.753	5.33234	49.6451	-19.091	16.0555	-16.6391	-21.1704	26.808	-43.6042	0.347769	-24.5931	23.4324	24.2061	-26.9705	-8.02202	-5.38656	6.95921	-13.8096	-32.1709	88.2882	-51.25	-14.2702	7.0518	-1.26885	18.3518	-9.21543	-10.6462	15.8182	-26.5438	-26.8036	0.15676	2.23445	-4.18512	4.71091	-3.74664	6.22458	-2.47574	-7.15227	-32.1983	-3.38803	-0.761775	1.77216	1.19451	1.02759	0.218008
9099363	RIGHT	V00	63.7184	-49.6667	15.3278	18.3911	20.246	-3.89178	10.3295	8.18647	9.65248	-5.64652	-56.7036	10.2097	5.38796	8.62078	-15.9834	-10.2525	3.54055	-12.2234	17.651	4.82302	-37.4268	2.97426	1.18097	-26.0858	23.5031	-13.5302	-9.50736	-4.13221	9.03444	19.9705	16.588	6.35192	-4.07909	1.51025	-2.57319	-7.54616	-6.74377	-1.19772	0.108128	-3.38814	-10.2311	10.1971	4.43863	0.154428	-2.0576	-2.73916	3.20309
9099440	RIGHT	V00	81.9888	33.8046	12.9528	-9.14522	-20.7816	-28.4917	-13.1586	-30.4358	3.88605	-1.72082	-29.8771	-12.3562	11.1168	6.27119	-1.18602	12.7827	-8.57509	-0.111931	1.3046	4.95837	-76.4752	-16.3405	36.0202	30.1095	19.7001	-5.9207	15.5299	10.567	-14.1668	2.42423	-2.03211	13.9034	-3.90836	3.88853	-4.89149	8.12844	11.1964	1.5941	-0.0396024	1.20934	13.0537	4.4618	-3.60768	-0.838119	3.33979	-3.41344	0.722214
9099785	RIGHT	V00	71.6439	-60.1109	-48.985	-1.59207	-7.51746	-25.2274	10.2271	11.6482	-2.34863	24.725	-43.2476	-0.799718	17.6709	0.674834	2.97593	2.66317	13.7833	11.7977	14.8321	1.35025	-69.7099	18.1535	-62.5654	28.542	3.6983	20.2808	-44.7986	-10.4274	6.94842	-4.75949	6.02417	-19.5954	-0.859688	3.2492	-4.30883	2.56173	3.25091	0.406362	-1.41717	-10.8202	-10.7808	-5.06897	2.11415	-0.100194	-2.5368	1.73476	2.97411
9099961	RIGHT	V00	13.2877	-33.4062	18.3645	-38.7987	9.15278	9.63822	-11.5042	15.3326	-7.2573	-24.4186	-10.7784	23.4215	-32.8927	3.85302	-11.9231	-3.86522	-2.68301	-2.19309	-1.65061	7.05273	-24.6631	-49.5029	-3.10422	40.5581	-8.90384	-30.3611	-8.74834	4.9018	-12.475	-4.48021	-13.7093	-1.85712	1.79714	5.15909	2.05844	-0.153616	4.07076	-1.33672	7.91931	2.26875	8.83706	-2.49639	-5.99088	-3.01635	0.781257	-0.0372012	0.933111
9100262	RIGHT	V00	-40.8538	89.3838	16.4325	21.8617	7.81601	43.1608	-27.6825	1.03267	19.3963	5.26606	37.5821	95.2537	15.0768	-5.94182	10.6302	-5.61489	-17.5211	0.869628	2.27372	9.14985	23.4259	-17.0525	36.4531	0.844149	-3.59806	-26.7025	6.13766	-4.5196	-2.83692	0.713784	11.3349	-16.2594	-8.05309	16.3906	-7.12527	8.99514	-14.4524	1.9747	1.22355	0.384832	7.47376	3.08203	6.88721	5.55059	5.47169	1.61045	2.60465
9100442	RIGHT	V00	162.6	-1.05474	17.8636	17.2761	-21.0603	16.1643	-8.76489	51.3628	2.3409	33.5379	-16.3792	-16.5737	-1.98029	7.77385	-4.33852	-6.55196	6.22345	1.44122	9.26506	-5.73077	-102.008	-2.86706	16.0421	41.7994	-12.4593	20.4149	-13.7495	-1.34424	-3.70949	5.4568	6.18654	-5.78502	-3.71953	-11.9346	-5.32377	-8.80087	7.09814	-9.11048	-5.68704	1.36472	7.9845	-0.446558	-3.766	-3.30494	2.00774	3.26721	1.98964
9100699	RIGHT	V00	18.3345	-30.3723	0.817675	24.8971	-40.0139	-25.3671	18.2729	6.03924	12.1821	-14.4492	-32.8536	13.7657	2.74123	-1.18287	12.4494	1.52859	12.6956	-1.17156	5.77852	14.5738	12.1453	27.6066	-1.15985	-14.155	-10.7532	4.08711	18.4327	-2.55932	8.64271	4.28233	-10.655	8.87235	-5.9761	-0.628797	-5.27865	-1.95979	6.87778	0.736936	7.12124	1.85188	-7.76822	3.80048	-1.31281	1.89841	-13.9491	-0.296757	3.5125
9100862	RIGHT	V00	151.448	76.0048	-0.895933	15.8633	-17.037	-12.7085	-7.11538	-4.7469	-19.3416	-2.48711	-31.39	-5.0818	-57.2872	4.60334	-9.24267	5.38159	0.770896	9.81404	2.94649	-15.8268	-92.2023	27.6045	2.48773	-26.7265	2.70603	-2.01648	5.04308	-1.87918	6.51709	-3.93234	-22.605	-30.2881	0.119923	-8.29102	-7.33583	-2.37515	-5.54093	13.752	1.79734	-6.17793	-23.9243	-4.78467	-1.81269	1.25333	-6.58226	-5.26663	-0.990554
9101066	RIGHT	V00	-51.7446	-70.1487	-21.1519	-45.414	35.1554	15.4305	-54.5955	24.5503	17.5744	27.4148	40.4739	15.3361	20.6915	28.8754	-18.1716	-11.3746	-3.20009	12.8301	-21.1289	-3.31543	12.3583	78.0064	-9.14556	66.5689	-15.242	-5.38964	-5.79499	-2.26005	6.27181	9.84052	-25.8047	10.8474	-3.49233	-14.7208	-0.0618778	0.695541	-9.89004	-0.989163	4.15342	0.40551	-1.88301	-0.798464	-3.17161	-4.3343	6.69829	3.98403	2.18426
9101076	RIGHT	V00	72.8253	-24.8578	-56.6043	5.62952	16.0244	-25.0075	21.5354	7.57899	2.27884	-1.0778	-60.6996	-36.4502	21.2008	14.4282	-6.03178	-12.7066	1.98952	9.65926	5.29766	16.3447	-60.0379	-36.0474	35.8114	-10.2275	17.1665	-3.77105	7.47488	-2.54647	-11.2308	6.07926	9.48296	2.38876	-11.8077	2.10266	-2.60003	-2.95593	2.04708	3.25885	0.323906	-0.265828	-10.7292	-3.02931	6.34357	1.80304	1.36012	-1.9195	1.93822
9101270	RIGHT	V00	43.3529	-26.2451	18.3642	-21.81	1.67737	-19.685	1.86272	-0.022751	27.5219	37.0029	-34.469	-31.6632	1.28675	18.1868	-26.8343	-7.68494	17.4567	-3.17801	9.05003	7.78571	-42.8128	18.782	-25.9723	24.8787	-4.90596	2.50108	19.8976	-18.1081	4.14827	-7.67705	4.60153	-11.0405	-1.08936	-8.57623	-3.9509	-0.85878	16.2059	-4.14913	-3.18627	-2.78208	-0.275515	-9.04956	-5.25801	-6.68896	2.29075	-1.37804	4.70734
9101509	RIGHT	V00	-22.4647	119.179	-14.3518	37.3825	30.8792	53.5914	-19.3122	19.7674	3.59992	-17.25	27.3962	28.088	34.7222	43.8304	-2.39215	3.13074	-12.1859	9.66848	19.9936	4.10484	-12.7888	14.7285	18.274	45.3098	2.09246	16.1076	24.9926	-12.4374	-0.485635	-12.6751
9101854	RIGHT	V00	140.162	44.1874	12.7888	17.164	-9.26442	-18.3908	10.7476	-30.0328	-0.305967	23.9951	-55.1611	-29.0926	-13.805	24.9707	-6.27969	-23.9982	4.50755	6.53817	-0.862553	-5.59838	-61.2841	57.9287	-7.0498	-47.0124	22.7722	23.8101	-5.37095	-9.82578	10.4909	-0.351041	17.2103	7.96758	-6.78323	1.12648	-1.88412	1.54384	-6.62525	1.41583	-0.887467	1.94891	11.0571	-3.38031	6.15747	2.1267	0.192662	2.23242	0.967348
9101951	RIGHT	V00	-54.3597	37.6685	73.0217	18.9106	-40.9125	11.575	21.1979	-13.2269	-10.1937	-32.6661	11.1079	-8.84584	-6.53975	-6.85124	1.81972	5.61091	-5.94555	-10.6606	-10.5022	3.58948	3.33585	-77.8955	32.5455	-0.756532	36.3822	-15.3843	-19.9288	16.0258	9.56919	15.1117	11.8912	11.8846	-13.7321	2.75752	0.265052	-1.95569	0.52493	0.617406	-0.0601568	-1.04665	12.6737	0.92497	0.397206	3.43634	2.03658	-0.821322	1.49618
9102258	RIGHT	V00	20.3617	-85.0471	-44.5079	-45.7489	70.0196	-1.62325	-27.6935	11.5619	40.4214	10.3858	-25.5999	50.2336	-2.51839	38.1431	-12.7265	-3.76233	15.1741	5.3872	1.02809	-7.39905	-11.9769	-64.5091	-47.0586	-15.1049	-5.68671	-12.2908	-14.1515	-13.7069	-9.33483	1.80439	-72.9894	-5.2903	-3.18021	18.5686	21.07	-21.431	11.5095	8.60841	4.01449	5.63997	-33.7492	9.53085	2.49719	6.84514	-3.74532	1.64087	1.86574
9102297	RIGHT	V00	45.3047	74.4402	-26.445	9.95503	-4.46615	-8.58344	-16.4484	-5.74012	17.7051	1.23106	-33.4276	-4.26094	-33.2368	26.6342	-1.45762	-3.57696	-4.87884	-2.41763	-5.12791	-3.23474	-39.9554	14.4127	5.09785	-23.7552	12.1248	4.95991	-15.5231	-4.59405	-5.09818	1.20831	-2.70816	-15.0075	-14.2622	1.57645	0.415791	4.58791	-3.19291	5.88032	-2.93975	6.78583	-17.9043	-5.38667	-1.98534	6.49956	-1.40325	3.5838	-7.19666
9102440	RIGHT	V00	10.0901	-104.21	-26.2078	1.85755	-4.35767	-5.05299	-0.464975	-5.62435	-5.19709	-8.42614	-14.0546	-2.37261	-1.69886	-26.457	-1.71041	-4.97047	-1.11356	9.98098	-1.29104	-7.07364	-42.654	-80.7925	-23.1877	14.0659	-19.6484	10.9572	-43.4402	-7.77807	-4.98244	9.68402	-17.324	23.7813	0.181868	-18.4547	7.78684	8.02946	2.36333	-13.5468	2.95963	-2.21995	-6.54537	1.91525	-9.86756	-7.84908	0.94447	5.68974	-0.202103
9102726	RIGHT	V00	124.514	27.4567	-9.77392	26.205	-0.306816	-10.0913	16.0279	-4.11059	-22.8861	18.3002	-44.5483	-15.6888	-12.9991	0.0347103	27.7028	-22.8205	8.11481	-2.64917	1.21209	7.53348	-102.864	-43.4379	22.2332	-17.6985	5.38389	19.1045	-7.965	-9.71283	-3.8668	-4.25386
9102858	RIGHT	V00	-40.9957	87.9993	-24.5303	60.1474	5.89405	5.83094	-19.8317	12.9929	-8.77501	30.9186	-0.320014	25.0038	17.8002	16.8535	1.78159	-9.26598	-5.24348	-1.96234	-13.6838	14.616	11.2865	8.01747	38.1048	-50.3995	-8.06185	7.69218	19.7305	-10.0074	-0.983772	-4.48738	21.4384	0.828903	0.488428	-1.60786	11.2558	-9.75309	-6.92689	1.18894	-0.644051	-8.57754	10.9632	1.94686	-3.10641	0.590728	3.82781	-0.615284	-0.375602
9102958	RIGHT	V00	78.5381	47.0368	-49.8934	12.5895	-24.4319	-18.5377	0.367091	-11.1796	15.7361	-38.5424	-43.5616	-16.83	-13.4488	7.71133	-0.947825	-0.690241	3.80539	-5.77493	-0.233415	1.38609	-95.9349	-62.0799	-60.3975	-22.8111	14.4906	-5.98158	-5.25501	-10.9202	3.29126	-17.0168	5.98857	5.69471	-14.9137	2.37508	-6.83229	8.47045	-4.2389	0.2658	-5.46403	2.0632	8.75408	4.06887	1.88193	1.62851	-5.25992	-1.18973	1.70799
9103365	RIGHT	V00	80.9554	69.179	53.4489	13.8001	30.2492	-30.171	-6.77944	2.89625	-13.5322	11.5211	-21.0801	-31.7238	30.6871	-7.65226	2.2496	-10.8237	12.6728	11.526	-4.40038	7.0035	-42.2828	-0.355784	15.1665	-19.2677	4.09927	17.3109	-7.94327	-25.7801	-10.985	2.60428	28.1225	5.40554	-8.53717	-0.934677	-1.40495	1.76705	-4.829	-3.04407	2.04585	-5.127	13.0975	3.00556	-0.931741	-0.0956174	5.98336	3.19975	0.449394
9103449	RIGHT	V00	82.3067	-40.6172	2.76173	9.2808	-31.8366	-13.8316	19.6056	8.29394	0.798407	13.7133	-6.59326	6.32516	-30.399	9.53224	-3.10934	4.87129	-11.1043	-4.02076	-1.32731	-9.03209	-77.2577	38.0749	-50.533	11.5183	-4.44075	24.286	-1.56174	1.92413	3.57812	5.82121	24.6993	9.09141	-2.00007	5.14307	2.18494	-3.66058	13.0604	-3.24509	3.13302	3.7682	15.0736	5.6302	-2.30202	-0.220556	1.48337	-0.467042	0.401767
9103642	RIGHT	V00	-95.932	30.9319	-8.21199	9.06374	-28.4014	16.7345	-2.03342	14.8305	-19.8893	-19.3705	17.7534	49.5006	0.99573	-14.3751	7.16148	7.47426	15.1563	-5.35052	15.1659	-3.75155	67.1166	22.4988	-27.2388	30.5835	0.230771	-7.48584	-25.1799	-1.34489	-5.78509	-9.74255	22.8479	7.51033	-6.49675	-0.213563	4.2949	-0.332284	-1.1276	-3.99255	-2.01715	0.44045	10.6083	0.965096	0.635798	4.47665	-2.11661	1.76107	-3.78484
9103783	RIGHT	V00	-137.391	-56.3694	9.08231	10.7311	-46.8928	1.19392	4.57569	6.7354	28.1411	42.5993	7.05093	21.8104	62.6291	24.0864	-3.10365	-15.7366	-2.73711	10.8191	-5.3186	10.3792	90.026	-21.7006	2.25668	-3.98128	-81.1331	29.3563	-13.5902	-4.23923	13.4378	-9.63627	7.22523	-8.26437	2.11483	4.82899	0.983941	2.43636	-5.01384	-4.06605	4.00591	-2.16108	-4.36496	-0.0893961	-1.39906	0.167618	0.173475	3.39373	-1.25016
9103811	RIGHT	V00	126.55	45.765	-40.0287	-11.7647	-4.51054	-2.98004	-19.6161	-1.425	-17.5779	-19.352	-63.8843	-29.6105	-12.3261	-13.3593	4.76988	-11.2305	-16.4571	-5.38797	6.65831	-4.2094	-67.5867	40.7242	35.7261	-45.99	23.2698	5.24713	9.10679	-6.66107	-10.9696	9.1289	11.3932	-6.05084	-6.30028	-14.0493	-0.557084	-1.2507	-3.96334	-5.32954	-0.409805	-2.9901	-15.4553	-7.20999	-6.60055	3.74386	-5.64748	-0.161136	0.081246
9103968	RIGHT	V00	33.5473	68.9031	55.2809	-5.95813	-15.8993	-3.47335	-13.2419	18.1496	-17.8988	-30.1358	-15.2426	-13.3084	25.7407	0.993918	-8.48061	-5.2662	9.72182	7.9074	2.56794	1.132	-20.883	24.4011	76.6856	43.1704	3.82711	5.91065	-12.0777	1.78531	-16.5077	21.1961	5.82451	17.3763	5.09905	7.01002	-0.0981073	1.29681	4.20174	-3.15033	4.72203	0.928167	8.42877	4.65473	-2.67004	-0.762559	2.06501	1.51688	4.26716
9104043	RIGHT	V00	72.3291	13.5234	-34.5954	17.5884	63.4955	13.3183	-10.2864	-2.68623	38.2728	-13.5978	-22.6234	-10.008	-18.539	-0.158541	4.99249	-3.66343	-3.59574	-1.21483	1.96493	-4.24554	-57.7411	3.96783	33.2116	-7.55597	-9.96144	-18.4615	-17.3994	-10.5103	8.91949	-1.32864	-2.0882	17.0462	24.449	-0.285551	-4.14794	-21.6575	9.98818	4.8977	-5.57911	0.626738	8.0248	-0.234174	-3.90428	0.3546	2.31128	-2.90651	-2.55722
9104620	RIGHT	V00	144.764	-104.187	-39.2254	-18.3976	13.2064	3.52177	-11.4645	10.4572	4.10025	19.6016	-11.7718	-2.72485	1.12547	-4.09266	0.9945	-12.5306	9.29243	1.48499	-1.7378	-7.75345	-64.1987	15.147	-0.57128	-32.7445	-63.4715	15.9986	-15.015	-2.20478	-8.99839	5.70637	30.6871	12.9392	6.70744	0.394226	10.2047	1.60697	5.28115	-1.99387	1.67723	-5.44968	8.88868	8.25254	-1.55035	-3.43088	0.583308	-0.245052	2.85283
9105279	RIGHT	V00	-18.6702	-34.3458	31.7281	66.1279	-24.2069	-10.7117	-36.3821	-5.69522	6.71883	19.7138	-4.89748	22.3643	65.7723	-5.68223	26.5788	-23.9348	-2.44488	6.45825	12.6679	-19.4836	20.6292	-66.9625	-14.1169	-29.3606	4.17064	-7.71837	-0.273724	-15.5204	-4.60337	-5.4037	11.7379	-11.7577	-4.27787	1.85215	-11.1943	9.13699	-0.629638	-1.94952	-6.3631	-1.64465	-4.36118	-7.84766	1.96429	-5.22036	2.52182	2.38339	-3.78739
9106510	RIGHT	V00	-143.333	-8.67269	29.4947	30.0712	-14.8491	-2.04027	-4.45645	24.8907	-19.8831	-15.3491	40.3062	-50.2943	-44.2128	-1.85895	3.55856	12.6716	11.4101	0.774087	17.061	-1.52339	66.3523	-69.0933	10.9539	3.13591	33.9532	-0.958319	-23.8785	-3.91838	4.12883	1.69249	19.3837	8.37243	4.31239	-7.2376	2.45202	0.876836	4.01596	-6.73929	1.72656	-0.51795	6.94043	-0.900571	-4.05443	3.93151	-5.69264	0.850377	-1.11608
9106688	RIGHT	V00	10.0661	-20.5389	19.4873	0.507904	6.28816	10.462	-1.91686	-9.13453	-32.3011	28.4389	2.23436	-27.8833	-13.2305	4.75625	-2.33976	-0.21151	11.0039	-16.0769	-1.26855	8.17841	10.0078	13.0299	8.21294	-25.4008	9.57389	11.4688	-5.94986	-8.29483	-24.1519	-4.75363	-1.94404	10.835	-3.33728	1.426	-7.67784	9.90156	1.79846	-10.7384	-1.58702	-5.48496	7.46016	6.68642	-5.86583	-4.51258	0.695169	2.82319	1.21248
9106713	RIGHT	V00	-29.1715	-14.5894	-6.84208	33.0677	56.4025	-10.9662	0.0499017	-12.5432	17.7049	-19.2073	-21.1332	9.29469	30.974	17.2496	-9.6585	8.91616	8.56932	18.3026	2.29745	4.96609	4.34484	31.0665	-21.7382	-16.787	-38.5755	-16.4325	-11.8735	-3.25069	12.119	5.4994
9106808	RIGHT	V00	90.385	-49.8389	-55.3462	-40.9226	23.0777	-28.3761	3.03774	9.97138	7.11735	-5.19668	-19.0859	35.9236	14.5552	-26.2185	2.92191	18.0455	13.8479	4.39531	-0.0921185	1.08783	-59.9057	-5.08809	-54.5049	2.24681	-7.01119	-17.8703	-41.1146	-10.5484	-9.83125	13.4297	-68.665	35.8178	-19.093	-1.11818	5.97572	-11.1802	4.77375	0.813032	4.56698	-4.58012	-5.8539	-1.18935	1.64579	-4.14799	-3.45193	1.90827	0.766419
9106974	RIGHT	V00	144.54	-6.665	-70.8725	-15.5155	20.4985	40.8899	3.33483	-17.1448	-0.936034	-2.32471	-50.7677	4.48839	7.37282	17.0171	-14.785	-9.44956	3.344	3.63184	2.94141	0.884007	-89.77	9.76764	33.5345	27.0705	-17.0084	23.7438	2.40946	-12.5406	-5.20643	10.6963	1.34291	-17.1797	5.81838	9.7206	-5.22651	0.81313	-5.65111	-7.7569	7.7652	5.19946	-20.1312	9.52612	6.42911	-6.64906	-0.185077	0.676775	-0.161204
9107048	RIGHT	V00	91.675	56.0901	32.4878	-83.8035	43.0224	8.20619	-7.88426	-36.336	36.9359	-13.9336	7.36937	6.88294	42.5881	-32.1159	-7.88376	2.56013	-21.0273	1.04463	-7.33754	-1.13242	-58.0639	-81.3262	0.452082	7.38604	22.317	-29.0205	-0.173157	-2.66839	-18.8977	-4.33055	27.249	10.966	11.3913	-1.11252	11.9665	-2.07401	4.71977	4.45117	8.72063	4.67025	7.40314	0.481484	-4.45858	1.70433	6.54171	-2.41209	-1.56361
9107524	RIGHT	V00	-79.0187	-50.7763	22.1294	39.7418	0.944403	-5.56598	-31.8981	-3.99253	17.9778	-6.6015	38.1905	-60.7257	27.1013	-16.1607	-3.84899	-6.83437	-0.961748	1.57109	1.62028	-2.58711	47.08	-29.1816	1.28944	-2.83623	-7.44114	1.2625	-9.15149	-9.21233	-3.69404	17.0147	29.5727	6.23124	-0.580953	3.51689	-0.160605	-3.45505	6.07785	-2.3177	1.30068	-1.45385	10.6726	-3.75131	0.888011	0.354812	-0.822395	-1.34441	1.565
9107980	RIGHT	V00	156.518	-56.4641	49.014	-0.409367	-15.3291	7.60332	8.48121	-3.54144	-29.0352	16.8068	-27.506	-0.180976	-0.150516	-0.89149	-8.73134	2.32036	-2.26227	-3.94437	2.4024	-8.49874	-111.961	-81.6618	-14.707	35.9545	-5.91076	32.5395	20.0734	4.26324	17.0573	1.63632	22.0505	4.80207	6.49809	-5.27943	-5.13772	-9.19595	-9.4134	-7.02077	0.990106	-12.0531	2.9815	9.70108	0.707981	1.40249	-2.7875	3.06436	-1.45727
9108461	RIGHT	V00	138.596	28.7672	-15.5564	-18.0224	-24.1605	2.31998	6.83319	17.0995	9.66768	-23.2479	-28.0843	-26.1245	48.4447	-35.825	-19.9408	2.61732	-8.40342	19.7518	-4.0224	0.847376	-86.5561	34.5057	65.5872	39.9315	-28.0759	9.05011	26.6343	34.7078	-13.474	21.184	23.4579	-1.61421	-2.16794	1.16983	-5.19661	-2.49639	5.54185	4.90568	4.58053	4.39658	16.7957	-4.87898	-1.39702	-1.8831	-3.25385	1.43834	-0.398997
9108688	RIGHT	V00	-16.3509	27.9519	-55.4546	35.0255	-25.3802	-13.8128	25.9952	5.68961	-2.89725	-4.47015	37.844	-33.1003	34.9839	-7.46759	12.8785	-11.8686	-4.63733	-6.41872	-2.79221	-15.3397	14.3912	45.0612	-16.8491	-34.0111	4.06953	9.74273	-1.21714	-0.396608	5.98314	-5.44808	9.3521	7.69553	16.9361	-4.13001	6.75897	2.16648	13.4058	7.49732	-3.1908	-4.52403	-2.99373	16.1476	-4.67757	-0.189992	2.39795	-2.74294	1.35369
9108714	RIGHT	V00	-188.048	54.656	-48.5014	7.72627	27.9631	4.54379	-41.1197	-14.3871	-38.2628	12.1988	33.7234	31.6658	-59.2965	35.6775	10.0701	4.96546	6.88732	8.52026	7.16031	5.3578	125.413	-0.858861	41.8138	-2.21294	-20.382	39.3019	20.3006	-5.21553	10.5018	1.35397
9108945	RIGHT	V00	1.69643	77.3465	4.52154	39.1196	13.8013	5.03977	-12.2749	-25.8012	-11.7396	15.3999	-2.58524	17.7949	-38.5085	1.74005	6.04007	13.3088	-23.6875	1.4031	-3.27891	-4.86318	7.4135	13.9255	28.2431	-2.31725	5.05761	-28.3751	9.84722	-1.45669	3.48357	-0.390286	33.811	1.68013	0.538987	6.90473	8.32671	-1.86223	-1.73017	-1.92621	-1.02876	5.73043	9.4813	-1.48525	-0.62667	4.80054	5.99056	0.551601	-6.53461
9109062	RIGHT	V00	42.7843	-23.5853	-28.8161	52.4879	-1.1889	-5.68969	-10.0017	-24.3922	33.1719	0.193594	-23.3606	-8.25737	32.982	4.09587	4.71047	-10.3764	-15.8898	11.1558	-14.3596	-11.3407	-25.9649	-35.3368	-34.4777	-34.3623	6.235	1.25516	-23.2825	-7.42094	-5.67864	-2.36651	-3.48825	-2.83006	-10.9234	5.55731	0.931352	1.64868	-4.21303	9.23443	-6.15919	-9.1868	-9.08166	-3.74823	9.68659	7.5344	3.65996	7.61841	-4.00465
9109448	RIGHT	V00	-135.939	40.2214	-13.3603	-11.4742	12.5526	-15.2623	6.3752	-26.8705	-27.5042	4.28594	40.1179	-5.06011	-13.9909	9.39753	1.2207	-4.80955	-6.47958	-0.486152	-2.95473	2.64929	111.79	10.5741	-16.5314	-51.0844	47.0443	17.9261	8.33673	10.3038	7.31753	14.2167	20.2029	3.41199	7.69708	6.02512	4.02545	-10.5746	-1.67047	1.069	-2.10335	-0.407947	17.3682	-3.16493	-1.82589	1.35271	2.18864	0.69437	-1.47854
9109950	RIGHT	V00	-93.687	-1.57546	89.1282	-24.0925	-21.9632	-3.50992	-5.23424	18.0633	-34.956	0.68294	19.5501	42.0474	-7.49781	-1.6657	9.6466	16.1477	7.09584	8.96391	0.997545	2.1287	86.4505	2.00495	-89.1557	-21.2403	11.2701	4.99698	8.06568	11.1131	-4.42519	-3.99	22.226	-4.65209	-2.03792	7.36306	4.7445	-6.32005	1.17087	-4.78032	-7.75129	2.16849	14.0815	-0.472137	0.583484	2.88502	-0.251399	-0.908608	-0.117627
9110292	RIGHT	V00	-84.7896	-31.2096	-14.6262	-26.3961	-27.9821	-22.1783	-13.8094	42.468	14.2203	23.6658	33.3152	-55.3016	-20.9045	-20.9004	-13.8072	-1.43292	-10.1624	-8.36	13.2066	5.45314	66.6564	-25.6797	28.7968	7.51217	-1.03995	8.91238	-24.1214	-5.5622	0.240334	3.58581	23.5472	-5.24901	-3.29673	6.94406	-1.49754	-2.74545	1.23075	-4.17882	-5.70075	-0.494147	0.346255	-6.63149	2.6579	0.0304026	-1.30773	-2.89191	3.04291
9111399	RIGHT	V00	102.688	-6.44913	-25.5103	-32.9006	-8.93877	5.7617	-13.1721	20.533	-13.8588	-5.70569	-31.1401	-17.9292	-2.33243	-11.3781	-0.125304	-0.29859	-17.7963	1.77664	12.4756	1.96133	-43.5221	19.4703	38.0136	-1.79428	0.933837	-8.2677	7.54907	-12.2469	-7.77581	-6.806	2.51335	-13.1972	-2.16089	-7.30919	-13.6275	-0.177827	12.94	3.13462	-0.0212487	-0.00812744	9.92057	-6.38462	-5.88766	-3.48238	-6.27889	-6.65262	-2.03511
9112020	RIGHT	V00	-211.898	-103.14	-13.8247	1.57836	11.8596	24.0797	-6.06685	4.8382	16.1687	-4.93446	42.5163	13.3052	32.3831	39.9837	-4.95392	-13.4075	-2.19168	-2.77449	10.8128	14.7468	121.286	-63.8952	20.4189	11.8871	3.11825	-21.7032	-16.1162	-13.4697	5.17144	6.39206	12.0198	-14.4159	1.20382	3.40434	-7.26983	-1.07581	0.14673	-4.54533	1.03698	-4.52499	4.04446	-5.57962	4.93038	0.0309649	-5.35306	-4.3641	3.46263
9112400	RIGHT	V00	35.0782	-56.4026	38.4623	16.1457	-3.76609	-27.1721	6.89731	-2.65822	-0.941443	21.9166	6.27102	3.27096	-29.946	37.8131	-7.47872	-8.93124	6.02988	4.37923	-5.4369	-4.61191	-6.09609	27.6716	30.6175	-1.8711	-8.58532	-3.92656	-4.43669	-4.60038	-0.465139	-1.96224	-6.84225	-41.8852	54.0029	-1.47238	-2.78483	-22.9167	-0.69749	-5.13017	0.851164	0.901968	-16.4706	-9.4336	-2.91989	1.00258	-2.53358	-4.23924	-4.13193
9112495	RIGHT	V00	47.0885	26.0733	-50.6426	-27.9469	39.6995	-27.6236	28.1678	42.4939	6.18271	22.231	-27.6607	39.8262	12.9508	29.5968	-6.28086	9.57194	-4.47224	18.747	-5.23728	2.69368	-26.3522	-0.388884	18.7989	-13.5305	-18.7654	3.33082	26.7623	-14.9354	2.56166	10.825	-28.8825	29.97	0.781979	-15.2729	10.613	-3.25203	1.20982	-4.43407	6.93815	-2.32081	-4.30847	9.49714	1.94401	1.805	-5.7224	-2.06838	4.03573
9112976	RIGHT	V00	-22.991	-110.326	45.4716	-4.43255	23.7449	-18.9501	-12.0438	-30.1865	-19.4654	4.02106	8.16146	-17.1743	9.63972	-16.1472	12.867	-6.01104	-5.2078	18.6524	1.54929	0.368991	16.3871	17.5879	76.4079	-42.5222	-15.0715	2.87958	-20.166	1.21884	-10.3145	1.71595	12.421	-9.06852	-8.03128	-1.99835	-8.41924	1.99432	3.03236	1.79948	-3.74657	-3.31219	7.94812	-4.10839	3.04533	-1.65633	-2.54726	-2.87452	1.90103
9113018	RIGHT	V00	-51.0819	8.60363	40.2572	-7.72007	35.2611	-12.9603	22.5546	-61.9371	4.44135	7.88869	6.81812	0.572691	8.93494	-8.78741	2.97071	4.25477	-10.0234	-10.3077	-6.44	-4.65958	37.6541	-3.60889	66.4941	-27.6636	-15.9797	-2.39759	8.4204	-0.952213	7.38869	4.27398	28.8475	-2.92952	12.215	-2.45204	1.6564	-6.17598	-10.0139	4.35195	-0.0853377	-0.42809	10.6962	-5.37733	-2.82794	2.22528	1.66472	0.271158	-1.99304
9113192	RIGHT	V00	-20.2228	-26.3866	49.0432	-5.57764	-18.4611	-15.3106	17.3852	-45.0509	10.0885	12.998	-15.3133	-0.62411	-12.8222	44.5143	-11.3818	-8.20941	12.2365	13.2051	-1.34491	-2.35517	14.3501	19.9688	-40.1198	18.987	-12.4277	1.9665	17.5917	-15.1156	-1.85183	5.53287	28.5145	1.99369	10.0773	4.43009	18.858	-3.04864	2.08168	1.78337	-0.317029	-0.847579	-1.45005	-0.161915	-2.90301	2.13975	-1.48246	-2.73438	-6.42162
9113199	RIGHT	V00	-4.10515	-107.163	10.3413	-3.27612	51.0015	22.8886	18.5975	-28.1498	2.71485	-5.26964	-24.3848	22.6605	-3.69897	18.2867	-44.0685	-10.613	-1.40299	-4.90245	-0.443501	-5.49891	-12.0883	-0.550255	16.8509	-20.6111	-27.1343	1.0093	-17.5831	-16.1947	-8.33428	8.41877	-20.1488	35.6074	12.1994	-2.9839	4.33924	23.6978	-2.80611	-13.8601	2.18113	-2.77672	6.39336	11.2416	-2.1278	-6.80184	-2.59639	2.06493	2.97182
9113414	RIGHT	V00	-8.13623	-27.3704	39.4619	-24.9779	24.2502	-9.69117	9.30615	8.42546	7.20364	1.30419	-21.0045	42.7566	18.8493	57.842	6.85731	-3.98317	2.89547	8.75276	-9.42322	-5.61034	15.9225	-16.0828	67.9207	-10.0709	-2.49765	14.4505	-19.1671	-15.9595	2.87806	4.68934	32.1065	2.62113	4.92196	2.19284	0.342451	-0.631471	-3.49802	-2.04752	2.74631	-0.514351	17.7865	1.48162	-1.99876	0.921746	0.555221	0.0519513	1.28228
9113501	RIGHT	V00	145.535	-52.1344	9.12285	-21.7551	-2.52512	17.1337	29.407	4.9898	-30.0056	-14.8159	-58.6541	-18.7989	10.5881	20.4255	-13.0543	-3.73272	-0.470862	-20.0802	10.8571	0.506823	-105.228	-17.8147	64.3981	19.7707	-13.0458	30.0692	1.37979	0.17239	-18.6649	1.57266	-74.4449	43.2744	8.68978	-8.29281	-1.03805	-11.7766	2.78059	7.39296	3.37576	-6.17912	7.90307	13.6481	2.18384	-0.614172	-4.81466	-0.241722	-0.830146
9113529	RIGHT	V00	-169.426	-61.3148	-25.7451	-33.6028	8.55203	-33.4735	-3.17312	-44.0517	-0.806581	10.4784	22.1993	-4.18795	57.7161	65.0724	-27.1294	41.3142	-13.356	-35.9348	-1.6081	9.64	129.496	2.68255	87.2604	14.343	-8.39041	-4.91586	-20.8787	-2.86679	-0.734518	-6.68614	17.4625	-2.90678	4.48273	1.65902	-1.58093	-1.05601	0.0622777	2.2512	-5.72386	-2.02299	7.68493	-3.43786	-0.288607	0.794136	-1.56977	-6.21311	1.2698
9113674	RIGHT	V00	156.348	-38.2383	6.15212	9.52848	-11.6272	3.35112	7.21776	7.2103	-12.5012	8.41726	-35.6775	-28.8175	-10.9634	0.710123	12.3671	-10.7708	7.21382	9.96205	10.0023	2.30984	-88.8471	33.2369	1.79652	-8.59639	-1.93654	5.72916	14.164	-24.1385	0.0882738	-2.49671	28.8061	3.90348	-4.5933	2.69869	-0.886055	-10.8616	-0.500897	-4.86746	-3.92125	-8.2128	12.5999	0.723617	0.35086	0.32215	2.70118	1.58766	0.199521
9113782	RIGHT	V00	43.7703	-80.2731	-15.3647	19.7175	5.45211	-23.6553	-8.36887	-1.78083	7.27164	30.0532	10.8275	-15.892	-8.90148	16.1364	12.225	10.8418	-3.17712	13.6204	-16.7099	-0.223513	-94.4378	-158.076	-104.765	6.62224	16.8252	-1.81619	12.715	13.8557	-2.46167	-21.3772	20.2468	-0.978741	0.606448	8.94074	-2.78635	-4.20124	2.02782	-0.182374	-2.54968	-4.33379	2.76008	-2.39852	-3.91685	-0.910662	0.819541	1.23666	0.468862
9114036	RIGHT	V00	-148.247	73.7816	-9.85746	-33.6627	2.03058	-28.7237	-22.154	-77.9413	36.1886	-26.9931	22.4655	59.8509	12.8478	-3.9644	-1.31589	9.5725	-6.05906	-15.9003	5.92229	-11.5068	66.7525	-36.0581	109.252	45.2634	75.9817	-12.5837	15.253	2.40542	-17.8422	-20.6243	-9.64025	-6.90161	39.7007	-2.75089	26.7747	6.85306	3.98764	-6.33271	3.19401	-15.8836	-9.61555	8.8148	16.0925	6.5875	-6.38071	-2.52936	-2.71568
9114285	RIGHT	V00	121.626	-43.1946	11.6082	-21.9702	-4.25911	28.538	-23.2814	-12.8102	14.1037	-9.16126	-12.8316	3.65075	3.03999	-4.62726	-7.45568	1.96306	7.74918	-2.04426	-2.29951	-6.99646	-50.0959	-0.495717	30.2594	-19.6163	-4.4414	-1.94162	-3.11986	-11.4313	13.6647	-8.13474	0.427809	-5.24771	4.06251	-0.203454	-7.78794	-1.51763	13.5002	-1.46331	1.40043	-0.00652636	-2.05187	-1.79324	-3.93893	-10.5222	4.82693	2.76965	-2.06825
9114544	RIGHT	V00	115.703	15.9035	-32.9964	-25.4181	12.2732	2.18715	-2.25514	-1.11934	12.5479	-11.4485	-47.848	20.7381	-25.1934	6.67522	-6.29033	-12.2197	4.39818	7.36095	8.3061	-2.43054	-84.5152	-39.7462	-3.55682	33.8225	-25.4752	27.2296	-35.7576	7.65622	-0.520701	14.8773	16.2297	4.48117	8.15522	-7.31708	-9.4069	6.1627	10.596	7.09726	12.7246	7.22401	4.46231	5.12298	-0.973041	-2.02066	-2.51966	1.04979	1.59227
9115033	RIGHT	V00	36.6931	-29.523	-0.767748	-20.7972	18.2443	-12.074	-12.7837	-25.0671	0.260663	-5.78921	-22.3774	23.3889	1.53907	-36.1682	-14.1222	9.61626	3.94854	-2.52935	-3.06481	-0.227125	-50.591	-11.9244	27.9156	39.0975	-8.48408	28.1864	-9.94124	-11.4876	-12.8134	12.4369	-47.8961	23.0477	-16.3668	5.89268	-2.86147	-2.25566	1.42478	3.45081	-2.00292	-3.12551	2.51188	1.77887	2.62681	0.70675	1.174	0.000846926	0.949962
9115049	RIGHT	V00	-191.276	34.5108	20.1124	25.9539	-7.25109	69.5285	-38.0805	3.69181	30.7178	28.3424	74.2549	104.14	-14.7195	29.7109	36.0953	-4.02041	-30.6706	-1.05589	5.26278	8.10847	126.547	-18.7001	28.7177	-22.3527	35.2589	-0.0905576	14.1849	8.22516	-9.4164	0.842985	-20.8273	-12.8404	-4.61732	0.396081	4.51539	2.37611	-10.2801	-2.11282	2.74927	0.953663	-10.0513	6.71981	-3.4989	-0.69204	6.70997	4.35582	5.14212
9115289	RIGHT	V00	49.575	-28.8896	23.1543	-8.62591	10.7695	7.03362	-26.8758	11.5272	11.5275	12.9055	8.27112	13.3257	14.9174	-13.842	-14.2537	-2.62825	0.0804555	15.3569	-9.74206	7.14109	-54.648	-67.7011	1.59302	3.3438	57.4634	-7.3072	-3.54434	-0.377874	-5.7148	-5.28868	-69.739	19.4318	54.5999	15.7193	-3.40762	6.20739	-9.62427	4.41468	-11.1284	8.76707	-26.1577	8.52534	-3.28012	1.79194	-0.283519	-6.12403	-0.82494
9115525	RIGHT	V00	98.6935	63.9287	-6.50556	7.53659	11.362	20.3294	24.187	-32.4381	6.34048	-15.8483	-24.5345	-14.5059	21.7705	-26.577	9.70566	4.85416	-15.3514	4.47763	-12.6596	-12.74	-98.7759	0.317051	59.5987	45.9205	-29.3137	25.652	-13.0665	9.11163	-11.5232	2.02284	13.812	8.78993	-3.22445	-2.77166	-0.93211	-0.0714109	-0.470577	3.63328	-3.04452	-0.288754	6.55927	-2.38499	0.171452	3.13023	-2.95837	-1.74687	-1.9621
9115742	RIGHT	V00	-90.7476	43.1551	11.4487	24.9014	-11.5561	-18.1096	13.2626	-35.4276	30.9726	-16.4316	-7.48558	12.4221	-1.41017	-18.4192	-27.0317	13.725	-2.95274	-4.94264	13.8579	-2.50145	62.9147	67.9041	-26.2069	14.3421	-44.0602	5.66766	-0.613328	3.31533	3.79047	1.42627	12.1258	11.0491	10.0912	2.9281	8.8789	10.0787	-3.63012	-0.444766	-0.164154	9.44599	1.75508	7.12669	-2.53871	2.46885	4.35899	-1.87605	0.804046
9115859	RIGHT	V00	63.5	-26.97	-33.152	-21.3024	-5.91286	-25.802	-13.5241	-3.42742	15.4312	24.9587	-7.63483	9.22315	-30.9445	21.0774	-6.90395	-2.56273	2.49781	4.49296	-2.03205	-5.10382	-29.1381	35.4324	35.2133	0.0460471	-7.46682	-7.92604	10.4772	-10.5723	-9.16954	6.84196	-47.4768	-51.8079	4.54539	9.39674	-0.894871	0.347401	7.33704	-2.84192	3.87726	-0.67623	-33.6341	-0.581678	-0.532733	4.07839	-1.51515	4.72209	-3.37197
9116057	RIGHT	V00	-139.855	-37.9192	-32.7068	-8.29019	-59.2832	13.6608	24.9816	-5.87392	-3.03864	-4.74907	39.3007	26.1	-8.95157	27.6927	-19.9356	-9.89367	-0.253101	-7.06358	-3.3068	7.89805	63.1522	-76.6424	-4.25435	4.68495	21.4655	-6.09897	-15.0391	-4.85217	-1.85093	3.80192	14.8924	10.084	10.0047	6.27511	0.304107	7.65509	6.4806	1.20526	6.59511	3.88723	5.68515	1.99513	-2.61133	1.41796	-4.63042	-2.15891	-0.94218
9116147	RIGHT	V00	-0.216232	-40.312	29.3844	-14.5902	-19.3343	9.92096	63.3786	11.97	18.2153	0.892371	-40.8455	-10.5341	-25.2115	19.3526	15.3093	-28.786	17.6039	-0.213902	-9.34301	-3.48922	-33.9582	-88.5842	14.2102	6.19638	22.9629	-4.1526	-37.294	-2.75142	15.5214	10.1442	22.2332	7.79656	15.5457	0.44221	11.2801	-1.43246	4.44306	3.77616	-0.0334139	-4.44504	0.000725733	4.69514	-1.74661	-0.497323	-3.80719	-2.86399	-7.46743
9116298	RIGHT	V00	4.56303	78.297	4.77811	15.5958	16.819	-21.1684	-18.7952	-15.787	-6.60315	8.89412	41.7447	31.7697	-61.1364	-166.466	-42.4122	-2.32887	3.28321	13.7956	13.877	12.8918	-5.67229	3.41538	19.7995	13.2227	17.3439	9.14922	-18.582	-21.1516	-10.256	-1.07621
9116534	RIGHT	V00	40.0002	32.387	-14.8047	-10.7087	-13.4515	-16.9808	22.3249	-14.8949	7.56247	-6.35969	-18.4353	-33.3509	16.9903	-15.5125	-2.2416	-6.56306	0.103768	7.78011	6.60147	2.29928	-26.8733	6.6121	-19.5154	-3.59726	18.3497	6.92499	-1.32201	-3.9743	4.28536	3.29048	58.9333	15.5202	1.16368	0.520298	13.5921	-21.4953	-6.12855	-3.59593	9.61957	1.89295	48.7425	-9.82758	2.37838	10.0187	0.151088	-4.32076	-5.88307
9116754	RIGHT	V00	118.457	30.9703	-13.4942	11.9733	-36.1634	-17.6751	-35.3073	-12.1638	1.9389	6.22494	-39.0667	-22.7577	8.96781	4.01036	-15.9603	-7.86668	-12.5253	0.419605	2.69507	-9.7029	-60.525	39.762	-11.2963	-32.2331	-25.8547	11.3257	12.717	-5.34931	5.67494	-7.56702	-2.44471	-16.1112	5.13711	-4.72817	-9.9746	7.23104	2.55455	8.91375	-3.28182	-6.86482	-8.31927	-3.48249	0.258906	0.0612425	-1.0535	-3.69081	4.39495
9117066	RIGHT	V00	78.0387	-44.6929	-16.4424	-5.03944	-10.5536	-8.70031	3.28133	5.89055	2.23076	9.51208	-37.2582	8.95577	48.1058	-36.4208	13.8471	26.8548	22.6619	-3.51657	11.0565	-0.845669	-43.4269	21.0472	18.4475	-11.0723	8.3581	-0.126884	-9.68123	-2.85521	-0.027539	13.1998	13.1926	8.29417	-6.73604	-1.20085	-1.7928	-3.88827	0.861218	-1.21725	4.37827	3.03535	8.92588	11.585	2.39505	4.18368	-5.96843	1.1853	-1.01556
9117304	RIGHT	V00	88.5947	-0.482627	-11.373	-12.8329	-13.8642	-15.7621	4.16742	24.9001	8.79209	2.97884	-36.4367	-24.2601	-34.8972	91.0767	-28.679	-4.40493	8.60411	19.387	3.3891	-15.9255	-77.5552	100.419	-62.4752	42.8764	1.68746	16.456	-18.9081	-7.20681	13.3389	-10.1005	47.4709	8.98934	-0.522371	5.38149	0.622913	-8.95388	-0.240787	3.74228	4.62538	-3.88061	13.5879	-0.00498064	-1.6483	7.53707	-4.98808	-1.00745	2.68391
9117692	RIGHT	V00	-71.9382	0.032758	-71.4338	-29.5893	69.108	67.8343	7.79504	25.6983	-25.9957	5.74898	25.6685	-13.5869	3.39695	15.4913	-1.91092	0.123806	16.4517	-13.9706	5.96999	-1.22697	79.6755	-58.8036	80.4333	-28.7749	-5.0665	-9.47857	33.9292	2.82998	-4.93509	0.00883834	-44.5346	30.1363	-18.531	6.59913	10.6311	-9.7331	-6.5236	0.833125	3.74064	-10.1515	-8.01554	-5.85713	-2.64479	-5.757	-0.802248	-1.46277	-0.853365
9117951	RIGHT	V00	-190.935	-32.0676	6.34683	31.197	30.8871	-8.2927	-44.1286	-31.3792	-8.91265	32.3228	50.9331	-73.502	-30.1853	-8.43731	-3.29655	8.22345	-14.4464	-10.0964	-6.17171	12.3518	119.212	25.2775	14.6902	-31.9842	45.6942	12.3369	4.0941	20.3165	-29.8723	-2.50101	-20.4971	-43.1456	23.7704	6.54002	-6.60618	-1.78792	-4.44811	-0.0527199	-0.0998831	-2.64383	-35.8202	5.25713	2.58379	-0.124474	4.98404	-0.241585	-0.18806
9118061	RIGHT	V00	20.0229	-5.97369	-36.9218	19.2765	14.8203	-14.6938	-11.363	-16.1506	-6.19727	-7.3505	-6.04575	-10.997	-19.0794	13.3613	-9.17249	3.58152	15.3166	2.35636	7.53071	-2.41502	-42.2485	3.66923	-52.2787	43.8937	-6.9825	24.8979	-36.0822	3.00419	15.6734	2.11718	-5.47293	-7.13025	-5.31812	-18.794	-3.43921	0.505937	7.03024	0.330222	2.2105	-1.40755	-12.9646	0.206292	-6.25579	-2.54462	-5.65614	2.838	-0.686934
9118211	RIGHT	V00	108.918	50.5419	24.9124	50.6089	39.5804	8.82213	6.11894	-8.95493	11.0197	30.6889	-3.01827	13.2367	-12.0308	5.01632	-12.327	9.11752	-18.5562	0.210454	-8.56927	-5.63882	-52.6936	-4.4574	6.66401	-33.4738	7.56904	-46.0527	12.6312	-1.13333	13.9148	12.015	-7.00876	-0.992729	0.743241	-8.25022	3.00551	12.2267	-11.6658	4.62674	-2.62209	-4.14283	-12.2951	1.74932	4.4314	3.69217	2.07391	3.50591	3.19892
9118430	RIGHT	V00	-18.0658	-21.9509	0.201236	15.9157	1.61694	-0.453564	-12.0618	11.7698	16.6884	21.704	1.85692	53.2734	-10.257	19.7681	3.94401	6.70406	0.867007	2.99153	4.92338	3.13913	9.32122	58.7097	-38.5046	-15.8077	-18.3699	-6.32972	3.57305	4.58851	-2.39628	6.2	-7.85563	-8.71814	-0.827833	-10.879	-10.2901	15.0842	-5.5997	-1.05659	-9.58962	2.17527	-2.21993	2.33318	-9.95941	-2.73234	-5.87694	2.09486	2.63317
9118523	RIGHT	V00
9118689	RIGHT	V00	57.687	-4.36176	-1.80936	4.25362	-19.2978	-26.0101	-18.7166	-10.9088	-11.4932	-9.79657	-2.45614	-12.5122	-5.84279	-0.923567	-2.01742	16.3613	-0.0892607	2.46824	0.183602	11.7007	-35.306	-11.5523	11.6515	-21.8903	19.1021	-0.00754282	2.46482	-3.20205	-12.9597	-2.58699	-40.1766	-10.4193	-23.8896	-1.68166	8.90009	-0.441696	-2.25411	1.93061	-0.727532	-1.52908	-27.2276	-3.48375	3.5693	0.4187	-2.78148	-1.47847	2.32844
9118799	RIGHT	V00	-139.952	-45.2297	-29.0075	-28.4855	-24.8783	19.6897	18.0084	12.8525	49.3654	-8.58198	21.2133	38.1942	56.6809	-30.932	-17.7595	1.301	4.64694	4.47332	-4.34787	2.35698	92.0538	-54.9451	-14.9639	44.6502	21.9529	15.5585	-21.5917	-20.1917	-0.649038	0.674838	-19.8116	0.693279	50.9597	7.62481	-7.96144	-25.535	-1.3146	-14.5578	-5.84291	-1.0454	-2.15513	-3.13446	5.40323	4.96716	4.5221	6.47983	-3.37962
9119057	RIGHT	V00	96.0627	-33.865	23.2794	6.5608	-50.779	-25.0601	3.79547	-22.2826	12.5568	4.58001	-37.9813	-9.85935	30.2527	-6.55688	-9.3551	3.97527	-11.8098	22.1091	6.59859	-1.4762	-65.2877	48.7144	39.8043	14.4986	8.67659	11.0493	15.4354	-18.0135	2.17451	-9.14385	-50.5822	-47.7789	0.342202	4.49093	1.58403	6.68458	2.29958	-2.06249	3.59971	-0.671396	-38.6659	-0.714283	1.82526	1.05801	-0.327973	-4.24313	-1.94701
9119527	RIGHT	V00	-37.9177	81.1105	14.651	18.8346	32.7496	1.92177	12.9068	1.0526	13.9432	17.9926	-16.6099	-12.0123	-15.3353	-3.26708	18.1728	0.371733	9.54525	6.5154	-0.679248	2.40931	4.8919	-29.6646	-1.73006	2.3134	45.4162	-4.7788	22.5339	-23.7373	6.52112	15.2207	-2.60444	6.33062	-10.3916	-19.3912	5.7059	0.306706	-5.19247	3.65386	9.32147	1.7171	-12.0953	-1.0249	-16.0048	2.49145	-0.0904104	-1.33695	-3.31355
9119805	RIGHT	V00	33.7769	8.57408	33.9892	17.5034	18.2942	-12.798	-4.03514	1.75226	-4.76072	-9.28988	-14.761	-59.9297	15.4526	-26.7274	4.38191	0.0365301	9.96188	7.48434	13.7521	0.540006	-68.017	-120.75	7.10993	-1.07284	5.74948	-30.0548	-28.3377	10.2504	10.8221	-16.3928	24.9303	13.9384	10.101	-1.28228	3.54999	-5.65541	13.3576	2.60391	-2.87487	-1.43178	2.20144	-0.741535	-2.16937	0.922022	3.6247	-0.656673	1.5411
9119806	RIGHT	V00	126.838	-24.5823	-39.9407	-3.83019	-0.782193	-20.3514	16.0853	12.9957	39.8598	3.70571	-38.9263	14.9981	-1.44652	-26.5054	4.36648	-0.468302	-21.6678	11.1438	3.65429	-6.52887	-112.964	-106.213	-56.8982	-33.818	6.66295	-2.62336	19.2688	11.5241	-12.8631	-24.3277	-8.34789	-3.40718	-10.2092	27.2019	-2.65377	5.38446	-2.44162	3.36782	-2.05115	5.23288	9.6943	-0.919366	-3.40847	2.08198	3.27766	-3.2559	-1.42068
9119950	RIGHT	V00	76.3948	-0.700724	14.4526	33.6555	20.404	-23.0028	6.36513	-20.1069	-34.2023	-14.0054	-31.8035	-8.63292	6.53607	-2.19126	-5.05703	-2.68298	-10.8037	-3.57841	-9.28673	-0.286659	-36.3185	-73.6638	-58.0951	-34.9084	16.7366	4.16076	-6.55686	1.68619	-8.37819	-11.3643	-6.18654	-1.18067	1.42101	-14.3717	-6.83592	3.25234	1.37466	1.96399	2.48078	-0.232479	-4.2831	-2.02889	-7.79108	-3.2292	0.243399	-2.86054	0.735152
9120059	RIGHT	V00	-108.151	-18.4905	1.22549	-31.417	13.4161	19.6116	-14.3047	14.9962	7.78649	-19.9264	50.1656	47.0447	-36.8698	38.7528	-7.55183	-9.25851	7.61318	-7.34208	1.24238	12.2838	66.481	-75.4622	61.2033	-3.53954	-10.4061	-21.7175	3.11514	8.3221	5.33916	0.332183	19.0148	-0.762482	8.00036	1.61892	-10.3529	-9.44415	-0.540616	-4.08876	1.49403	-0.169081	13.4291	-4.00453	-0.240148	-4.94699	0.264483	-0.147604	0.488659
9120358	RIGHT	V00	75.268	70.316	-27.6349	32.6594	49.8487	27.5207	16.4548	-4.98329	7.78581	-10.0963	-35.4909	10.0365	25.3233	-11.6088	14.5008	-0.267421	5.13995	7.93031	-5.73161	8.18233	-73.5021	-135.492	-106.202	-46.2908	-51.7798	5.21365	13.1768	11.8675	-17.8016	-7.60385	18.8688	10.8647	18.7014	-11.4391	4.27868	11.4661	-1.32416	0.448556	2.53604	-2.9636	6.35438	9.53592	-0.69131	-3.32634	2.86049	-0.719369	-1.20311
9120519	RIGHT	V00	111.385	28.8651	10.0941	-11.2999	-28.2814	-11.3986	22.1703	-20.7463	-13.9425	-6.9576	-57.4967	-13.6176	-19.8005	-7.31555	5.05441	-2.42249	-4.05765	3.83918	-3.38309	17.3182	-82.4535	12.0307	23.3218	2.4037	-41.0172	-13.8426	19.2317	-16.8429	-6.45716	2.68125	-60.387	14.0608	-13.7777	-26.1925	4.27989	3.19557	-0.732747	-0.55934	-2.58506	9.23211	-28.9622	-13.7181	-9.47612	6.64371	-0.915574	0.759872	1.18909
9120941	RIGHT	V00	22.4857	-79.7876	37.4847	-1.24838	6.60641	-4.78433	6.21636	-3.64841	20.9719	4.70821	-32.9052	-54.7608	19.9445	-3.76477	-0.808577	25.0434	-4.34648	31.2265	0.77578	-14.2196	-8.33445	13.8198	54.7846	-34.1891	-22.8617	-5.56633	-12.6276	-8.53422	3.61046	-12.6252	-49.676	29.7261	-6.75133	8.62565	3.68823	-10.5171	-1.24957	3.36599	-4.96914	4.95408	-11.185	-2.96151	-8.301	5.0628	2.46151	1.91473	-0.786249
9121030	RIGHT	V00	166.873	-39.7643	-21.7282	9.08917	29.273	3.2876	5.33017	-22.2997	-17.6644	10.5137	-54.2196	-9.87682	-7.98098	-5.1151	0.523793	-8.54347	2.60068	-18.0373	-4.86238	-10.772	-92.8378	-6.86856	-13.1878	-56.9719	11.6307	0.473454	9.09262	-9.56395	-0.514582	3.05273	-7.34765	9.35918	-10.937	4.57273	-6.21489	5.91272	-1.28335	2.49916	-0.320149	-2.18578	-2.00056	0.55135	-3.11029	-1.63039	-3.91753	2.36946	-3.12693
9121285	RIGHT	V00	11.3561	26.795	29.2287	7.97599	9.09781	23.5516	20.8739	38.6681	-21.4841	11.151	13.3276	-3.3623	0.729469	1.39172	15.6885	-1.7186	14.124	-4.74904	-18.7495	3.48279	-8.53885	-78.7501	-39.0216	-16.1688	11.1585	-6.40425	-2.79455	-3.06089	-0.979754	14.4087	35.4003	7.12882	1.94937	5.61331	6.05428	-7.2085	-6.16824	-0.744938	3.32195	-4.03129	13.5304	3.26075	-0.0975375	0.942701	2.86024	0.723077	-2.98433
9122517	RIGHT	V00	-62.9608	-45.2854	-21.1029	-5.41836	39.5883	13.2587	-16.7151	-0.126626	2.88686	-11.242	-0.197778	3.85019	8.95063	-9.17124	-4.15511	8.07793	-9.05253	1.76847	4.07083	2.42196	9.49193	-89.2012	46.3833	27.8997	1.87358	-4.38839	-16.0348	3.15011	-19.2683	9.82489	-13.8856	8.68084	-13.5387	1.27184	-0.000196173	0.452588	1.17641	1.99219	-1.17731	-0.284715	-8.8631	-8.23364	4.83566	0.354282	-1.53857	0.0379034	3.27156
9122643	RIGHT	V00	-137.544	-21.6711	-26.4835	-30.7599	-12.0443	8.82731	9.49194	16.5393	9.08253	2.12133	24.7492	-66.6373	-4.17749	-2.56922	3.38343	-13.1393	-0.617514	2.11373	14.695	10.8545	87.0824	1.6708	70.0822	-23.142	-27.9119	9.87123	-8.72627	-2.36498	9.65114	-17.0306	8.36095	11.8587	12.8969	1.06	10.367	-0.653318	9.46852	-9.43133	-0.396033	2.17104	4.47881	12.5176	0.776223	-1.54831	2.29961	-5.13159	-1.72745
9122877	RIGHT	V00	-186.46	18.0091	-61.1895	-5.47847	-28.1898	-18.8742	-11.7886	-37.3181	32.3516	26.8832	38.8191	23.1385	16.9448	-8.4916	1.90422	8.89294	-29.566	5.97258	-1.19763	-11.4351	120.57	6.05337	-85.9068	-10.6655	31.0516	9.53707	3.19596	1.22699	9.32438	-2.23095	-35.6575	6.92462	-20.2279	-3.25933	14.472	-7.61509	-5.48889	7.15939	3.90406	1.34641	-11.2909	-3.12014	3.41755	-3.22543	-0.45388	-5.24246	0.403404
9122908	RIGHT	V00	24.7213	112.672	27.2956	-19.4568	-0.483012	24.9227	-16.7052	3.57092	6.48487	-3.80594	-21.4108	55.971	-80.3495	3.52171	16.3532	-7.99086	-7.22973	-7.31887	4.43506	-3.26023	-52.448	-67.1513	-32.3346	-13.2495	-25.4836	-36.4443	0.0269641	13.1214	-13.9135	15.2009	10.2049	0.929883	10.8476	-9.37393	-6.92854	-0.459506	-11.1598	11.6277	-3.09979	5.94083	-2.20677	4.94843	-7.24336	11.5049	-3.0592	-2.85464	-4.73759
9123289	RIGHT	V00	239.293	-48.0072	-21.9087	-43.4266	-27.6652	10.1098	10.8067	7.94235	-10.6577	9.84087	-80.9586	-6.69566	-3.33453	-18.8172	-10.4199	-9.50329	-11.5223	-9.15876	6.57975	-4.94141	-130.807	3.78299	-16.3383	-23.7062	24.4493	-10.5233	-11.7938	-1.45716	-4.19309	-5.35366	33.1932	11.6982	-0.498835	1.89133	5.27917	-5.24137	0.678954	2.80168	-1.93777	-0.10565	18.8783	3.74519	1.52194	7.43917	-1.5862	-0.86294	-0.307078
9123404	RIGHT	V00	35.0703	-70.1044	-33.8756	-2.41675	-2.99378	-8.19587	10.4286	-12.7721	57.4741	17.3803	-21.2983	-39.9325	59.1964	-14.9995	10.0223	-19.8081	5.73151	9.92224	-2.11826	-6.77119	-53.7556	-23.1389	-61.3173	25.0031	-14.9067	37.7931	-26.0611	-29.324	14.8528	-6.40278	17.1627	-6.57468	9.16774	-1.06724	-3.93121	-6.7085	-1.9776	1.6982	-10.0739	2.0541	-14.6913	-6.87856	-3.56852	7.72437	6.2294	1.20524	9.03239
9124024	RIGHT	V00	94.0862	-61.3573	-48.9143	4.36954	-25.8615	6.57048	9.71238	-3.50286	23.7625	-30.9042	-28.3546	-22.8905	7.51848	21.6531	0.000563846	-19.4957	-1.3757	-8.52338	-14.434	0.514668	-65.9729	3.95067	-41.3554	31.6824	1.09027	-10.2312	6.06481	-10.7341	-8.72624	2.6539	8.69472	15.7465	6.99341	2.20566	-1.21473	2.02198	4.19935	0.298476	-4.15567	4.16442	5.6425	7.99885	2.40311	5.18568	-3.50177	3.23691	1.88976
9124421	RIGHT	V00	-135.753	2.77146	-16.6647	-22.3326	-10.7883	-13.1248	-14.5342	58.4402	-10.0724	17.6415	27.8482	54.389	3.39525	40.6018	4.19995	8.69674	-18.8356	12.8208	14.7255	11.2507	88.1302	3.75277	35.1031	19.8601	-4.79147	-9.65059	17.9144	1.73212	-4.11637	-1.78428	-8.78676	-27.6944	-9.68641	-0.747295	4.12781	-10.6039	0.358238	-11.0795	-0.811272	4.14011	-20.526	-5.41183	-6.62793	5.61755	5.40616	0.892892	-1.00935
9124895	RIGHT	V00	110.675	6.95487	13.5902	-7.87931	4.64778	7.66961	14.7719	-32.086	-10.1517	13.4154	-22.5146	-5.76976	41.22	-9.32813	36.6965	-19.9213	14.7725	-10.0628	-4.31298	-8.12233	-82.4746	-8.4577	1.76102	2.10614	17.1478	-18.1968	-17.2593	-13.0763	-7.76441	-19.9969	-23.5328	19.5133	-11.1605	11.87	8.05154	-10.1257	-3.55784	12.1462	-3.40072	1.50556	3.70784	-2.06404	-1.95548	-4.68183	12.5117	2.71777	-3.52036
9125488	RIGHT	V00	133.603	23.1615	-17.8209	-32.1986	-0.739373	-13.085	-5.67301	-13.7448	-28.0019	6.19274	-29.9838	7.66963	-6.02826	-18.2139	9.32295	-1.74494	7.14828	1.78843	10.8433	4.03975	-57.1006	7.26518	5.02352	-19.3383	26.0524	17.6566	-9.46334	-3.56452	-5.98432	-6.80793	14.9102	-0.144243	-5.28096	-4.39015	-12.8039	2.95626	2.20799	2.13268	-3.06451	1.52553	9.31368	-6.21416	-2.37703	-4.22842	3.10603	3.02007	2.56854
9125977	RIGHT	V00	-40.0071	34.6152	-84.8587	10.1782	-5.69421	-37.2909	1.24856	-4.87539	7.2576	-8.49656	-12.1099	14.0214	-2.87438	-2.87631	-13.0861	-11.2056	16.9082	-8.76347	-8.54525	-15.6585	-0.144044	-2.08915	-37.842	-31.3968	-8.91555	-0.756195	-24.6153	1.30618	-8.21827	-10.688	8.9323	-1.479	-15.0019	8.28366	-4.09627	1.30801	4.70419	-0.00905107	-8.6376	-0.711741	13.2503	0.275536	0.214258	-0.159058	0.889363	1.37827	0.365093
9126014	RIGHT	V00	111.586	-41.7044	21.939	15.6956	-50.1154	3.77087	-9.41053	-18.3041	14.1318	4.56321	-41.9875	17.6779	-11.9738	-12.5026	-12.7783	-7.09508	2.33869	1.99966	2.40171	0.761044	-74.9761	4.39767	5.65288	2.42996	27.6314	7.9461	-2.42624	-10.3118	-8.88294	1.9129	-65.0767	46.9024	0.0888889	-1.56365	0.0336974	1.87845	-7.60626	-7.10384	7.55766	-2.30403	-6.20632	8.30924	2.30813	-0.0566283	-6.39534	1.31698	-1.55571
9126260	RIGHT	V00	-86.108	-51.9493	3.00488	-23.2973	-23.7692	-36.4775	34.7016	-47.8352	-11.6199	17.6576	40.8585	-57.541	-58.2947	7.83351	5.38739	12.9708	7.5509	-3.4893	-2.81801	-8.37307	56.4681	39.6739	-31.3173	-18.8813	-15.3602	16.799	3.03393	14.8747	1.78023	-14.1246	-5.67733	-14.3035	3.98985	8.37545	-6.24307	3.96697	-2.64817	-3.50277	-1.22631	-0.378841	2.58451	0.771728	-1.43763	-7.91165	2.43728	0.189614	-2.28511
9126497	RIGHT	V00	162.489	-37.1633	-15.7251	0.771635	-39.3427	4.70571	12.8052	-22.2914	-2.89128	10.1837	-32.6824	8.39008	-42.6637	35.8388	-8.84846	-3.70967	14.3825	-0.0816243	4.11313	-10.8284	-88.8613	-32.9161	-98.4685	-30.2649	-5.50494	15.2204	4.33146	2.22713	-9.64934	23.1142	-46.7218	-38.6747	-0.285433	-6.77376	-11.904	-1.47281	0.627532	-3.19702	-1.12905	1.18495	-34.1338	-11.1832	-4.0108	4.37967	0.945602	1.68131	-2.49212
9126532	RIGHT	V00	-190.073	2.27625	-69.5493	17.1803	12.9807	31.0555	23.649	38.8084	19.1891	-15.3594	86.2713	19.8096	50.8984	-12.7242	-7.98311	-0.787424	-13.4404	8.84808	12.4098	5.87689	123.506	31.3388	-69.6686	64.8846	-64.3642	8.52305	1.47696	-8.20181	-3.05437	11.1836	3.98705	-13.2902	-8.17268	2.8847	0.016295	4.85365	4.24731	1.07745	-1.42937	1.03609	-2.24149	-6.3256	6.04816	0.601585	1.01505	-2.34808	-1.11402
9126648	RIGHT	V00	15.0914	-63.7191	-48.3987	-46.0771	42.9693	4.96955	-6.57916	13.0638	16.2979	13.6951	-17.6336	54.499	18.761	-26.3356	4.44295	1.43262	13.0734	8.40192	-2.20738	-8.58623	4.3384	33.5835	25.3049	-19.0541	0.901904	5.24967	2.29136	-16.5096	-7.40578	-1.85094
9127180	RIGHT	V00	-68.1156	-53.7488	-19.5607	-47.6493	-44.2785	4.99398	13.551	-9.90224	-2.52288	8.14564	27.3775	-17.1794	15.8177	-16.4897	-7.39138	-2.46661	-4.91108	7.89023	11.6379	-2.81614	54.2715	-17.0934	28.6162	32.6521	-10.7516	12.659	0.496059	-0.170167	-11.5253	-3.79159	-13.5754	33.4771	2.80963	10.4841	-5.53566	-5.55135	-0.550941	3.8889	-4.86635	1.27596	12.8739	1.81994	2.81453	4.70916	-0.194341	1.71437	-1.5381
9127197	RIGHT	V00	-109.492	-31.9836	-21.7134	21.2742	-6.57148	-0.505491	-17.6509	-5.35202	13.6478	2.28686	33.0526	20.2016	-14.1278	-21.8671	-0.00664288	14.5249	3.75701	3.05365	5.22411	12.4405	75.3327	48.6867	-10.5461	24.309	-16.5509	16.1135	10.4666	-6.15675	10.5888	15.9625
9127484	RIGHT	V00	-65.1462	-10.1314	-1.41976	1.24341	-4.02617	6.74424	14.043	-26.1131	-50.604	6.56314	27.1834	-8.55887	-5.92596	0.985887	5.328	-2.17088	0.262959	3.44814	4.98968	4.765	71.7956	60.1254	-14.9871	-16.4768	16.4241	14.5727	16.0853	12.6656	-5.06328	8.47093	7.84935	-10.5201	-0.492536	5.24839	-3.51436	-2.87628	2.46216	0.989385	-1.07716	1.43085	7.01655	-0.34686	1.78229	2.01122	1.87235	-0.845755	-0.430415
9127495	RIGHT	V00	253.787	-44.8396	-38.8249	28.1306	-51.1948	8.94074	-7.7479	-12.7396	-0.271932	13.5905	-74.3964	-27.0885	-25.0788	31.6536	-3.62375	-2.16936	0.213136	3.00807	-0.30316	5.78099	-174.283	9.21168	67.8082	29.599	-4.93536	27.5507	-21.4108	4.76496	-7.66979	-10.0331	-10.9812	27.4658	3.71007	-12.1291	9.53758	1.4334	-1.97699	-12.8623	-5.65717	-4.3789	11.5391	11.9047	-6.60914	-3.23096	-1.9498	-1.19169	0.0569046
9127864	RIGHT	V00
9128011	RIGHT	V00	-130.249	34.6375	-79.725	22.393	11.6268	36.7853	2.21253	-49.5556	-1.62247	15.1983	30.1364	15.4351	-18.6053	18.995	-0.781043	6.28228	-11.0263	12	4.99745	5.50202	62.9833	-50.7291	45.7106	-6.31359	-34.0774	11.33	6.58966	-12.0529	-2.11479	6.04459	-30.0804	-17.9428	-2.54076	30.4914	12.3028	6.19993	3.30955	6.4513	4.63414	-2.34671	-25.7312	10.6514	7.76652	4.31969	-0.819273	3.74139	3.98185
9128270	RIGHT	V00	-207.142	-16.0111	54.1237	7.91464	-6.99084	18.0603	-1.03088	-24.0004	17.2695	15.6159	50.0714	13.14	48.1094	-14.9286	-4.64308	3.26616	-11.7959	3.94467	-3.79023	-3.40749	89.4585	-66.4066	31.3911	25.3744	-0.198777	-19.3779	-27.4681	-10.8962	2.40662	4.78889	2.96609	-6.71331	34.6149	-1.10557	12.6132	13.2779	11.3525	16.581	-8.89169	-3.56937	-15.2243	8.39435	-11.3134	-7.10819	-3.03907	-10.614	0.225931
9128499	RIGHT	V00	109.313	78.5978	-13.9101	16.7657	71.1829	10.6549	22.1505	18.4666	-25.0392	-22.1752	-97.6481	22.3044	-41.5606	-7.26741	-16.5786	-17.7545	-12.8133	-40.3338	12.1619	15.4364	-95.3717	-28.8659	35.8501	21.2145	21.2835	-25.0323	10.815	6.82077	-10.6131	-0.989632
9128923	RIGHT	V00	34.3565	7.23634	-15.3414	35.1479	13.2508	-6.52065	40.6089	-16.1838	29.1951	6.97395	-5.11945	24.5778	0.0484846	24.5477	-6.637	3.24919	-11.3163	16.0617	10.9381	6.27997	-15.2922	16.2655	-7.03221	-31.6446	-5.71984	-28.9942	-13.0218	0.90104	7.35469	-10.2472	-17.9714	16.5247	-0.403994	-2.4685	0.313822	6.30538	-2.52139	-8.50367	-2.94815	10.3582	7.88949	0.129298	-6.12998	-2.82068	2.30045	-3.55884	-0.0530167
9129011	RIGHT	V00	183.165	-11.6145	-14.085	15.5509	-48.9778	14.486	-9.74328	5.00162	-22.3407	1.533	-51.6403	-76.9293	31.6822	-8.67039	12.0807	14.7336	2.04162	-3.27824	7.03098	10.9097	-123.14	18.9534	-33.1817	20.1624	-6.60889	33.1243	-10.2066	-5.68407	5.33078	-1.07299	1.99912	8.51147	-14.0486	3.88751	2.38207	-5.52774	5.56296	-0.640665	-8.16145	-6.2175	9.97872	-0.0134418	2.47563	-0.0497842	-0.295022	-4.45895	-1.34741
9129226	RIGHT	V00	10.4394	-18.01	-23.1267	16.4169	0.955291	20.1842	8.27004	-22.4541	42.0313	-5.71618	20.4846	12.431	-92.7102	-74.2425	-28.5762	-29.099	10.2155	6.88791	4.4623	-0.0120715	-25.078	-38.6529	-44.9266	-22.1846	-12.5133	-21.5315	-0.53744	-3.56432	-12.8892	30.8303	29.0012	5.79517	1.21401	1.73553	4.23712	-7.92964	0.112643	-4.88256	2.75674	0.0171118	6.94759	4.08054	2.33602	3.98464	-1.09635	-0.798524	-3.16328
9129270	RIGHT	V00	-144.036	-11.2588	35.27	1.98061	-19.3686	3.14641	12.3801	-0.0279523	-26.115	-2.0529	72.1267	-1.43861	-14.994	9.29608	-15.3079	10.8899	-9.88161	-0.328067	-5.92865	-4.45762	87.8262	12.0842	-29.4922	37.8719	0.580325	11.2306	0.73841	-5.73571	-7.45758	-9.67917	43.1561	8.51987	2.8376	5.56782	7.30807	-6.11798	-1.53111	-3.77053	5.43841	-4.10515	15.0174	2.08848	3.0708	4.73991	0.56272	-1.27848	-1.71778
9129477	RIGHT	V00	-127.453	3.87424	-34.3851	19.8683	11.6591	-35.291	-19.6069	4.9282	-25.6144	-3.66008	39.7716	-3.93675	-16.4651	-3.52352	14.5886	-18.5407	16.6902	-3.49127	-1.03221	-18.062	97.2527	20.8471	-20.3023	-5.17678	38.4529	5.27321	11.2657	0.674589	4.03847	11.1409	24.9017	-7.16443	-0.95969	4.27145	2.36668	-1.55244	0.5338	5.013	-6.31519	-9.63635	13.2479	-3.79605	1.81968	-0.347527	-3.00263	-2.94887	-0.0669139
9129522	RIGHT	V00	-176.447	81.5496	-26.5071	2.55968	3.58082	7.06541	-36.9579	-10.9781	12.7282	-11.7987	65.4715	-73.9901	11.528	16.7442	-5.46786	-8.15358	-11.9113	0.393383	14.7083	9.94434	107.729	-30.1924	57.0628	-8.52876	-50.6292	-13.571	11.312	-4.80577	4.63402	9.60791	-3.93736	-15.966	10.1325	5.33409	-8.63148	-0.134276	-2.79491	1.56452	3.64256	7.45792	-15.6539	-3.07019	-1.27729	12.858	-0.880707	-2.07001	2.27681
9130362	RIGHT	V00	24.8332	30.867	0.717669	33.4286	11.5644	-23.7785	-3.82074	-12.2057	1.14612	6.8863	-22.0658	-10.4653	19.1398	31.9519	-11.4212	2.56266	-14.5971	24.8654	15.8132	-3.75426	-9.59969	54.8783	-34.1091	-25.3403	33.5464	23.491	-19.9081	2.61783	-12.4919	-11.7653	0.730069	-9.49436	-13.0167	-2.53538	-4.27503	1.8764	2.38931	4.43922	-0.543918	2.58813	-1.2754	-10.3175	1.15338	-1.74727	2.07132	-0.116213	3.11225
9130641	RIGHT	V00	40.6238	-19.3998	-16.2149	31.2964	5.13686	31.7132	41.8418	-22.5781	13.1288	20.699	2.36368	10.6619	48.4193	2.48646	4.88114	14.793	9.53183	12.161	3.84903	12.0702	-35.149	-81.0616	-10.3965	-37.885	-10.3415	-6.27546	6.72252	-0.0260553	-10.627	-5.31446	22.6981	8.21612	1.7988	3.17493	2.43481	2.0207	-3.4673	5.84033	8.43792	1.38529	7.83777	5.49957	-3.24977	-2.40451	-0.794342	1.53692	3.18209
9130672	RIGHT	V00	-57.8231	-69.1847	30.2203	-1.02589	-58.8483	21.4385	27.3104	-76.8317	51.2097	24.8895	12.5798	58.2683	-8.95066	-9.64568	101.262	-5.19505	-10.4916	-35.1253	-6.25173	17.5844	42.0816	69.0384	70.2871	56.7138	20.0911	-31.135	31.6229	-19.5859	5.64713	16.378	22.8318	8.58726	-2.64622	-1.60932	23.6576	-10.1773	-0.797702	-7.2121	-7.07825	0.187393	19.7877	1.68295	0.0957002	0.954132	2.57978	-0.651844	-3.7625
9130855	RIGHT	V00	-149.655	17.0208	-67.5815	29.1548	-8.84665	-38.2811	32.2226	-29.1917	-42.1672	6.06113	40.8981	-25.9296	-29.3499	3.43662	2.42417	6.22115	16.861	-6.31976	-3.73232	-2.36602	112.715	7.60368	-106.917	4.51173	5.27211	27.3246	3.14592	-8.44687	-2.643	5.09435	-3.9429	-11.0318	6.70618	-13.1198	-2.4063	-3.5065	-3.43593	0.478012	-2.94787	-4.69268	-9.81141	-10.9084	-4.24205	-2.83954	1.74861	1.83808	-2.04558
9131266	RIGHT	V00	-202.056	3.53393	4.86318	24.4049	23.3965	18.6349	-23.6584	6.7655	-10.7586	23.8716	105.715	-30.1027	-7.67069	4.81161	8.12809	-4.96808	-6.56035	-0.47114	5.47863	0.115564	121.672	-28.2439	-31.7966	12.526	-43.9146	7.05239	-0.578424	-10.4845	3.09672	4.73109
9131496	RIGHT	V00	-177.071	-120.162	96.0178	-56.3804	-2.31894	11.1705	-23.5869	-17.0297	22.0094	-24.7745	47.4214	-71.0946	-63.707	-26.2546	-0.76603	0.410618	6.11066	-19.0757	1.6563	1.90718	100.198	-5.29294	77.2154	96.6043	54.5782	-14.3481	-36.8946	-20.097	-5.21639	12.8493	9.55016	15.2292	-7.17801	7.96216	3.5134	12.0323	6.18059	-4.66353	-2.59979	8.913	7.41874	11.0846	-3.79621	0.505169	-5.1811	-0.279699	2.60252
9131850	RIGHT	V00	-202.633	-39.6919	21.9087	73.3548	-67.8407	38.0522	-18.0565	-48.2151	27.3592	-22.527	30.1726	25.2696	26.5357	9.14579	5.44464	-5.23872	-23.2821	-19.3526	3.27759	-0.930716	117.186	-16.3474	56.2419	37.233	36.353	-46.4217	11.8309	3.82745	-5.57133	-11.3783	-5.61474	-5.91345	3.40255	-3.9985	-7.24085	9.48644	-3.23017	-5.79076	-7.43205	3.52873	-6.00045	-4.67709	-0.278502	4.59932	1.97209	1.25314	0.152235
9131911	RIGHT	V00	92.1126	5.84863	36.968	3.02039	-8.39548	-36.4883	-10.1711	-11.4851	9.96416	2.47318	-44.3612	-22.2421	-15.5548	1.60523	-5.00748	-1.27429	1.49629	-2.16725	-3.80128	0.702065	-115.243	-43.2007	36.4322	43.8227	-54.9699	17.4372	-34.3731	-16.0885	-1.74411	-21.3966	6.66801	16.5207	-3.8908	10.8313	0.71733	3.04658	4.53087	-6.34103	-12.3204	2.4847	12.8056	4.97134	0.919832	3.291	4.79113	-1.86236	1.15269
9131969	RIGHT	V00	45.8656	90.3734	-5.75051	-17.0633	30.6789	6.8221	-0.0929975	-1.85789	-16.4585	11.2662	-17.267	46.6155	-16.9348	14.8161	37.3183	-19.5989	2.36763	14.5903	-8.99976	-14.1586	-30.8587	87.3308	33.088	-18.5955	12.7626	-8.41286	-12.9444	1.45653	-5.9687	-16.6951	17.3004	0.553237	-0.250092	-0.365295	0.723501	2.84242	-9.06005	2.10813	-1.72012	-6.35847	-4.47156	3.41566	-4.39956	5.4937	2.23862	1.4653	-2.27074
9132472	RIGHT	V00	43.7346	-40.8682	12.9927	24.5477	13.7722	-0.364696	-1.66711	-1.47688	7.35943	-11.0211	-9.34644	-18.1231	-14.0502	-2.36031	-2.69073	-1.35121	9.20257	-1.15246	3.12725	3.42286	4.1022	32.3956	12.8872	-14.6652	-12.0879	-22.8821	3.55447	-3.87725	-3.93854	11.1491	-3.86572	-8.78238	0.202421	-0.404016	-7.48265	10.4746	2.45343	5.56892	-0.127039	3.28985	-6.23829	-3.98683	3.23734	-4.34874	3.04924	1.30471	-1.12922
9132486	RIGHT	V00	85.4051	-51.3349	-52.5815	2.13108	3.59141	-14.5507	1.54405	-1.98571	19.2621	-21.7829	-24.133	9.11357	13.833	6.77648	1.00449	-2.45539	-5.4444	15.8897	0.343924	-4.45513	-74.3714	15.8076	-59.6736	21.6214	-4.71895	21.3649	-6.78677	5.7465	13.835	26.7539	10.5697	-7.83093	1.17276	-6.8843	-8.32887	1.56497	4.19505	-6.46716	-5.8584	-2.59697	-1.63469	-7.58199	-5.68953	-0.594356	0.945279	2.30233	-0.865624
9132990	RIGHT	V00
9133243	RIGHT	V00	80.9858	-45.6672	-3.29637	28.4557	-27.9994	-19.2694	-14.7745	-7.26932	-12.5939	-4.19947	-4.36296	-23.7481	-17.0545	-8.25429	0.623752	11.7368	-3.14402	-10.0807	-2.19903	1.83752	-49.9254	84.5013	19.7862	41.9862	39.6835	-7.78168	-9.95584	5.38531	-7.46582	-9.72132	-58.651	-46.1011	18.1649	10.4918	6.6816	0.790315	2.21451	-3.09605	3.60056	-4.9279	-42.667	4.37151	2.7975	3.85584	-0.752579	-0.883315	0.95227
9133340	RIGHT	V00	-128.429	-54.2433	13.3177	-14.4527	-24.9683	16.7764	15.0108	15.4263	7.46283	-1.62708	31.4133	8.82549	-23.5853	42.8311	-14.2508	14.6336	6.35715	-12.9937	-1.77766	-10.8983	102.109	36.7537	5.42091	29.3172	30.3334	-23.0622	-32.3421	16.0679	20.6874	1.49077	16.3789	-3.31944	1.90249	-0.15717	-3.08726	-4.28513	8.40098	-2.83431	-1.53876	4.65107	8.7928	-1.03146	0.866811	-2.17841	-1.1635	4.70345	-1.06935
9133451	RIGHT	V00	-105.809	180.382	-100.851	-76.4119	-50.674	-44.1244	-50.9315	-0.299156	39.8756	-78.6917	34.3007	34.107	96.4347	19.0325	10.0515	-18.3025	-1.59426	-10.0141	13.8898	30.0893	159.546	17.9666	8.08896	-15.737	105.12	29.6827	-8.64151	11.4067	-13.029	11.5132
9133464	RIGHT	V00	17.6886	50.1086	13.6144	2.8621	43.4024	-21.5929	4.31097	-28.4686	-33.6399	1.99988	-31.9405	-16.4666	-58.3525	22.5804	8.08386	6.23306	3.73543	-4.68048	-5.99421	-6.65612	8.51865	19.6205	43.1092	-6.77166	-11.7895	-9.81401	-0.0971565	-14.844	1.89911	-4.22585	1.53276	14.7072	-8.82737	-3.09417	-2.83956	9.02562	-0.92046	-3.41758	-3.96589	0.587796	1.72258	8.57662	3.24795	0.294401	-4.56301	-3.86228	1.17224
9133694	RIGHT	V00	-189.106	-62.1437	-30.183	15.5369	40.9198	-4.94878	-20.2725	-25.1322	-17.3794	-10.0586	24.4277	10.0545	15.5973	9.84588	6.87877	-9.35949	0.0764679	-5.067	-5.99301	-7.60884	129.777	26.8743	-40.2821	-22.2768	30.0295	-7.51163	9.15187	14.4775	-1.14978	0.794189	5.87091	18.8868	-3.80031	2.63072	-7.46976	4.96342	4.51265	-6.57352	-3.01987	-3.91044	4.67819	4.53317	3.73867	3.71154	-6.00958	-4.27474	2.98685
9134955	RIGHT	V00	31.9767	-15.1076	49.7537	-32.5991	22.1514	-4.67725	-7.41155	2.73752	-22.8359	2.4783	-20.2342	-45.5628	47.8899	-14.9502	8.08138	-2.25651	5.83586	12.9315	-7.59	0.281337	7.4856	57.6754	34.6157	-6.78262	17.6308	5.74189	-30.4603	8.87596	-18.8363	-19.2777	10.7442	9.64408	2.97966	-0.82165	-8.47165	8.36096	-3.374	8.01204	0.578627	-0.926053	2.40524	-1.16512	-1.19276	5.54844	3.08223	0.958763	1.96
9135342	RIGHT	V00	-23.7351	21.7967	-45.0835	-13.0682	-76.8616	40.6409	4.53547	2.44871	30.8879	-0.686964	19.021	20.9579	41.924	2.81621	-6.12111	-4.68281	18.1388	-3.3587	-6.76114	0.923389	40.14	-37.5761	-12.0099	-15.8313	13.8715	14.7372	-3.41804	-10.2554	10.3378	14.4216	8.35828	-9.39907	-2.0605	1.96284	3.91042	1.74717	5.58619	-6.52315	-8.6604	-5.7768	-0.832736	-3.52484	6.2509	-2.41045	1.00442	-0.951766	-2.97732
9135752	RIGHT	V00	-11.6608	17.0854	-1.74451	3.51556	60.6357	-7.43845	-6.58919	-22.2554	-5.30182	5.4906	-29.1361	-5.79409	-9.70483	-4.02393	10.5772	-14.5351	-2.31842	2.77715	22.6335	-10.5479	-9.14023	16.8496	43.9502	18.7024	13.4109	-5.48779	-29.5677	-12.0221	7.98752	7.05351	12.7763	11.8268	12.7871	0.346396	6.30139	7.61246	-2.62607	-9.60767	-0.647526	0.231276	6.33749	5.49363	4.60866	3.90036	3.95165	6.67543	1.05734
9135838	RIGHT	V00	-5.2591	-41.2385	-13.522	11.8055	-32.3248	-35.8335	-22.2345	1.23798	-29.0375	14.8776	11.9288	-8.37858	-3.12938	-20.5826	-1.97667	-1.00081	-3.65102	5.89239	-0.929079	5.7155	13.7723	38.8032	-79.0663	-4.0463	-14.6911	5.0329	-0.30398	9.45219	-10.0694	-11.9121	-71.4691	-48.9782	15.0351	11.6753	6.61953	4.06977	3.89845	-0.0784533	5.10051	-1.93955	-37.2284	8.81409	-0.213712	7.43037	-0.0145527	1.14764	-0.996913
9135902	RIGHT	V00	-104.879	107.281	-66.015	-9.02171	-18.0109	1.73719	-32.1233	41.3968	17.983	30.8048	61.336	-12.0923	20.3268	-16.9672	23.3237	-0.40725	-59.0581	-0.0867876	6.08919	-11.6715	74.5407	33.6585	-15.2646	-79.2132	154.277	30.0785	17.3236	14.2467	-1.72647	-2.51375	-11.8961	-34.0044	3.186	-7.92887	-8.4965	-8.57247	3.62175	0.944509	-4.87574	-6.83887	-10.3501	4.95117	-7.8985	-0.111278	4.999	-2.84118	0.529447
9136240	RIGHT	V00	62.8985	-44.4841	-49.564	17.9656	1.77885	-13.4511	7.84557	26.5379	13.1476	13.6888	-11.044	-2.90867	12.5017	18.8513	-3.84519	-7.22227	-12.1188	17.7194	-4.19184	3.92268	-51.4641	29.5176	5.1479	-24.4367	7.21816	11.8094	-24.8655	-7.34156	-7.27869	3.58153	15.4365	4.60844	2.43203	2.06573	6.80284	-4.50672	1.41797	0.970154	4.20624	-3.27278	-7.89622	7.30639	-2.18644	11.0837	-1.86007	-2.64274	1.99323
9136484	RIGHT	V00	20.645	-11.9142	-4.44684	19.8993	-4.61735	18.2021	0.270888	2.19298	7.03967	-14.363	-9.31469	43.8516	-4.65471	0.766769	-10.7534	-2.23314	-0.143256	7.45461	6.52508	1.44804	-61.9226	-116.777	-99.5217	16.2071	12.7773	3.83403	14.2988	1.39754	8.80443	-1.39695	-13.5392	24.912	-15.7183	-1.13029	6.83606	-6.29359	1.49588	-3.0093	-6.93768	1.03943	14.6943	-2.2996	-0.894945	0.870536	-1.32635	-3.0845	0.746647
9137248	RIGHT	V00	47.4471	-45.629	14.1333	14.2772	-34.5251	-4.42379	-20.5133	-2.27447	31.2558	-6.58089	-5.4495	-35.8657	23.9119	-7.10042	-7.28882	0.381429	-19.3366	12.2287	-2.76922	9.98629	-19.8672	-12.1736	9.18852	-43.18	-16.3678	9.91649	-0.362582	-3.04948	-7.73928	-0.898275	-1.23477	-7.89108	1.51759	-1.9696	-12.2233	6.41343	5.29228	-0.958503	2.81497	2.82242	10.3828	-7.43108	-1.50699	-1.52867	-1.57573	-1.73485	1.93454
9137393	RIGHT	V00	48.0923	-24.5734	34.6413	-5.54628	29.2389	-6.40668	-20.7142	11.3359	-40.1523	25.7313	-22.8853	-21.2654	28.7168	4.47114	-14.2389	6.0541	-9.18337	-2.00227	-0.393981	5.30668	-20.9981	25.7198	72.6569	28.107	4.64686	22.0044	-25.4124	1.24309	-19.4815	-8.80492	20.397	5.53006	2.06205	-1.13692	-0.910403	-3.2647	7.41521	6.83067	10.2441	-10.7132	9.82153	5.39126	-1.86107	-4.5774	-3.5958	0.0713308	-0.618596
9137556	RIGHT	V00	38.2315	-5.65809	-66.5712	38.3153	4.14224	-5.50215	7.97255	15.7139	-14.1747	0.196629	-21.2977	-77.2865	-18.526	-24.2786	-12.035	15.5497	0.389684	-2.31161	0.0869083	5.61764	-44.6032	16.2182	-37.2551	31.9808	-24.0062	31.8323	7.93095	7.14701	22.1934	16.851	16.0624	14.2309	-3.21785	0.290623	-0.384923	-9.04356	-8.34353	2.04257	0.296182	-1.704	12.0732	-1.0039	0.91934	3.96301	-6.14525	-1.18461	1.6421
9137709	RIGHT	V00	-41.2968	-48.3457	16.2074	-19.0856	-30.9572	-19.3486	54.499	-22.3521	-2.1974	14.5928	2.56253	0.675519	0.115432	1.66995	-11.261	8.57565	-10.3511	-4.90978	-12.0796	2.83221	35.3177	31.8919	-26.8169	12.1652	-10.3483	13.4529	-12.4698	9.56519	-14.084	6.7246	35.9341	3.95021	1.43597	7.17307	4.64589	-7.55282	5.87216	-1.77078	-3.28255	-3.29659	17.0215	-0.0935127	1.52902	5.44205	-0.399084	-0.104876	-0.89771
9137840	RIGHT	V00	10.7426	76.8508	32.0766	26.5223	9.23111	0.780056	-25.7098	32.8455	-18.7052	-18.6326	2.84833	-3.99796	-17.5501	16.2289	-6.71576	5.21689	7.35418	1.85793	-4.75201	3.86784	-19.5265	-71.9665	-47.3976	-12.3713	21.0869	-1.75073	-0.134687	0.539988	-10.6703	4.31825	0.991291	3.9635	4.09363	-1.17209	-10.1938	8.78774	-8.32556	8.29026	8.70659	8.89565	5.75246	6.82786	5.75826	-4.18527	-0.015425	0.0821294	-0.806721
9138245	RIGHT	V00	-251.305	-56.6193	16.1465	-1.021	-7.63415	11.366	-8.24169	-24.2599	-3.55483	12.2052	52.3062	24.1542	-11.7151	33.8087	3.17266	-2.19291	11.7113	-8.26094	-12.4438	9.6484	153.911	8.98025	-15.0234	-4.24405	26.2718	0.0780825	-0.858621	8.97093	-19.5401	-4.6927	10.4606	-3.16215	3.72762	0.493143	-0.264329	-0.474598	-6.2353	-2.63755	3.53649	-1.63024	4.23784	-2.78872	-1.62462	1.12273	0.150024	2.30726	-1.66117
9138467	RIGHT	V00	98.069	-0.463904	-5.26177	16.6272	-2.41543	8.07252	-2.75186	9.08444	8.18183	-16.419	-23.7876	-7.78836	23.6323	24.9842	-22.3812	5.31222	6.33642	10.5025	-10.8855	5.78318	-27.7549	4.06512	41.3107	-64.9093	9.86574	23.6595	-1.69092	5.40317	-16.0269	-6.80282	-5.90255	23.6859	20.3411	-1.71464	-3.71024	6.22672	3.04614	3.89308	0.781075	0.608952	3.1661	9.01129	0.443065	1.59055	1.23575	-0.749845	-0.0313755
9138554	RIGHT	V00	-115.504	56.3738	-48.5768	10.4658	-11.55	-38.8435	-6.54835	17.0252	59.4375	-10.445	32.7936	-19.9059	9.50833	-11.9059	6.18631	4.18366	-1.26641	3.32365	12.7139	14.2815	53.878	42.866	2.3796	14.0226	-37.0872	-32.4564	2.42054	9.59064	21.1942	1.31098	4.66727	1.00278	-12.3858	0.950566	4.05511	-1.62809	5.30779	7.16979	-0.776095	4.01346	7.30453	-4.74585	3.0787	-1.62775	-2.72837	-3.38474	2.36671
9138965	RIGHT	V00	-69.0114	-15.9228	-40.4066	26.1807	54.8119	-14.6984	-10.9264	-22.82	-5.44733	0.768839	23.1977	58.9835	28.0556	23.8408	-1.89006	4.99693	-2.06306	-19.1366	-12.5542	9.49136	59.3335	44.3726	-47.3511	-19.9643	2.67042	2.14637	8.50408	-1.3177	7.29705	7.04014	14.4655	4.07229	-9.91223	-2.0677	-3.33467	3.32053	-7.32818	4.68013	-4.38584	5.54456	7.73962	-0.703115	-3.22254	1.78064	-2.78034	0.338247	-0.471256
9139557	RIGHT	V00	-11.6452	-5.33748	33.8742	-7.53478	39.4301	47.1295	14.2816	6.37417	-4.28554	-16.3012	2.37262	-34.2267	22.2184	7.11903	-21.4705	5.22968	-6.76243	-5.21079	-4.44954	3.14223	0.464493	-3.17657	48.6145	34.0116	41.6977	-20.852	-5.24381	-2.66826	0.854401	0.0721424	-78.9	21.0016	-19.037	15.577	6.95149	-7.89852	0.470887	3.41401	-5.0548	-0.961465	-16.1137	-2.39418	2.30745	-1.46904	8.10642	0.338175	1.89202
9140040	RIGHT	V00	-127.129	-3.30249	-43.3069	-19.1723	0.17367	-30.812	6.67253	24.1348	3.67921	11.227	36.3145	-16.4006	-13.4029	-15.7448	-2.14291	-0.259669	-0.990969	8.60367	5.45889	-11.5387	74.0861	4.23761	76.1257	14.2708	-12.0614	1.02828	1.64238	-11.3687	3.57984	9.18425	31.0717	6.56206	4.77581	7.72155	2.03106	-0.627007	4.71182	6.6319	-0.385952	2.86068	15.0284	-1.24392	2.12221	2.83718	-1.79542	3.45938	3.27019
9140556	RIGHT	V00	148.268	-54.4958	-10.2662	-19.9042	-5.87223	-12.5011	-30.4609	-3.26443	-30.3701	-3.37805	-52.0914	9.18839	-11.4072	0.621029	-16.3561	-1.55954	-1.32803	-2.24757	1.52641	-1.04186	-116.025	5.40539	82.4669	33.6961	-44.5115	29.1517	-19.9361	9.39195	-3.71765	6.61098	-91.3642	37.9651	14.0105	4.34914	-6.53921	-6.47931	4.99295	9.50383	1.3446	-5.69093	1.32039	7.96492	-3.501	-0.631735	-0.183462	-8.65402	5.73739
9140600	RIGHT	V00	-32.5195	-60.2005	37.6986	10.823	36.0724	10.2218	-2.36766	3.1103	21.7296	18.9484	-13.3693	-31.5575	47.3501	4.24667	-19.8506	-10.5397	-0.978411	9.58466	-4.60945	-2.15187	28.4088	-20.092	56.5416	-6.37067	-22.2163	5.14954	-5.46145	-22.5633	3.37631	17.1387	1.31936	10.064	33.6421	-11.4982	6.73743	7.93285	5.47935	4.8894	-2.7169	-1.80496	-11.1682	3.96845	-1.83607	-11.1798	11.7782	-5.71891	3.27926
9140640	RIGHT	V00	100.025	39.8853	-1.74725	-25.4444	16.8658	22.7157	-11.3481	-51.3599	13.8503	-1.7175	-58.4266	36.617	0.440735	-16.6569	1.52047	9.98015	-4.62279	-3.07233	-0.755653	9.72088	-157.225	-198.81	122.21	-4.80483	-126.6	-91.4685	-37.8839	201.415	18.3369	95.5251	21.8036	13.4546	10.7331	0.187985	4.44672	1.78274	3.68064	3.82032	6.61088	2.01133	8.81914	1.68775	-0.289549	-1.3547	4.32124	-3.03908	0.318998
9141244	RIGHT	V00	150.203	4.59619	-88.9501	-44.6095	7.55445	-0.831294	15.6544	28.9491	18.1274	-16.7966	-48.0525	52.8179	-13.4881	5.61969	-2.97829	-2.67084	-0.808516	9.46965	9.85754	3.08197	-91.3904	32.1618	41.3599	-11.4505	-2.91082	6.6264	-13.8811	-5.98197	2.69863	5.83067	22.7426	4.56392	-9.18834	5.39912	0.581919	-2.02889	6.5356	3.05496	-5.38993	4.25543	12.6017	3.74975	1.01923	5.3069	0.777377	-1.36969	-0.860008
9142030	RIGHT	V00	-97.7708	-39.887	-23.4058	-15.2537	19.2721	-39.528	19.1657	-22.3957	21.6915	6.42133	19.9715	-0.261351	-18.4166	10.8709	-3.15334	-3.83482	-12.7888	1.2423	-4.02013	-6.86603	43.8716	-23.4405	58.0847	-38.9214	-82.7997	14.2309	0.813095	-12.9753	6.80251	-13.8981	-11.8189	24.2864	-16.3307	-4.50619	0.856626	-9.55583	9.08264	3.04552	-0.99815	-0.801089	10.9745	-0.769657	0.299637	2.80335	-0.971003	-8.10772	2.60717
9142466	RIGHT	V00	40.627	12.6617	3.69113	0.367284	33.4177	-8.09185	-17.4718	3.0309	-15.0657	-7.22335	12.8634	18.9322	-11.8763	-5.59549	2.56178	3.40504	-7.09533	-3.44291	11.8466	-3.06953	-16.5274	70.7411	-10.3148	-34.1187	6.37097	7.13926	13.0655	-4.49872	-5.38403	-15.0825	15.165	2.97077	1.46594	-0.862477	-10.3748	4.6212	4.03269	8.78601	7.79075	3.8128	11.1899	-1.20572	-3.8621	-0.115121	3.68991	-3.75417	-4.11756
9142551	RIGHT	V00	20.4498	-55.5198	-78.7601	12.6728	2.14339	-8.77974	-6.2678	23.4453	-1.93017	5.47806	13.1278	13.9075	-35.4558	60.7689	2.21036	-1.98262	9.15407	16.1402	-5.65813	-7.80046	-32.681	18.0165	-57.5404	53.1081	-10.1475	-5.80806	4.51241	0.888194	10.0254	2.15481	-92.9792	-18.223	2.60696	19.3301	19.2586	-10.4817	0.99626	3.3376	3.54516	-7.3958	-36.406	4.54302	9.35575	6.25799	-7.13325	3.41654	-0.561687
9142896	RIGHT	V00	40.4516	42.4964	-25.0536	38.2823	2.80453	-20.6924	19.6017	-25.0744	14.8189	-10.8531	-32.9601	2.7145	-4.59521	-6.94122	11.5063	-2.00813	-6.39201	-14.3625	-1.96605	4.70509	-18.5329	5.84954	-19.4082	-25.5982	-6.26757	-15.4775	-2.8264	-1.63697	20.7308	11.6272	8.03718	3.58733	14.4926	9.5436	12.9212	8.32089	8.63238	2.14468	1.75016	1.6008	9.44226	11.9604	-1.07121	-1.24755	2.58204	-5.56562	-1.10355
9143014	RIGHT	V00	-83.7778	-44.6403	49.6025	45.875	-18.3663	36.5478	23.64	0.319647	-15.8053	-22.3118	21.6934	68.8521	-7.66668	-2.18077	-7.33319	16.1038	-5.84491	-18.5323	-13.2913	-9.03859	72.2138	47.7445	-0.584786	12.2628	43.9244	-44.9388	7.23938	1.31667	15.4558	-3.79443	18.5558	-1.75267	-2.62921	9.19017	2.29435	3.68279	-1.33632	-1.31037	-4.53742	1.1797	17.4428	2.2536	-1.04915	1.1184	1.46584	-1.24748	-2.58922
9143031	RIGHT	V00	-56.5913	-18.8261	4.58097	-23.9331	-32.7157	-5.78601	-12.5073	25.9714	-9.79647	-0.204582	19.8125	37.0614	43.2014	-4.70922	4.30795	-8.54515	14.382	-3.37886	1.76382	-20.1332	39.7218	-26.5012	13.7622	51.6247	34.6269	5.72332	-14.7098	-23.7197	-2.74782	-3.52153	11.7085	3.3576	0.530941	11.151	-2.46342	4.0159	4.45333	-2.90088	-6.38461	-10.1484	10.8962	-4.23121	3.72462	1.4644	2.34574	1.09626	-0.914576
9143312	RIGHT	V00	-13.4572	82.1899	-18.7738	-2.8257	-8.20224	41.2754	5.6388	-12.933	12.49	-5.13108	19.5785	-1.71046	-3.14846	-2.06321	-0.283326	3.51121	-2.59831	-0.365674	-5.23298	-2.57573	22.2989	10.6678	28.5961	27.095	-14.131	-4.94437	-3.9404	-18.2882	2.08983	1.929	23.7693	4.96146	7.34488	5.2864	-5.10914	-5.25056	-4.49202	5.15291	4.71458	-0.841284	12.6191	3.98937	1.5373	2.33192	-4.57148	3.2312	1.87033
9143547	RIGHT	V00	88.3194	-4.673	-30.1063	13.6195	-28.0374	-4.21841	-4.85742	19.2153	18.8609	2.10191	-18.6379	1.78408	12.253	15.7728	-11.5096	7.47193	1.41631	-1.21865	-9.77366	5.77862	-112.277	-133.92	-95.9336	10.5296	15.5594	-2.68235	25.7177	18.3204	5.53237	-15.0023	10.5134	-4.06319	-11.2539	-2.74623	5.37755	7.3341	-6.06671	9.28468	-3.41397	-0.969436	-3.94609	-1.17494	-0.318534	-3.37665	-6.1019	1.53459	1.75754
9143628	RIGHT	V00	8.50255	50.1662	2.51875	-36.8654	-3.67458	-15.6121	19.2993	-28.8136	-7.18771	-8.60204	-39.8916	43.2719	5.59353	28.8452	-13.7709	7.28836	4.07151	-8.35356	-7.88874	6.97519	-26.9054	-21.7287	31.6543	73.958	0.918058	-4.06648	6.47652	1.92963	-14.3048	10.8754	4.22092	10.909	39.4299	-9.11451	11.0211	-14.9327	9.77195	2.68416	-13.1399	-1.17202	-0.960573	0.658123	-3.03247	7.82394	-0.524326	-7.04676	0.775051
9144057	RIGHT	V00	-66.5773	-29.2313	51.5439	24.9124	-15.4385	43.8894	16.4602	3.56401	9.04651	-31.3745	53.9359	-25.2307	-18.8684	-10.2617	-7.13953	9.14633	-4.18826	2.53957	5.70117	-10.3495	58.4541	-8.29292	93.5796	-21.2513	5.11181	-31.3584	-7.44857	16.9355	7.5921	4.29672	1.70838	11.1232	16.6534	4.90529	2.00478	11.3041	0.909043	3.02112	3.72852	0.699465	1.81887	11.0132	-1.40836	-2.40759	-1.76577	-1.20487	3.77964
9144314	RIGHT	V00	-131.983	143.526	-20.0035	12.8723	7.73949	-25.9136	-12.5791	-34.3561	7.23871	42.4652	71.9107	-37.1261	-47.4683	2.09408	10.672	-16.4809	6.43212	-15.6653	4.09985	-27.623	92.4039	-9.6516	-57.3361	13.0506	15.0561	-0.135127	-25.3277	-17.7238	7.80454	-5.27468	-21.6891	7.22108	40.337	10.2795	18.7577	16.7921	5.38747	2.04622	-2.70949	-11.779	-5.30029	19.1926	10.1109	-4.25152	-2.63334	-3.21873	-3.94061
9144384	RIGHT	V00	-179.224	-34.2116	-1.6188	-52.5061	-12.0758	17.0154	-2.8706	-1.50656	14.7977	3.23403	36.9835	22.3375	5.6516	30.9253	-12.6139	3.7032	-5.14883	3.54407	10.4265	8.91547	113.116	36.3421	33.1312	34.7414	-2.20121	-0.313022	-8.99788	4.95976	8.46939	-5.54086	3.97654	-6.886	-0.258923	6.63802	-2.33261	-5.76927	-2.96471	-6.85011	-0.377407	-0.591316	5.52373	-5.28609	1.73817	-3.53459	0.605135	-1.86374	-0.282548
9144547	RIGHT	V00	-84.9813	-6.03737	-1.39679	2.79909	-1.27641	-1.8783	18.7477	18.5685	-2.09544	-3.7532	19.8731	-26.8932	-24.0305	15.1687	-17.173	-6.16779	9.16581	5.82799	-6.65714	3.37636	63.8487	12.0078	41.8332	-6.35616	-108.713	1.43923	-1.53339	-6.97768	20.3115	-26.3993	8.61171	-7.11084	-21.269	11.3201	-3.53654	5.0814	-6.50286	2.65541	-2.97009	0.971605	5.23787	-6.61963	5.60981	-4.87472	-4.36471	-0.297391	2.18632
9144760	RIGHT	V00	-167.371	-5.82399	-21.0625	19.0941	-13.2774	-8.55235	11.0879	7.46995	5.87126	0.580087	40.5912	-0.978688	18.7702	-18.4012	8.85657	-4.38985	19.3125	-9.64378	7.64167	2.35378	87.1052	-55.2207	-83.6989	2.4686	8.64105	20.9181	-2.69031	-22.2046	3.12328	2.8191
9144896	RIGHT	V00	23.9751	92.0851	-25.7989	0.667415	49.7382	12.7896	-20.6312	-11.0674	-11.7739	1.45108	11.2412	38.663	6.45007	48.6895	5.85489	-2.47447	15.3197	-2.83986	-1.23414	3.48888	-2.58707	91.5253	-90.6933	34.9503	13.8258	3.29963	-15.0742	-5.05021	30.1907	6.44722	10.8987	-10.3345	13.8498	0.723161	-5.35167	4.90026	-12.0355	9.68465	-0.797268	-10.6116	4.14842	7.02066	3.31017	0.56026	1.17878	2.07161	2.21647
9145384	RIGHT	V00	70.139	105.869	-35.7834	29.7184	33.9834	-15.082	27.2128	18.6029	11.3861	-9.37219	-34.3762	8.11635	-19.2789	49.0202	-1.1883	-1.37897	0.571884	-8.76315	0.336078	0.656355	-75.0748	130.292	-40.0813	34.8411	-29.3569	-2.76214	-10.6091	20.8173	23.2697	7.20899	19.899	-2.74693	-3.43896	8.24107	11.9038	-1.92022	-8.87307	-0.147839	-11.6994	0.457202	-8.60234	8.10787	4.34396	-3.43428	1.98195	3.75385	-3.47835
9145541	RIGHT	V00	44.0924	66.5633	-0.662058	2.86302	1.42934	24.6714	13.2015	-9.38069	41.5021	19.839	8.45663	12.3787	-11.5616	-2.77528	16.0133	3.39786	-15.7774	-1.12828	10.8845	-17.2095	-32.6744	106.243	-62.4734	21.5656	-5.01244	-39.3777	-15.6445	11.4415	28.5049	1.04254
9145695	RIGHT	V00	-284.611	42.2293	-1.39197	-17.9072	-19.3861	18.7713	-16.4164	23.9365	-14.7138	21.7373	50.2618	-15.4872	15.4156	12.5466	7.39147	-1.91989	1.40046	-15.0345	5.52052	4.91962	159.607	14.6626	-109.21	10.5482	18.8553	50.7306	-1.84864	4.41438	-6.85434	-3.98705	15.7288	-6.54883	5.92801	-5.80569	1.17944	-8.11678	-5.39371	-5.12052	-5.37495	-4.37936	9.09717	-1.40519	-0.64021	0.12612	-0.0888889	3.76499	-1.76172
9145709	RIGHT	V00	-6.09874	-60.1684	-55.845	4.92799	32.7731	-26.1695	10.3991	-31.874	-17.4959	5.6279	3.02322	3.45297	-22.0871	-3.69124	-10.4368	-4.84267	15.3797	5.58436	-9.23435	4.54116	-6.46023	25.0281	51.2608	10.1111	-22.1354	14.2124	-2.96953	-5.28262	-8.52965	12.6482	13.6578	6.3084	1.80422	-2.97229	-5.15168	-2.07002	8.51493	3.82202	-0.859982	-0.570969	3.58339	-0.304135	-2.27065	-1.50876	-2.4845	1.11148	5.43352
9146462	RIGHT	V00	-110.941	126.523	21.3234	-42.3477	-49.1292	-0.0532991	-21.9471	14.6318	-12.379	39.7193	60.2831	-2.50394	12.6742	4.10135	3.2355	-9.28348	-16.9141	12.1619	-9.7463	13.9986	81.0216	-37.1793	139.998	-50.5886	22.25	11.9557	-5.45085	18.9348	-11.947	12.481	10.4768	-9.79218	0.454603	0.706545	12.93	-5.47454	-7.06616	-4.54055	-7.57122	4.4221	3.12311	-5.50231	0.469044	-7.95436	1.65979	-4.03	-0.751116
9146545	RIGHT	V00	13.1162	-20.486	4.61711	33.1761	-25.5396	-24.6454	-29.1099	10.2928	-10.4156	2.84145	0.334997	-18.0169	11.1923	-21.4494	6.92569	2.32557	-3.63774	1.89163	-2.24972	-1.10763	-44.1176	-0.479032	0.142512	63.485	5.65456	8.67489	14.1419	30.9309	-7.17835	0.904705	-6.68027	37.0714	18.3224	-1.18538	6.89642	9.86002	6.51344	-6.02114	1.72534	-13.382	1.57179	20.7944	4.97028	-2.54002	-0.13903	-3.68064	-0.86836
9146709	RIGHT	V00	73.1238	5.99252	-18.7233	-40.3386	10.9404	-12.9312	-26.728	-24.7538	-6.29489	3.17924	-19.7672	-29.0408	21.6121	-6.32784	-10.572	0.376633	-6.88108	-1.34226	-6.43209	-5.31964	-29.5415	26.6448	22.3866	-5.62525	-14.1211	18.9233	-5.58957	-7.66319	-13.6783	10.382	-5.26636	-11.5008	-1.14731	-0.405086	-4.24713	3.5358	-2.38778	0.710667	1.8781	4.3752	-5.90235	-2.79473	7.9067	-5.89868	4.77059	1.55297	-2.67151
9146801	RIGHT	V00	88.1164	4.82807	35.4043	-19.1749	-6.46569	2.98187	-7.92563	15.9379	12.5707	-14.8965	-9.77377	-57.0859	-50.7807	-39.4326	-27.3236	1.94846	22.5979	6.00072	20.2587	-1.26667	-54.1669	-3.78849	14.51	-30.2038	4.0463	-0.700778	-15.9587	-8.38835	-5.9151	-6.98762	7.26651	-3.5828	-14.5643	14.3154	0.7751	9.27447	-0.623308	-4.18818	2.55524	-2.28958	2.96653	2.54163	0.390211	-5.70607	2.4644	3.02422	0.77166
9146898	RIGHT	V00	-153.862	-44.4113	37.646	15.8638	-42.9445	1.21749	35.2851	12.4469	26.5472	-34.4923	48.5321	-11.4645	53.9722	-10.0465	4.49087	-18.0232	-7.83399	10.5903	-4.95664	1.13794	111.408	-12.0376	21.9711	-19.3442	-40.3653	-5.21622	-1.89772	3.403	15.3031	-0.969876	-25.06	6.00288	-25.3118	0.523985	2.00497	-1.06316	-4.57479	-7.65785	-4.44487	4.29398	-3.1828	-9.61242	1.87476	2.7483	-1.37377	-0.921697	0.301509
9147168	RIGHT	V00	-207.593	111.473	-8.85902	21.8481	-8.29093	24.0437	-37.7944	80.2242	-8.18276	79.8036	27.2808	11.2215	44.7726	13.16	33.4304	-10.4272	-26.6672	-0.258368	14.4146	27.0323	115.135	40.2001	-60.7844	31.5166	-17.2282	38.6667	3.52735	0.226123	16.4304	-5.12517	-18.8842	4.41477	2.25449	-5.67171	4.73659	3.169	-2.78434	-2.27953	5.34616	2.40112	-5.62127	4.88562	1.20842	-1.68163	1.55192	-2.0812	-1.36706
9147692	RIGHT	V00	52.0215	-27.4717	-36.988	71.074	25.5282	-24.0222	11.9456	-0.119721	7.52042	-10.6688	-1.06639	-21.9597	-19.4511	-10.292	13.1324	-4.32639	2.87618	-5.34689	7.01128	-15.6074	-4.86487	8.54914	-66.1597	-71.661	-7.24458	-4.33165	-4.24534	6.18213	0.529972	-8.3379	15.9804	-0.462201	-10.768	8.21524	-3.56317	10.2843	5.24019	4.27184	-1.16415	6.3753	14.0913	1.28094	-1.20737	-3.13706	1.03779	0.930982	-1.02316
9148091	RIGHT	V00	65.5088	-1.89127	1.22922	-6.75183	-15.3214	-1.47588	-43.9548	10.3412	4.75069	-11.8029	13.444	-57.0621	-2.27195	12.8361	-6.64143	24.8929	6.70777	-2.46066	-4.5343	-7.88195	-20.0417	-38.1807	9.26725	-11.3023	6.50506	8.79395	-15.7809	-10.9507	-4.66132	12.1111	18.2938	4.03371	-3.9116	-4.29582	-0.615067	-1.95022	-8.06583	2.00099	4.81034	-1.26107	5.32965	0.754375	-1.63927	-5.83574	1.19144	-0.09745	0.675306
9148300	RIGHT	V00	-117.34	93.2171	-5.37132	8.31283	-10.1862	-0.393041	-38.5779	17.8038	-32.7615	12.3217	37.0224	11.2682	6.74346	13.2111	-11.1142	-9.18892	-7.04272	16.6963	0.10245	1.27796	72.3547	8.19251	30.631	39.5035	15.3904	28.5897	21.0416	-12.8426	-4.12414	6.44005	25.4726	-7.91797	-2.72284	6.29823	6.00879	-7.9932	-3.908	-6.11165	5.21462	-1.71924	9.37989	-4.73556	2.34218	2.27114	-3.24218	-2.54635	-2.30089
9148338	RIGHT	V00	-32.1435	-39.4812	24.1749	-9.71501	7.0607	-6.32001	4.00319	-22.8343	17.8351	36.7531	-6.36629	-18.0079	48.8468	-10.6408	25.0061	-21.2015	18.5664	-9.59708	-8.70936	3.91294	1.80628	-48.6161	27.2761	-2.18674	-26.1634	-1.66178	-29.1956	-12.4405	-2.47941	2.396
9148828	RIGHT	V00	-185.284	38.032	24.7455	24.4826	-20.4605	19.8757	-16.9734	32.2725	-5.64367	-5.7221	71.6279	-38.3421	21.934	2.69851	-15.9936	6.45833	-9.07496	-19.9685	-9.17943	9.23814	115.727	1.53549	94.2633	9.1657	-23.2115	6.57104	0.653197	-7.8763	15.3679	-2.9651	-8.4349	4.41503	4.51793	0.562086	-6.63549	-0.300669	-8.35817	-2.40241	-2.63073	-1.23282	3.55825	2.48113	-3.85797	0.693225	-2.17273	-1.9325	-0.0592594
9149367	RIGHT	V00	93.789	-36.0059	-15.2121	-0.457395	-22.5863	-27.8838	15.4435	-2.02665	-21.087	9.79338	-18.3027	5.4349	2.95122	16.7226	-18.0171	10.9769	18.2261	2.62476	4.0172	-13.6252	-75.0319	-48.2624	6.06911	26.7138	24.6665	18.9565	-4.24908	-4.55105	-3.14869	-6.35703	27.9882	3.82941	-0.725711	-2.52763	-2.41612	-5.99001	1.73194	-0.895716	-2.51667	-2.17322	11.6904	4.10076	0.382556	1.32991	-1.78564	4.10449	-0.875301
9149679	RIGHT	V00	-19.3933	15.3986	-11.7779	5.62892	46.8796	-37.4238	14.2103	-16.4667	-15.234	-10.1899	6.08922	-21.0102	-58.8906	-88.8443	-40.0998	-12.9333	1.6779	10.8108	24.6315	7.5159	10.7353	36.0118	64.8043	-31.7432	-16.8367	-5.12357	-12.3335	-2.07007	9.96904	-17.8495	-38.1432	-51.1865	8.59551	7.73058	1.5424	17.6133	-0.42821	-3.1386	3.53589	-2.09949	-20.2103	-4.93146	4.70437	-8.41184	2.14506	-4.30117	1.02437
9150196	RIGHT	V00
9150288	RIGHT	V00
9150439	RIGHT	V00	-212.433	-15.1342	62.0595	6.43036	42.1223	32.0244	-42.9676	32.9662	-6.14587	3.7773	61.2512	-6.17784	3.28915	-2.90392	-2.79797	-3.98113	-5.89132	-19.0962	-6.07496	21.6517	140.15	-15.3194	7.50641	-47.0304	101.74	39.5547	-31.6369	17.985	-3.36317	6.35575
9150875	RIGHT	V00	4.22958	-61.7796	-36.0776	34.457	-9.02639	-36.8958	13.4774	-2.58079	9.86477	-19.8015	4.30324	12.146	-3.15866	25.6981	14.1298	-5.96446	-4.66914	1.46655	0.896614	-3.48556	-12.8866	39.1376	-18.9373	-56.1362	-14.6611	-7.83007	-3.57165	6.61204	4.78847	3.97943	-8.00187	13.672	-8.823	1.88037	-4.6468	0.870137	7.10025	-0.248427	0.158152	-3.99725	-1.38907	5.61578	1.4054	-2.59718	-8.25198	2.69301	-4.58725
9150876	RIGHT	V00	91.9281	61.8546	46.4428	83.9096	-5.18074	6.90874	1.44057	2.43557	-6.92348	20.8132	-25.5185	-20.167	-2.41678	-14.1696	1.78543	4.91459	-8.12739	10.7366	0.668335	2.20686	-49.9605	-6.58371	-21.7281	-11.8144	-6.99573	30.6144	-7.08229	-13.4393	13.455	1.34267	16.84	9.60968	-9.79256	1.45437	-1.20342	2.44124	-10.3431	4.64205	2.40173	-0.313043	12.0698	2.69319	0.761259	1.93162	2.43095	-2.20786	2.80061
9151007	RIGHT	V00	103.732	70.6048	20.1415	8.88865	45.3481	6.29972	1.01101	-11.0771	-17.3166	20.1562	-25.6568	-30.1781	-9.95046	2.77229	7.9761	3.2697	-6.08855	-1.18887	3.96875	-5.44725	-92.7299	-50.2229	23.2464	11.8967	6.6233	26.6681	6.26601	-37.7965	36.135	-26.6713	-14.6092	16.1606	-3.17012	-10.6149	0.535039	3.92344	-9.24171	1.64511	-11.5944	2.78662	-20.8872	-3.16615	-9.7673	8.17096	0.00389853	2.87206	-1.50777
9151438	RIGHT	V00	-67.6566	3.63127	-12.9755	3.47028	4.39868	33.1087	-8.93073	48.3988	1.52764	34.2458	45.3379	-25.2481	0.600738	7.93366	-3.87785	5.29458	-0.971617	25.1333	-7.11322	8.72469	24.3654	85.4255	0.861848	2.88594	0.143204	-21.0374	27.9947	-5.69364	-4.53493	-26.0051	-45.7278	-30.2153	-11.9765	2.10202	7.34338	0.508985	-6.5351	1.18861	-7.56833	10.5048	-24.95	-2.06361	-2.53159	5.88432	0.365318	0.294859	3.82593
9152196	RIGHT	V00	116.265	57.9481	37.7156	-4.77659	-25.4168	-15.9599	-4.76467	2.70467	-3.41144	1.22973	-44.6803	-49.6104	11.2506	-4.96065	-12.3371	-4.64346	1.04297	1.49407	0.810651	-6.70462	-80.7161	19.7553	-64.7304	5.95514	-11.6224	17.1388	2.16847	0.0388099	15.6472	0.751616	-19.9341	36.2536	26.2059	3.24304	-3.04518	6.95304	2.66848	-7.47857	-0.0746978	-0.122626	-2.19541	15.8767	-2.46838	4.26199	3.47474	6.00262	-0.699294
9152295	RIGHT	V00	-66.8494	83.2599	-48.8336	22.1423	-5.1119	1.82955	16.7895	-10.0896	21.959	12.8793	14.3748	4.53417	9.70729	-20.4424	-21.8364	-4.50889	-6.6298	4.30711	-8.62381	-7.66823	-0.397393	34.6588	-68.2454	12.6873	-14.3563	42.4207	7.44334	-10.4813	20.7966	8.15373
9152442	RIGHT	V00	45.7434	8.82787	-16.1369	-0.694566	36.9739	14.4385	11.6254	-20.3376	-5.84639	10.4296	-7.01355	-11.3729	12.9297	-16.114	-7.42933	7.77464	-16.3833	-4.9572	1.92905	-0.662937	-16.4735	4.99015	62.6145	-51.1362	12.0831	20.3816	-7.59863	-6.0651	2.85708	-2.73041	15.9008	-10.9026	-4.69739	1.32833	-6.13548	4.51189	-1.53948	-0.0383134	-3.18992	-1.28697	4.59071	-4.76509	-2.77395	-2.46903	1.21013	-7.08468	-4.26436
9152525	RIGHT	V00	171.311	-7.38575	-18.2287	17.7838	-25.6784	-30.4949	-3.58102	-21.2016	-10.5577	-13.5622	-80.1996	-20.9266	-4.36814	33.6966	-18.6983	1.49246	-3.56282	-4.21267	6.17402	11.5155	-83.442	39.7237	20.1776	-12.8719	11.2468	1.44545	-9.34973	4.53961	6.96894	16.4273
9152569	RIGHT	V00	-33.1424	-32.2109	57.4653	21.727	9.43062	5.01478	6.03649	-17.8935	-8.54171	-19.6258	14.3902	3.80905	12.9661	-4.01554	-3.97976	4.37265	-2.35355	8.10346	-3.63883	1.70294	28.1832	-61.125	40.7369	-46.6494	33.8092	14.4453	-10.8874	-8.31233	3.32766	-1.6054	24.2735	10.1895	3.71207	-0.521879	2.49891	-0.85965	9.02145	0.366531	10.5101	4.20093	9.31413	6.79563	-3.19886	-0.228724	0.435918	1.82326	-0.466972
9152688	RIGHT	V00	79.5914	9.3459	2.30802	11.6879	-16.6984	-21.076	-3.20178	10.6707	-24.8156	-1.69186	-14.4564	18.5851	-5.737	-7.39407	11.2995	18.7178	10.0283	-3.42618	6.59188	5.56182	-46.2079	15.0108	7.75776	-23.3601	4.62115	20.3333	12.4008	-10.2351	-10.7592	5.53947	-60.1128	-27.9493	-9.72641	-0.747784	14.0369	8.79359	-0.787947	8.64761	0.147951	-4.82984	-30.991	-3.00068	2.65745	0.769284	4.90267	-0.213593	0.834471
9153013	RIGHT	V00	134.447	31.8634	-18.3423	12.1396	0.0673271	-13.3304	-11.7105	10.595	-19.23	-0.87172	-8.34884	7.61932	-1.57738	1.92459	-4.79971	7.13553	11.1681	18.2816	-7.54572	0.394609	-105.459	-1.72122	119.342	19.5599	42.7445	19.8064	-33.6896	-0.390662	15.9863	21.2916	17.1402	-0.0977387	-7.53886	-9.78586	-4.5268	-3.22152	3.51922	-3.4563	3.39992	4.63061	5.7831	-4.0996	-3.22895	-1.41282	-3.3282	2.17225	3.8935
9153255	RIGHT	V00	171.02	0.313595	-13.9135	1.63392	-28.3387	8.4056	-16.2133	14.3045	-5.37298	1.12045	-36.9835	-20.0282	4.16332	11.9499	-4.64414	-9.08115	2.33976	6.08096	-2.45411	1.15054	-81.3178	12.315	-19.3777	-36.0811	4.35046	24.3959	3.64946	-12.6048	3.82028	13.1377	16.3397	7.48041	4.10842	-1.79659	1.72125	8.82296	-3.18382	-1.72761	6.64516	0.950178	10.3585	5.0781	-1.66902	1.1439	-2.40719	4.08841	6.43178
9153509	RIGHT	V00	156.389	-3.30641	-31.154	-16.1357	-25.7848	15.6075	28.6502	1.15567	-7.5303	-19.6997	-52.4614	6.06016	-26.3528	-7.59756	-6.9214	0.215432	3.41968	7.65455	-5.71339	3.99316	-147.311	-106.699	46.2166	68.4762	-52.2396	44.7423	3.85319	23.1854	53.7138	-5.9851	20.6822	-2.32207	-9.3898	-3.53998	-0.0666917	-4.51224	-1.29201	-2.67616	1.6958	-1.29725	7.78823	-2.32252	-0.117856	1.70292	-6.35602	5.88153	-1.18546
9153696	RIGHT	V00	87.2286	-19.7156	-28.8709	5.58703	-35.2295	3.4383	11.711	17.7119	18.1841	-24.0515	-9.44568	20.8286	20.1375	20.8533	15.8421	-8.20746	-3.61653	20.8697	-13.5889	-2.89293	-47.0618	-12.718	-30.5305	6.69121	-12.4643	-5.99937	12.0161	-11.3086	-10.6893	4.32201	-4.00165	-0.375023	-10.1665	1.0578	-9.68753	10.8302	11.577	9.25995	4.42232	-2.9824	2.65747	-7.7828	7.44759	-5.92673	0.509321	-1.82939	1.7181
9153792	RIGHT	V00	209.374	-22.5448	-5.45876	-0.770935	-43.9441	4.29017	-20.1431	-13.372	-19.4752	12.0376	-74.1227	30.1418	19.4619	19.1414	-2.59642	-3.74378	9.54451	-0.121542	18.2782	4.26447	-98.5617	34.582	34.7208	-30.9293	-0.279261	-12.5952	18.7578	-5.8936	3.26035	-5.66526	2.70781	-13.3713	2.47586	-9.02518	1.36646	-2.59348	-0.383842	1.21714	-1.39854	-5.88478	-1.39039	-3.36724	1.64923	-1.13907	-3.77665	1.78114	1.96726
9154214	RIGHT	V00	-78.3157	-35.3459	-50.5578	3.64577	-70.9876	-10.6759	12.2505	24.8179	45.2046	-13.6754	51.5165	11.7802	-2.47686	-12.9053	-6.38237	12.7833	13.7289	11.9314	13.2835	16.0596	26.5749	-4.7277	-75.862	44.1071	-35.0227	19.3714	-16.9082	11.9684	20.1109	10.8704	21.3602	1.66007	2.46653	10.9695	5.51539	1.31575	5.24503	-7.7354	-4.3448	2.93827	7.1537	-1.9871	0.118752	7.50992	-2.25962	0.928739	-3.72602
9154257	RIGHT	V00	-120.483	-26.0556	8.99727	-30.7069	-42.6773	-2.18592	39.3576	-28.55	25.982	5.80497	47.0825	-9.40641	15.8356	-14.9078	16.6773	-5.72868	3.79828	-13.8544	-3.35605	-7.78516	79.5754	10.6514	98.8122	16.4563	18.7696	-30.4984	-14.2461	6.14567	6.00046	-18.1467	8.12159	4.31619	20.8665	3.27104	21.9327	2.95908	6.96974	1.2123	1.70401	7.87466	-5.93576	8.28704	-2.3517	2.05869	1.02659	0.432798	0.229381
9154516	RIGHT	V00	112.497	-27.571	1.99818	28.0098	-18.6291	1.04635	0.0376362	-16.5966	-2.57829	-19.3727	-49.8129	2.29368	-29.5066	-17.817	3.04238	-5.59564	-7.98878	-2.59904	-5.60469	6.11238	-64.8768	23.3693	36.8252	-5.97724	10.4391	-8.64065	20.7576	14.3223	4.49001	9.87508
9154699	RIGHT	V00	-82.969	13.3	56.1374	48.3156	-8.37528	-12.1899	21.9369	-3.78676	-3.44752	4.79852	7.22656	28.9269	-24.1992	34.306	-0.832886	-2.04631	-1.25537	14.7316	-2.88469	3.75587	36.3798	-14.9876	-60.4563	25.9445	2.97577	-13.7738	-16.9104	-4.95824	4.63763	19.9947	-18.4945	7.68483	-14.2855	13.1376	6.35	-5.78962	3.32815	2.16308	-2.35753	-0.200387	-6.48371	4.64467	0.971499	6.90666	0.62586	-2.90848	0.461376
9154793	RIGHT	V00	-129.568	-16.4578	-2.8558	-3.52331	39.908	16.8024	-24.4267	5.03926	34.6712	0.190411	46.4822	-58.419	-8.09	-3.6424	3.30943	3.73863	6.11193	8.66836	17.494	9.80109	94.1881	12.9141	-29.7981	-32.3953	36.2094	19.0469	-5.64421	4.17098	11.8756	-4.33048	11.8808	-1.99734	8.48219	2.52531	-5.84856	0.509074	-10.8696	7.8116	-2.96339	-0.389572	13.3538	-4.43283	3.55448	2.85623	1.95462	-0.566879	0.468272
9155218	RIGHT	V00	69.6861	80.0808	7.37757	-14.1164	11.6948	9.5099	-10.8976	5.21789	-18.7883	-10.3328	-17.341	15.222	17.2061	-10.2325	0.505359	-1.91919	1.16691	-2.36958	-9.36426	8.35014	-65.9418	9.03083	51.5761	44.4382	3.07229	14.7206	-1.20504	-18.6767	0.242451	-11.7913	-40.9604	0.509979	-13.6152	-13.5532	-1.46571	1.33255	-0.446271	3.99886	4.09811	-5.39887	-12.9975	-7.16842	6.56253	-1.99143	4.72849	-3.08472	0.539252
9155449	RIGHT	V00	80.6157	-64.6798	2.59088	-20.5792	-2.14524	-9.74579	38.3933	-20.4259	-6.71842	0.0144901	-27.2614	7.68361	2.03742	-9.45038	3.58304	-0.772287	-9.53345	5.72541	-1.67598	-3.69244	-8.14784	-21.6412	47.1266	-34.4661	-6.34923	0.670158	-0.256315	-13.0819	5.3461	0.525474	-9.61253	-33.1765	-0.0878481	10.5118	-2.49352	5.04971	2.37268	-6.57203	-6.09095	-1.48213	-11.7301	-7.94644	5.97092	-4.29026	-1.71451	-2.10122	-0.737677
9155763	RIGHT	V00	52.8509	-17.0397	23.876	1.76641	7.12048	23.9532	-7.21332	17.9579	-4.8359	-3.27891	-18.4346	21.6712	-0.918421	14.1128	-13.667	11.9603	-1.74138	-10.7709	-1.30038	-0.652988	-34.4274	11.0046	61.9217	36.7123	34.1967	-9.76485	-11.3317	-2.57551	2.82618	-3.72538	1.08996	-9.10552	3.58336	-5.38272	-14.2581	-2.25675	-0.0309602	-3.01124	0.827437	-4.84102	-22.8592	-4.20482	-2.32596	7.24916	-7.84847	2.76051	-4.12056
9155861	RIGHT	V00	27.7765	-52.2572	14.8485	26.4421	7.73758	-36.0415	21.2521	-19.1883	-9.02349	-2.42494	-18.8628	-44.5709	-8.92683	-39.3369	13.1147	23.0027	10.8483	-8.85248	2.18331	6.28349	-26.2416	2.36197	-44.9112	-11.8475	7.03636	-2.27791	3.99	-8.45607	-10.6228	0.289315	-4.15021	-43.3925	6.96433	2.11943	3.1752	0.724096	1.74474	-3.96495	-5.57769	-3.4232	-14.8917	-5.60352	-0.137022	-5.4652	-1.15233	-1.43875	-3.42998
9155943	RIGHT	V00	32.4719	-18.8837	-59.3021	-59.1159	35.9886	9.02017	-12.1126	23.9539	-6.44423	0.493315	-30.6791	26.6839	8.76649	5.81365	-11.8234	10.4275	7.34489	-3.24753	-0.341659	2.03819	1.00485	15.362	35.2705	5.43316	-12.4822	8.51211	-19.3638	-6.15603	-1.59008	5.18585	3.15402	17.0709	15.661	6.16821	2.2734	16.3017	12.7397	5.56403	4.56844	9.36763	-3.39412	12.5536	-1.74184	-2.27222	-0.65199	-0.159697	0.00915008
9156214	RIGHT	V00	-4.55934	36.4302	-19.7206	47.2937	24.7524	10.9159	-1.19042	-60.6033	-8.63563	-46.1777	15.7115	-9.87943	7.39435	-13.7658	5.66205	2.96759	-6.85203	3.78293	1.14163	-2.60366	-3.66355	-15.2714	-5.96339	5.95281	-4.97195	-1.02757	14.669	-10.1839	-5.59539	12.7575
9156307	RIGHT	V00	-14.8834	109.806	38.6437	-10.9525	-50.2812	7.67803	23.6528	-15.1483	22.7815	-9.04544	-11.5981	19.9343	34.0156	7.62798	-1.18691	-12.4837	-4.38844	-2.19459	-11.6551	-13.9221	24.6494	4.44261	-2.76851	49.702	1.98074	-25.2866	4.71502	-1.9459	6.48552	8.70638	-3.19288	-24.6448	12.7225	5.33529	-12.6419	-5.65443	1.76237	3.65026	-3.91141	5.15008	-4.8542	1.07305	1.53437	-1.40016	-1.48694	1.24465	-0.74577
9156309	RIGHT	V00	83.8935	29.1515	-25.4574	15.5849	20.4959	-4.25047	-5.73969	7.3958	-21.8756	4.74317	-29.8305	6.48872	-25.386	5.28445	3.11217	-1.2236	1.57458	-3.26112	-1.55538	-2.95816	-40.3895	-11.2603	26.9248	-14.9699	16.9	26.8841	-23.5015	-9.89302	-2.66865	-0.0748677	5.89655	14.5089	12.1173	1.65513	2.58947	10.3998	-4.62418	-4.22833	1.19921	6.44025	4.13237	10.2774	3.42137	-1.86643	-3.37219	-3.33774	-2.1729
9156448	RIGHT	V00	81.4494	-19.6343	8.09152	53.6728	-38.7234	0.164146	-23.3873	-14.9539	34.806	2.80448	-11.2561	20.6825	25.2069	-14.509	8.23584	-0.934346	9.36072	0.471694	0.249887	-4.33241	-75.8463	-57.8837	-28.0389	-9.44818	-2.45189	9.43977	-22.4189	-3.02586	-4.35092	4.99828	16.2566	7.05643	8.08044	0.438785	2.25097	13.2307	4.86811	4.23456	-5.09053	2.50548	0.143797	6.00296	-0.122786	-0.466829	8.12081	3.69641	3.16184
9156526	RIGHT	V00	23.0831	-11.986	23.1474	-42.2273	-38.656	26.9001	-16.9334	5.76787	8.63609	-22.3389	12.8816	28.0241	32.4721	16.1517	-14.9298	7.88259	-2.68527	4.0429	4.37959	-7.97825	1.51193	3.66638	10.5444	51.966	-25.6523	-3.91978	9.41598	7.68767	-19.5559	9.54771	-80.3365	26.6963	-3.89187	19.6516	-19.9463	-4.68519	-0.815017	10.1636	-13.5705	1.01621	9.39218	-5.36021	3.19179	4.18109	0.703852	-0.909726	-0.204915
9156694	RIGHT	V00	-125.885	120.607	-38.4745	32.9058	27.4785	-4.34439	-13.9765	0.603944	19.6339	-15.0408	46.6107	-0.0679094	13.0128	8.72023	-8.74866	-9.93439	-5.74232	3.55935	-6.94296	4.78013	50.0551	-55.5963	68.4967	26.6793	-44.0565	-23.0479	-6.80261	-7.14564	20.7691	19.4977	13.0189	-4.02382	-11.5127	-4.80942	6.83023	9.36154	-6.57452	1.71608	0.821807	-0.990425	9.3028	-5.777	2.94493	-4.00458	2.95755	-3.45729	-3.3399
9156716	RIGHT	V00	-102.809	-35.6265	6.22939	9.93396	-7.67232	-7.07677	35.1416	-15.8444	-10.7613	-5.56569	11.9776	47.1067	-117.746	28.6255	-72.1094	-85.1003	-19.7185	6.6117	-8.61653	-19.7196	71.2387	15.6699	62.3941	-0.00796747	22.9685	-2.9633	-25.9179	-5.06952	0.479089	10.5312	21.8813	6.60583	-1.62338	6.63241	-2.96109	0.670205	-1.29403	-2.78934	1.73914	1.20096	10.5676	-0.4529	-1.12798	-1.46759	2.65709	-0.559196	-0.548986
9156789	RIGHT	V00	-28.9481	25.4533	25.2421	-0.751585	-14.0041	50.1461	-23.7535	-13.0047	16.383	-37.7982	48.7412	26.8748	15.7776	-17.8796	-1.93928	16.9076	-2.75536	-8.87591	-1.57021	-6.50249	17.0803	-17.0933	17.4773	-9.13637	0.39672	-4.42547	-5.52794	-13.8728	8.16461	22.1097	12.4724	-0.386976	7.12813	2.04674	-7.59877	-1.69278	-1.78069	4.43825	7.25862	-0.500854	-1.02118	9.02316	1.33947	-3.47171	-5.36806	4.66145	-2.58381
9156943	RIGHT	V00	-101.902	14.4964	-6.88658	15.5294	-0.856717	0.611213	-5.19986	-4.57199	-21.7474	-28.9647	25.0052	10.1977	14.3987	6.76808	15.0609	-4.84776	-2.6583	-6.49286	6.21143	6.83233	78.4913	-19.2432	24.3572	-16.8988	-24.5446	4.24935	14.8821	-8.05934	13.0847	0.182415	29.4691	-3.1127	3.03257	-5.20252	-8.24221	-6.24633	-6.21632	2.86238	2.34613	-0.203705	7.70926	-7.45352	1.91313	-1.03674	-1.4943	-0.114119	2.57215
9157251	RIGHT	V00	-64.1281	-4.28454	48.8762	8.14241	-28.0457	16.5159	8.88301	29.2943	-11.6041	-4.29406	38.2175	8.9937	-40.701	-108.531	-27.3408	-26.8153	5.6048	-16.7164	7.398	7.47601	48.7067	6.01539	42.9096	-15.8487	4.75909	-8.03449	-0.693492	-3.59105	7.01411	7.741	28.492	9.9689	4.2538	1.32205	11.9544	-0.0124274	-2.47762	6.16363	1.28663	1.02741	2.75762	6.74382	3.16209	2.21449	-2.02269	4.8605	2.04921
9157304	RIGHT	V00	-25.6448	41.5426	19.1506	-2.86457	33.7838	3.88999	-0.212946	-27.3135	-26.1886	3.07792	14.0881	37.8934	8.78829	-29.1452	-15.4259	32.0723	2.55767	4.30039	-3.46211	-3.87125	47.3753	110.221	-7.7908	68.7651	7.82799	-32.5767	-9.59279	10.6792	-10.5677	-5.52851	-23.2382	-38.7419	2.56058	8.2282	5.39049	-8.83198	5.91628	-11.118	10.5795	0.00498365	-19.8732	-10.1674	1.23665	5.32392	-0.306067	-0.0899173	-0.151067
9157384	RIGHT	V00	-278.813	-33.3649	-10.9626	6.38492	-19.4413	1.49934	-10.3713	-18.362	7.09108	1.74541	79.461	-59.4888	15.6055	28.9484	-9.94552	-16.21	-0.0311371	6.20928	5.23378	10.1609	152.62	29.2035	1.25762	25.7782	2.3891	8.31092	0.821654	4.8248	0.584719	-13.0489	-42.2827	-20.2647	-0.722752	-14.9992	5.10558	-13.8088	6.88217	-3.31758	-1.629	-5.77703	-30.4158	-5.03458	0.889363	5.90045	2.03555	-2.05745	1.7646
9157453	RIGHT	V00	51.3949	-21.5385	-38.698	34.9614	-11.2948	-30.7625	-8.3927	-0.911536	0.360177	3.59642	11.7345	22.7647	11.6813	-8.85807	22.8633	10.8098	-18.3153	0.398101	8.29274	-8.77978	-48.5188	-15.2838	15.7123	7.41771	5.09371	17.2877	11.1508	-15.3507	8.73404	-0.551268	-16.7187	-17.8625	-15.5479	-9.22096	-2.00424	1.12621	8.72797	-0.241277	9.12626	-4.57822	-8.01125	-4.81486	-6.05815	-0.661985	-1.02962	-9.40171	-0.13095
9157622	RIGHT	V00	107.65	-19.8806	-5.44864	-7.71262	10.7838	-8.47646	-5.23416	-5.63088	4.0835	28.7382	7.02795	-15.2813	15.2359	-9.20618	-0.478672	-8.29711	6.59229	15.1001	-0.36517	-8.11588	-102.367	-18.5169	30.4143	35.8122	6.08938	6.07663	-11.3659	2.20043	-15.5545	-5.59831	25.4524	-3.60733	5.59503	-0.53537	-3.0582	-11.4639	-2.71023	-5.17822	0.426815	-5.86562	13.1678	-4.57335	0.149641	-1.83103	5.57617	2.92297	-2.65189
9157758	RIGHT	V00	-23.0149	-97.9025	-5.71303	25.2821	19.2998	20.955	-3.54603	-34.1947	24.2628	6.94302	-42.2318	50.722	18.8359	31.0645	-0.760818	-4.87423	-1.55882	-6.14191	17.0431	6.38664	15.6576	-7.79005	71.3548	-19.5802	-44.3315	-23.9531	-2.80734	0.525243	-3.37704	7.88449	6.22058	-17.0317	0.973111	-1.64692	-7.83815	-2.80947	0.446686	2.05744	3.48218	-0.572898	6.17245	-5.38687	-3.39031	-1.74371	0.254438	-0.889978	3.14387
9158313	RIGHT	V00	-143.259	-32.2103	-0.352924	55.6948	-21.7651	-31.6687	-7.21217	-9.07672	30.6431	4.40644	70.9897	-10.1448	37.4247	28.8285	-5.00161	-22.7361	4.75044	4.49313	-7.10433	2.43534	78.0795	-77.5274	-61.5342	8.69675	-41.6421	-19.9331	-8.0609	-13.7047	15.6971	16.0198	14.2678	-3.89832	10.5538	17.7535	-3.91063	-5.59223	-6.39222	-2.05003	6.46341	7.09827	10.4504	-2.85533	4.48662	-0.726868	2.38376	0.12992	-2.23169
9158391	RIGHT	V00	-196.907	-42.1617	41.0534	11.1394	-41.5994	0.407809	-39.0472	-5.31415	26.547	2.48346	15.3628	37.6552	-64.6611	-17.5085	-0.936258	3.78156	45.3419	46.4174	38.4395	-11.1959	94.1296	50.7494	-77.9749	68.7993	5.06369	-21.7904	-0.832925	13.8642	20.5889	4.82834	-17.3527	-14.4796	10.8314	-16.4566	1.97741	2.36436	5.00568	-11.4222	5.50724	4.06588	-26.4056	2.10207	4.8081	10.4729	-5.72857	2.76803	-0.287702
9159027	RIGHT	V00	181.635	-26.6756	-8.5378	-49.9141	12.0466	-5.20205	-74.8743	-24.0045	-6.80174	-7.06434	-59.5364	-3.14366	-14.009	-4.26849	-14.8996	1.24656	12.9974	-2.81443	-5.20523	-1.65052	-205.37	-91.0432	169.112	149.139	-41.0304	95.3752	37.1576	92.0318	19.3648	17.1041	-11.0744	10.9235	-10.8353	-1.40787	-0.632897	3.86415	-1.43163	2.89829	-2.64621	-7.08525	3.56632	2.09778	0.0930286	1.58687	-1.83938	2.38711	0.214174
9159401	RIGHT	V00	61.0335	-8.00263	49.9971	-3.68824	-17.4841	46.7687	-11.8593	29.5549	0.315963	26.0045	12.769	14.158	-52.5498	60.1794	23.656	-16.6506	6.10584	-0.298013	12.9614	-5.26559	-45.5829	-51.2326	-79.8735	-28.4609	19.0038	-15.6135	6.49354	-9.25271	-14.9327	24.9561	1.03555	10.1088	5.17284	-1.12139	5.13826	5.80133	-6.15485	3.71827	2.01884	9.37549	1.96995	1.63041	8.34819	5.52916	1.47118	3.03483	-4.52993
9159540	RIGHT	V00	84.3293	-26.7889	-58.6857	-45.4347	-11.2404	-19.1161	35.6011	5.12183	-23.3538	23.6147	-39.1448	-18.1323	23.4342	8.71878	-11.3811	-14.7877	-3.79535	20.1817	4.38346	-1.06824	-70.6939	-15.3573	22.02	39.6338	20.8187	14.4164	-22.584	0.824603	-3.73517	-3.57875	-67.2159	40.8849	24.9245	5.59815	-9.82794	2.41278	-7.04219	-1.95036	10.9303	-7.37271	-31.4818	4.08591	-1.57141	3.4037	0.16475	-2.20683	-10.7969
9159804	RIGHT	V00	20.6904	28.9582	5.163	15.2566	-29.4578	-33.9461	27.5014	19.7388	10.4601	-7.10633	4.99088	-34.9835	-30.025	3.43315	9.02895	-1.13558	4.96464	1.28407	5.73925	-1.56089	16.0315	40.7957	-19.1992	-64.2946	-15.4673	28.0898	9.99455	16.6018	1.97183	-2.87575	28.2041	-0.687	-3.23797	3.43553	1.27715	-5.00469	-3.35121	-3.34894	1.07753	1.52589	11.5326	-1.70984	2.55701	-0.4128	1.37876	3.01667	0.074586
9159961	RIGHT	V00	66.7254	-17.831	-31.0815	-15.0155	3.88686	-24.2872	16.2407	-11.6068	-26.6919	-14.2383	-30.2401	-56.8101	-4.48087	-23.1336	-5.55935	-2.67086	-5.28762	5.67217	0.405815	-6.50451	-40.8057	63.5567	-74.9208	-12.5081	2.393	6.07651	-7.62896	-1.62733	1.29881	-7.73073	8.81357	-4.34434	-2.40515	4.95221	-6.90925	-3.82456	11.0102	-3.13327	-3.58904	-2.22803	6.97806	-7.71703	-1.94469	-4.13465	2.30265	-3.0429	-2.51301
9160026	RIGHT	V00	-120.35	-100.669	28.378	-81.4614	-19.7791	-23.3081	28.5158	7.70768	-7.3184	-6.19988	34.1759	13.1674	-13.8617	-4.06858	10.0717	-4.59947	-7.74753	-3.64372	11.1807	-6.17255	76.5272	12.5601	2.30678	30.2725	-43.947	-4.7445	13.2949	1.36081	5.43578	-12.1802	25.0274	15.5938	-10.8749	11.5199	-2.99317	-4.66956	7.60993	-7.15845	-8.80501	0.0498917	18.2487	-4.25309	-3.1663	4.30864	-1.21882	-0.783151	-1.31964
9160270	RIGHT	V00	41.8048	74.945	45.4658	-47.5161	23.5091	-4.04352	-1.32716	-19.1318	-14.2912	12.7269	-22.3571	-14.2185	-15.9625	-13.2922	16.6239	7.0875	7.56881	-1.9337	-6.4743	2.39765	26.6109	61.3301	-25.3717	-51.4259	71.5367	-16.4152	-9.35427	23.8613	-8.16175	2.52959	7.86049	-3.11409	-3.4172	-8.98713	-10.0546	0.29795	-5.09709	4.4238	1.58665	-0.554929	8.1646	-2.27905	-3.35763	-5.51122	4.35285	2.05127	0.293071
9160401	RIGHT	V00	110.44	-14.3983	10.5057	9.64301	7.34826	14.0231	-20.3967	1.28065	24.9295	-17.1103	-18.8687	16.3717	40.707	-25.8377	5.42369	10.2709	17.629	-5.75207	3.03966	0.529298	-72.4013	28.9193	23.8741	-5.91586	1.54759	3.45006	28.3443	2.0477	-7.43268	6.99669	-1.55293	11.708	-14.114	-4.75915	-5.96144	-5.58329	9.86438	3.76927	12.6569	-4.04311	8.87716	-6.29605	2.36432	-0.71511	-0.891262	2.61779	-0.343909
9160801	RIGHT	V00	-55.8308	-50.877	38.5971	-14.2718	-77.6216	-14.5677	-3.5176	9.10173	24.1742	7.20835	16.9529	-38.0517	24.8088	-13.5889	0.810474	-4.82359	-9.10865	3.67181	-7.13912	-3.48646	19.6667	16.1456	-116.547	7.6423	-34.458	1.10761	15.8862	40.6485	-6.20506	-10.4048	3.75691	-1.27574	2.72861	4.58084	0.307939	-4.57825	-5.6233	-3.89024	0.50928	2.5962	6.43916	-9.15524	-1.5853	-0.21127	-0.521061	-1.52042	-1.64366
9161012	RIGHT	V00	146.89	32.1115	11.3517	-21.814	-17.5863	9.36384	13.2924	1.60374	-3.15776	2.98178	-50.2802	-7.96201	6.67828	1.35672	-7.6043	6.30956	-8.46925	11.8223	0.214477	0.273586	-68.5473	-32.5085	-15.1178	-51.408	-1.02491	-5.11714	-10.887	1.08335	5.72727	-5.05261	16.9952	10.6467	3.80559	3.9745	2.70547	13.1479	5.18435	4.14914	6.47266	10.2864	9.50202	-4.41141	1.69266	3.91099	-1.09287	-3.01199	2.02454
9161024	RIGHT	V00	135.86	47.06	-9.13834	-6.21459	11.1564	12.343	-0.08585	22.3837	-15.8157	1.70095	-26.6895	-10.6158	29.8331	-9.58554	-3.72685	-1.02519	7.38828	-0.959399	-6.88654	4.10767	-97.6764	-24.9444	84.7342	51.5414	-18.4767	35.5005	3.80674	-4.83223	12.7755	14.4183	19.6854	14.4568	12.3654	-10.782	12.4309	15.1607	-8.00931	-4.77981	1.41595	-12.8191	-4.68369	20.6517	1.5527	-8.72057	-0.0904784	-1.3035	0.689469
9161267	RIGHT	V00	-79.4175	24.4457	-6.25471	22.2161	32.8986	19.8868	26.2947	19.6518	-24.0435	-14.4398	24.5655	12.0647	45.328	-33.5414	12.1067	4.35717	-3.11882	7.77266	-18.2489	8.2692	60.9395	75.4174	-52.8822	28.493	-50.594	-11.216	-10.6225	4.34042	11.8132	-7.69871	8.01147	-12.3014	7.95124	8.22863	-8.70832	-3.29553	-5.53138	6.17801	-1.9841	2.32753	2.7993	-4.99737	4.37686	3.91594	0.312743	1.99785	-2.82084
9162299	RIGHT	V00	-224.611	-91.4292	29.5299	62.0048	8.2544	-2.61498	13.6763	-3.12368	-24.0896	19.1716	85.2713	-17.4182	-17.0886	50.8202	-7.19889	-11.8001	-25.0438	8.43751	7.34301	-4.21336	80.1275	-127.504	-135.908	29.1116	65.6084	5.55766	21.5595	-16.826	-19.9505	-11.5672	26.5065	1.06447	9.08791	5.6001	10.4225	-5.69753	3.90755	-1.50345	-6.05836	-4.04044	4.05496	5.81198	-0.820497	3.69411	2.08761	0.260364	2.06096
9162394	RIGHT	V00	-177.936	30.0792	13.4651	22.5948	-81.2639	1.10261	12.8476	39.2011	1.95518	0.698408	49.7748	3.51011	47.3749	8.96682	-2.24372	-0.34102	-7.74611	-6.36138	13.3567	9.44507	105.416	4.19594	1.83963	-4.38514	-20.5476	7.3724	-16.8459	14.8774	-5.18615	-12.28	1.56918	-6.146	-1.73112	3.63658	1.60929	-3.90261	-8.39006	-0.868417	-3.32794	10.5433	8.13467	-6.08225	2.59515	0.250835	3.29615	-2.69124	-2.27423
9162458	RIGHT	V00	67.9282	-41.0897	6.82836	-35.5237	-8.55178	-3.16492	-29.372	22.68	-1.19873	-33.5306	-15.2329	16.4269	-35.4017	-7.35228	-21.9539	-4.6436	7.35319	5.88011	15.4003	8.75329	-44.7424	15.717	-32.8345	5.61528	2.90474	-17.812	-20.8125	1.02355	6.01255	13.3405	-24.4837	-36.2676	-10.8555	14.7791	6.24636	-4.73885	5.46162	-14.7064	12.6401	0.4499	-15.0448	-7.53304	9.07989	-5.13929	1.23898	2.34062	1.7301
9162498	RIGHT	V00	-30.2857	-15.9261	9.85588	19.4509	-41.0225	-4.0914	4.54325	-5.27808	7.29652	7.86667	6.41354	20.3402	18.8381	-0.466085	-17.9447	2.1257	10.2915	21.3125	-6.37017	-2.07672	22.139	-68.6796	19.6687	-28.2138	-16.5009	-15.9964	-5.87267	-1.55168	12.2223	5.65917	-35.3372	-40.0285	-9.73749	18.6413	6.76988	10.6221	-6.56861	-5.30883	-4.53525	0.523143	-22.9214	4.21191	8.18149	-8.29904	6.79535	-3.34183	-1.37031
9162770	RIGHT	V00	150.025	-48.2262	8.59666	-3.40837	-14.0181	7.91237	-21.7735	10.5657	-10.3134	-9.38547	-42.1499	-20.6596	-3.85926	14.3513	-19.2177	9.19091	-15.0738	13.7374	-0.797226	-3.71766	-83.6115	-60.753	-14.6084	-14.4376	-3.9405	-8.86325	-19.7294	6.58528	-19.3439	15.0195	28.7547	7.11302	-1.05712	1.89008	-4.56798	-1.41285	17.6282	5.24506	1.10963	-0.125483	15.736	-2.09719	-1.30502	-0.218286	2.8382	-0.782533	3.70696
9162906	RIGHT	V00	62.6644	-82.8831	-30.0436	-19.6826	-36.0785	-15.9439	-4.82348	25.5463	-22.5005	4.46879	-8.59117	-2.5149	2.12155	4.18415	-9.80214	-2.54545	-5.11555	10.8612	-10.4343	-6.19246	-39.7892	-39.982	37.141	-7.97223	19.2595	23.5932	-22.5946	-18.9099	2.34796	13.0729	23.1521	-21.4664	-3.83327	3.29718	-2.15099	-4.31107	2.73602	-12.0043	1.3513	-9.65031	-0.00404045	-7.6323	-0.0584969	-5.6467	-1.77894	-2.72229	-3.3017
9163391	RIGHT	V00	209.262	81.8981	-76.4731	-25.9919	2.7575	9.76501	11.3051	-28.0032	18.9922	-21.3477	-66.4422	3.28809	1.59402	-0.983798	-20.8645	3.11658	8.06321	-9.23144	-7.40768	-4.93719	-133.495	33.2191	57.6678	-13.3653	-0.919629	4.34903	13.4991	25.3158	-12.0334	24.9221	-44.641	19.6082	-20.5607	-15.4463	9.94191	0.777246	-2.615	1.39271	3.82568	0.947903	-7.34586	-8.05527	-7.13294	-0.130766	-0.981179	1.05122	-2.03335
9164114	RIGHT	V00	129.571	-28.8656	-4.21268	8.76637	6.39995	56.8635	24.2347	-21.4417	0.288479	21.2953	-40.4146	32.3442	40.6858	-34.9197	8.11113	15.3103	-18.2875	-7.75647	-7.46033	3.85829	-108.842	-60.8169	47.057	61.6432	19.3967	-8.2875	21.4884	-1.21511	35.3299	-38.719	11.1386	8.64356	16.7893	-5.89348	-7.06274	-4.24419	-9.71338	6.98508	8.73953	5.6367	11.579	3.70645	4.18285	-3.12202	1.28654	-2.88555	-5.36499
9164467	RIGHT	V00	126.809	-14.6874	-20.5127	-30.2251	-19.2706	-9.3763	2.80646	12.7748	-7.78396	-1.86332	-27.6447	-51.4202	29.121	-21.695	4.2742	13.5099	-25.132	13.2922	-3.89973	-15.0027	-69.6678	-53.8639	-19.4436	-37.419	-21.3476	-7.57754	-9.80046	1.66878	-5.55582	9.51227	23.3666	-5.21943	-3.97106	3.38184	-4.08327	-5.11354	2.1662	2.04202	-4.2184	-1.97282	15.4177	-1.36523	-1.67276	4.777	-8.76911	0.0352121	-0.409312
9164965	RIGHT	V00	115.464	-83.2939	-1.5588	31.7734	41.5653	-0.890038	-10.2787	-37.812	8.28378	16.6078	-47.3204	-20.6098	1.37491	30.005	-9.60926	2.46751	10.7531	-9.18307	0.418104	-4.52263	-83.5088	14.1915	41.9042	5.36059	6.5188	-14.4324	-16.4641	-1.98275	0.0171316	-0.0402908	2.72624	-3.12081	-8.43681	-1.39257	-5.192	6.33436	3.32918	9.55299	-3.21712	-6.3479	-5.13342	-1.25742	2.05578	-5.40656	-0.555395	0.460799	4.19164
9165552	RIGHT	V00	-42.8085	-5.11711	-5.51519	11.824	-15.6291	24.3004	24.4026	34.9261	5.12243	-27.1402	3.62045	12.6505	33.755	-14.4614	-4.15116	-1.58864	4.93103	6.28285	-4.18635	-2.86495	-4.12609	-91.2955	-54.9535	16.5226	4.61512	-9.57185	7.34775	2.08307	-3.75937	10.5457	-9.88235	-14.9395	-21.5279	9.87756	-2.76333	9.41394	-3.44764	-3.47198	6.17551	2.87534	-1.77499	-7.42171	9.62147	-1.32779	-0.370855	3.88908	-0.977435
9165970	RIGHT	V00	-76.0225	125.063	32.4345	32.1665	-56.4536	-23.846	10.1059	4.10546	20.486	5.5518	5.95948	-27.6759	6.01041	4.53218	-12.5655	-8.15038	-10.3735	1.44532	-9.9932	-3.91348	42.6308	39.5359	-30.587	-4.78946	-6.4264	-37.557	22.1701	6.1685	18.1915	-10.5851	13.858	-8.04894	-12.3917	2.73391	3.66876	-1.26038	-1.92178	4.38452	-3.50541	7.47045	7.4423	3.19089	-2.43651	-3.60028	-3.2398	-1.40731	-1.63146
9166468	RIGHT	V00	-33.7939	-16.9263	-10.3796	-74.616	9.10906	-22.9641	15.3233	-10.6937	-8.89054	-25.821	-0.992143	-54.5712	74.0976	43.5282	-17.138	37.1158	11.0272	-14.9973	-11.9901	-2.93094	37.2398	25.8645	27.9687	36.1019	-3.18699	-16.5049	11.403	0.377233	-8.59935	-0.296051	2.77174	1.42791	-8.25425	6.52515	-8.1111	5.20723	3.11936	4.4984	1.83114	-3.44418	7.27624	-0.130629	0.846808	0.916597	-3.12684	2.11678	-0.026017
9166930	RIGHT	V00	122.156	-52.125	65.2618	36.7883	-12.1733	22.1889	4.9539	-1.59905	23.1307	-3.54763	-17.6642	37.2926	9.19252	-16.853	-0.38328	10.357	15.3599	1.52731	-7.98473	-1.72107	-53.1151	13.1359	3.19982	1.78483	31.7436	4.48769	-4.12962	-11.654	-3.33078	7.23009	17.0444	8.54336	3.58967	-0.636331	-12.5179	6.22132	-0.946434	-3.14828	13.5622	-2.73388	15.1775	0.550776	1.12502	1.0898	-4.6216	1.03528	0.139621
9167018	RIGHT	V00	-6.1424	21.3832	23.8631	30.1252	-12.9755	-17.1625	12.1907	-15.6044	-0.359886	-12.5525	-29.576	-5.19842	-2.69795	-4.00243	7.47287	-2.89086	-12.619	-0.582567	-4.90962	7.73989	-7.89837	22.7701	81.9627	-21.093	-26.1982	-17.8891	3.77644	-0.761947	-1.41663	-9.48337	17.2466	10.3535	-2.28272	2.32012	4.4854	1.44059	-3.34744	-2.71731	4.17102	3.57195	13.374	-1.98035	1.30048	-0.248603	2.91849	-0.298579	2.93404
9167275	RIGHT	V00	-103.335	-15.6591	-18.1752	16.399	-41.135	-36.127	-5.54656	-1.61628	-21.3004	17.2519	38.2414	-23.2843	-17.3227	-15.4484	-8.13299	-0.0844654	-0.147735	-4.74236	5.51005	-18.4737	83.2785	65.8337	-79.2639	36.3333	-32.0208	6.24599	-4.36686	5.98974	10.2822	-14.6634	14.1683	-22.0986	0.883989	-1.64799	2.72564	-3.18034	-6.71655	-4.96371	3.43158	-2.7245	4.69623	-3.06561	0.932841	-1.24671	1.6133	3.84389	-1.15778
9167460	RIGHT	V00	120.272	12.2498	-2.45025	6.97144	5.78945	-4.91461	23.2999	4.8103	11.9404	11.3718	-27.0884	-19.8276	-34.1813	-11.4595	-9.3455	12.8901	-18.833	20.6599	-13.876	8.38408	-70.8772	7.01039	32.7153	-35.4205	-15.9525	-12.2037	13.1154	-19.6032	14.1803	-10.0607	11.4419	10.891	-16.2413	-4.91522	-3.06456	-1.44493	3.50457	0.0173226	-3.8079	1.55671	14.0791	-1.74195	-1.05131	1.19404	1.0352	-5.21952	1.18162
9167502	RIGHT	V00	134.793	23.852	-60.1459	-27.5994	59.6087	17.5809	13.4586	3.43035	-0.565322	-16.6905	-28.0795	-17.428	-0.803234	-5.32916	1.63294	-4.85771	2.83136	-4.34085	-3.68871	10.0268	-46.037	40.8774	12.1676	-52.8801	-12.6068	9.4318	6.18292	-13.2912	8.30261	5.14875	-28.7283	-16.5019	-20.3483	16.7226	1.10881	9.3108	-2.16265	7.67682	5.45509	0.83606	-16.197	6.04303	9.63442	-6.48547	2.52685	-3.76801	0.6958
9167541	RIGHT	V00	-1.29396	-45.499	53.4249	36.1444	4.72464	-11.0413	-26.3388	-1.76837	2.01425	-15.4051	-10.0548	-40.268	1.14522	9.78721	-10.9155	-6.28549	-7.80249	2.96747	-10.7031	-7.57067	-12.3838	-66.3706	-23.5362	21.627	14.2407	-18.9214	-19.1357	-6.38645	-19.3607	-5.33128	-16.1778	-1.10475	-14.8515	2.34131	-7.01882	1.90874	-6.3713	2.80152	3.96058	1.1424	-6.6692	-0.322884	1.13459	0.191145	2.03612	5.07752	-0.0868066
9167589	RIGHT	V00	-2.02179	-41.9118	-52.6111	25.8662	62.529	1.60757	6.30484	-12.7547	15.2424	-0.161355	-18.356	-32.7432	-9.62802	44.449	0.331281	-11.5879	-7.7205	9.63234	-13.4456	-19.1813	-105.288	121.078	-234.485	111.048	145.697	1.02113	71.9503	-60.3353	-28.6321	-38.7802	-24.0315	-41.4079	13.704	3.84744	9.29797	0.782078	5.90323	0.788868	9.00424	-7.10688	-22.0612	-1.81505	10.9729	0.603081	7.41791	3.78066	-3.54912
9168012	RIGHT	V00	74.8477	8.696	-4.08526	-4.52366	5.46184	-1.38053	26.2545	29.8275	-18.8693	-19.34	-20.6822	33.2765	31.0348	-23.7478	-3.7918	-4.41323	19.2583	1.14725	-1.36409	-1.13019	-18.1451	27.4239	-26.3579	-14.2391	-13.5076	9.88855	4.64073	-16.5093	6.63119	4.80594	21.7129	2.42124	-6.55341	7.31415	-10.72	1.4801	4.86212	5.5769	2.93795	0.187215	8.36801	-0.00858387	-0.445592	2.2317	-2.58419	3.95653	5.36134
9168023	RIGHT	V00	-84.9234	-7.44294	41.3405	-34.3799	-35.6986	18.7176	7.81785	24.4786	5.9441	-12.0098	37.3086	61.0282	1.06307	8.7986	-3.44453	13.8032	7.85553	2.19169	8.23094	3.30556	37.7209	-22.9219	73.6265	77.9299	20.774	-17.1343	-0.463674	3.72295	4.48072	27.4054	-30.8614	19.7299	-13.2279	-3.07931	-5.35108	7.70206	1.14619	-14.6165	-0.0830918	2.53797	-9.10887	-4.17379	-2.03039	0.414716	-1.92299	6.27891	3.06113
9168534	RIGHT	V00	87.5059	-43.3931	56.254	-4.18802	9.187	26.1786	-28.3294	10.6886	35.6557	-19.753	-20.6685	-5.54069	9.94412	66.196	-37.9955	2.51237	12.5454	7.67444	4.75921	3.60721	-56.4188	-12.3949	-41.4163	27.0451	16.2854	4.28649	20.3296	-11.4309	6.29121	-10.4029	-25.2283	-4.02342	-17.8701	-2.3306	-2.16405	-4.07923	-6.69004	6.94868	4.5312	5.39467	-11.7734	-11.8321	1.55974	3.23026	0.906588	5.83592	3.91388
9168709	RIGHT	V00	34.1647	-26.7059	-9.75431	16.7989	5.6303	1.64593	18.6787	-4.26319	-31.5889	-7.31547	-20.338	-53.5206	-38.5936	40.3767	8.55757	-2.07303	2.61742	32.6587	-1.23026	5.75685	-22.6882	19.7645	-25.7709	-9.12216	-16.9154	36.2311	-6.59534	-24.0664	3.89078	3.47489	8.38458	3.62885	-10.4447	-3.16485	0.967092	-3.2157	6.4743	-2.47465	-0.480169	-6.94492	4.7541	-0.369685	2.12326	-0.71863	-2.14613	0.482888	-2.10906
9168770	RIGHT	V00	-21.5689	-37.692	19.4766	-8.54713	48.775	3.56657	15.3244	-33.4643	0.570889	-14.0441	32.2705	-8.39681	-4.34747	0.721238	-7.98205	20.448	-1.59789	-14.1594	9.67234	-2.9462	31.6111	44.5192	50.1227	-6.34212	-5.12547	-20.3873	-0.704135	-9.49208	-4.35045	10.3285	19.4493	-4.86203	0.832881	0.932669	-1.07395	-3.38305	-4.39323	10.414	5.44732	0.0728288	8.24371	1.58838	-5.81854	-0.272603	1.07175	-2.63251	-3.63637
9168944	RIGHT	V00	-56.1629	-33.7523	43.5829	-43.4938	-38.2843	-4.36264	-19.3062	10.6952	9.65482	-3.84195	48.6943	-38.232	22.4822	9.01821	6.51019	-18.476	1.00134	6.33384	10.094	2.24346	73.5132	34.994	13.5137	-6.20324	-13.7745	-3.46219	-9.11107	-1.818	0.53029	-11.0061	13.8003	-2.96241	-18.7803	9.4842	2.29609	0.135818	-5.45495	-6.42171	-3.32532	1.81398	6.60508	-9.24967	5.03925	1.99363	-2.25211	-4.86451	0.0993515
9169022	RIGHT	V00	102.081	-20.5733	4.11852	16.5501	2.95013	24.1278	-15.9688	-1.21012	-9.47512	3.67029	-27.8304	-2.85235	-25.2297	-4.20373	-2.27122	13.7324	-2.11668	-3.72871	-9.0477	-8.16805	-28.563	76.5661	1.28312	-9.3187	2.48899	-12.5536	0.464839	-9.13486	7.37788	0.285968	14.1137	6.41747	1.5725	1.53065	-5.68834	8.50252	-0.427954	1.67267	11.1268	-3.60094	7.72686	15.0638	-1.46545	3.39156	-1.16899	-1.72918	-1.50131
9169092	RIGHT	V00	22.3795	-47.5485	67.2565	38.6284	45.5637	22.5446	-20.703	16.2008	49.4041	69.0907	-22.9048	8.14058	14.8991	31.0822	-8.74263	4.95058	-5.32506	-1.8637	8.31847	4.71954	-56.4314	-11.9571	-38.7451	19.4861	11.2934	-13.0088	-6.43356	-11.4662	4.68613	-9.06705
9169499	RIGHT	V00	73.3851	45.9779	1.62205	37.011	-18.6392	4.20037	-31.6243	6.50128	14.1605	3.59743	-29.2827	55.9973	5.64205	46.2979	-21.5773	-17.3041	18.5878	7.29898	-7.24672	-2.55014	-27.5039	26.727	-6.61147	-35.7348	-3.69237	-5.85014	-0.43426	2.21034	7.97972	13.3538	18.0352	2.99271	-12.3424	0.162747	1.12876	-0.134935	-0.0486145	9.0201	2.75506	5.24712	6.57962	6.09948	0.548674	0.309047	1.8794	6.26551	-2.05326
9170011	RIGHT	V00	179.548	-45.8266	33.8683	-6.87168	-24.3856	-26.1356	-17.3865	3.87548	-4.4577	2.92197	-40.0693	15.6804	-35.4873	-19.8438	-7.88269	1.68052	11.9784	6.49604	-9.21689	7.42517	-119.905	18.5719	11.2503	-2.70397	11.1892	8.86234	-7.18171	-6.09979	-18.4045	-0.323989	2.4954	-7.50923	-5.81601	-0.457881	-9.02212	1.61905	7.39819	1.19251	-1.17729	1.04625	-0.537183	-2.4899	-2.82677	-4.0741	3.92445	3.74383	1.02478
9170228	RIGHT	V00	-53.3856	3.84461	32.8912	54.165	-39.94	-27.8613	-0.447905	0.966556	5.90809	-14.8676	18.6404	73.8283	-79.5617	-64.2201	-20.1959	-46.0659	-29.1364	19.8467	-9.58107	21.0946	18.355	-31.3689	39.0325	-21.8915	-2.67694	-13.1358	-4.33576	-4.0372	5.87686	28.3538	-32.639	36.0272	12.3098	-1.58031	-1.39457	9.69957	3.74346	-11.8477	2.26171	-3.80882	-3.43525	5.53623	-11.3179	0.843166	9.52711	0.429446	-3.68104
9170503	RIGHT	V00	85.7998	53.0679	-55.1107	-5.65815	-0.025389	-34.1621	0.217641	-18.4195	-5.44469	-15.4519	-17.7944	9.77233	4.88365	-4.64186	-5.68173	12.3051	-6.941	-3.46416	-4.97872	-2.44917	-31.2941	31.166	36.6252	-61.2801	26.3503	-6.92583	-5.8931	5.15197	10.865	-13.7246	31.2253	7.99321	-8.25137	-0.38593	-3.74178	0.223617	-4.21191	14.0311	2.88609	4.36088	14.4126	-0.641497	0.934006	5.01304	-0.326565	-0.580979	6.17835
9170536	RIGHT	V00	75.2227	-19.731	-8.34462	41.418	-0.299833	7.75111	2.36752	0.617506	8.81214	-2.57207	-39.8631	-17.5327	-10.6354	10.6964	-0.378555	11.1789	-1.76941	-9.17639	-5.96914	-5.08704	-75.6296	4.27919	36.1615	58.8905	-15.8758	0.640929	25.2889	23.0666	-31.4924	18.4753	-13.8127	1.55784	-1.02821	-15.7002	0.967931	8.52879	6.44227	-3.31376	-0.288974	1.86477	-4.03834	0.903371	-6.26969	-6.09632	-8.56501	1.7619	1.54693
9170920	RIGHT	V00	-77.7155	-21.5564	-28.3031	-4.20016	-13.3417	-20.4267	-57.4547	16.1887	8.21712	34.1393	30.1493	-43.1092	30.2951	-13.2566	1.88177	-19.8223	8.69817	9.59118	-13.7823	-6.67582	49.0484	-46.8155	4.2414	-3.00392	-21.6343	9.39323	-4.73226	6.74092	-24.2605	-5.70455	18.7659	-9.24606	5.07467	-1.37935	-14.1932	-1.55784	6.7925	6.5343	-5.52926	-1.75518	-6.09673	-1.27294	5.00555	2.92382	1.61283	-2.4982	2.72501
9171097	RIGHT	V00	172.135	-34.1117	-7.89645	-21.7186	-7.70321	52.9513	27.0854	-30.233	15.1439	14.0695	-57.0112	28.1412	15.2452	-28.7488	0.921983	1.67513	3.2681	7.09748	4.15112	4.53128	-102.222	-27.5547	-19.5354	32.5673	43.1067	0.29685	18.7083	2.87245	-26.0599	-5.73505	24.6766	0.727029	5.33907	4.37622	-1.53766	-7.34606	-1.72648	-0.666094	-0.697739	-7.49201	11.7837	-7.56721	4.86428	-2.2486	1.06811	-1.07244	2.06801
9171457	RIGHT	V00	36.4597	40.8871	38.4693	28.468	-15.0796	4.26885	20.9551	2.70443	-3.72806	-3.63389	-30.365	13.3132	26.9546	-13.1287	-5.62803	5.49137	-20.261	13.4402	3.04245	-5.85177	-28.0333	-21.4587	-40.9046	-34.8201	-4.97354	-24.5865	7.41076	-0.73564	-0.120544	4.74393	0.0781934	15.8942	7.00444	-1.90301	0.501035	5.44428	5.51578	4.5697	5.50053	7.83798	3.07287	2.69261	-2.35947	0.231372	3.04962	0.707267	4.6604
9171580	RIGHT	V00	-41.9047	94.7082	-90.6796	9.3479	-14.0381	-20.5	23.0833	21.959	-40.2162	-6.66714	5.88658	-4.29824	-7.90988	-6.51789	-10.7518	1.99211	-5.28324	7.44985	-5.6933	-3.63099	-7.57958	21.9756	18.7679	13.3749	4.5526	41.1576	10.8551	-22.7865	-10.7272	21.2485	21.7136	4.55907	3.03898	-2.3522	9.47834	-4.37406	-4.27738	-4.62158	-9.97704	0.0511444	14.3048	3.45701	-7.54227	-5.79171	5.45545	0.163994	0.946097
9171714	RIGHT	V00	39.1011	-64.163	20.1579	72.9644	-3.50662	-12.9592	-34.4571	11.0446	29.0291	13.8678	27.0787	-43.7334	-8.29291	-2.22048	-3.10313	-0.0672082	0.756388	-2.01922	2.37532	-6.60616	-56.3985	-16.292	-30.3696	39.7582	4.3631	-20.7723	-18.9167	13.5185	6.28145	6.57172	-3.94729	-23.8388	-11.6059	-10.2461	-5.78341	2.45777	3.80286	0.0514295	-2.98566	2.61299	-10.2443	-12.9785	4.55351	-4.03084	3.87367	4.56162	1.3585
9171766	RIGHT	V00	70.243	56.9882	30.6209	-12.6775	-6.15815	-4.87137	3.27907	1.55928	11.6259	-4.35722	-31.6889	-15.1269	3.95372	22.2463	-26.8059	-0.980249	-7.95873	12.9266	0.937021	-8.04511	-50.3573	-50.1094	-53.5918	-20.2573	22.1886	-12.371	-19.6145	-2.94075	-0.956839	-3.46979	11.0487	-6.7627	0.739938	-2.9599	-5.53496	-4.57487	2.03275	0.383219	-1.2431	6.90534	3.70379	-5.6149	0.352609	0.354126	-1.02129	0.337034	-1.37478
9172013	RIGHT	V00	-215.651	-19.1259	-2.00178	28.1183	-38.4028	-7.97451	1.38757	20.2493	-0.60264	-36.4099	45.2281	35.5518	-0.591283	1.55978	10.8105	0.9228	15.9116	-7.03917	16.382	12.7309	119.053	-4.43514	-61.0683	-16.4828	-11.0929	-0.690704	-2.34516	9.34028	7.89116	-7.15101	0.877204	-3.53685	-8.32358	0.990136	-2.93915	1.65563	6.82253	3.93362	2.8134	1.27591	1.15279	6.42615	8.03837	-0.111488	-4.66709	1.32193	5.14574
9172459	RIGHT	V00	-188.087	-51.9027	-56.0553	30.7321	40.4261	53.044	-38.0874	19.6039	11.7763	-18.561	67.3863	-58.2855	-7.61555	-0.746413	-8.74952	1.88003	-3.08254	8.50042	25.2069	7.90862	129.246	-19.3101	78.6642	-7.61145	28.0439	2.72749	8.22321	-2.08949	9.93854	-2.53887	5.77933	-23.3171	4.78218	-3.35449	-1.75046	-7.2389	2.52575	-4.40997	0.449581	-1.59061	-18.5	-0.880663	-6.98842	-1.33067	0.185603	-1.42572	2.24458
9172581	RIGHT	V00	-106.516	78.7486	16.3601	2.34623	-10.1918	14.8008	29.64	-3.62307	-4.06102	-21.066	40.6161	17.8668	-40.5103	11.2626	-0.758765	7.01531	6.25607	-16.5328	-4.25503	3.69394	56.0651	-76.6009	30.8928	-20.826	14.5298	-19.0056	0.421719	9.03821	-0.560334	-13.1429	11.3185	16.7844	-6.10824	-2.57757	-1.46605	2.43617	-2.20763	2.22253	-3.74933	4.45117	20.2493	2.86136	-0.835871	1.02213	0.820773	-0.206354	0.343948
9173013	RIGHT	V00	57.3942	31.3481	-23.4859	0.661647	-33.0961	27.3877	-63.0955	-4.80771	-14.2009	-4.00744	9.16031	-16.2328	-39.1161	-15.6648	6.58762	4.77242	-9.77053	3.9557	-8.7822	11.2865	-4.98151	7.23044	-30.01	-8.85613	21.795	-3.87715	-13.3392	-8.24106	-2.99865	1.12351	14.0839	-6.45959	-4.83819	-0.202616	-3.52124	-9.03696	0.44894	1.31601	9.43904	-0.895896	5.49043	-1.75278	0.656737	-5.38753	-3.3844	-2.28536	0.172809
9173434	RIGHT	V00	118.236	81.3023	-21.1581	-10.0959	-50.1239	0.115468	34.179	-18.3729	36.5761	-17.6206	-25.7146	6.22816	5.60585	-31.209	18.2655	6.12089	18.4485	9.48837	9.42644	-12.533	-85.375	27.1714	-12.0981	25.3947	24.8928	-18.936	-12.2633	8.93197	10.1295	7.64242	18.6206	7.02232	6.59857	12.5882	1.54099	7.59859	11.4777	2.12705	6.09327	11.4869	13.2592	-6.18028	3.49001	-0.195928	-1.75965	1.49671	0.482655
9173462	RIGHT	V00	105.159	26.4327	-10.6288	53.8945	17.2459	14.6503	31.5267	-2.10606	-8.00138	-22.2452	-50.6636	9.24797	5.98421	8.60468	-5.38978	21.8618	-4.57917	6.37705	0.640979	-0.667572	-37.667	18.2351	-51.6361	-24.8636	-10.7505	-0.749821	-4.50285	-7.34107	16.4782	21.7348	-28.7364	-48.1742	13.7705	4.9806	0.218657	-6.19426	2.49135	-3.05296	2.20888	4.29165	-30.3345	-1.55649	-3.73163	-0.923035	-0.166779	0.0346574	-4.99289
9173587	RIGHT	V00	141.344	24.2103	45.2332	6.05947	-2.98502	9.48473	-17.2551	-2.76762	8.93504	-0.645122	-51.1218	9.07411	-4.86766	8.22542	-11.1566	6.82084	-3.4455	4.27748	4.42861	-3.78336	-84.5532	8.49567	-1.25115	0.484551	12.0502	11.7523	19.0858	-26.4595	7.77266	0.764859	15.5906	0.484585	-12.4018	-4.49987	-0.79642	1.83282	-13.0327	2.91405	-1.46321	-1.63216	6.75886	-8.55297	-3.85202	1.494	-3.70986	-0.410065	4.86307
9173792	RIGHT	V00	-65.5698	128.293	50.625	-11.315	6.25021	4.24402	-56.807	4.84169	-14.6004	5.83966	46.0132	16.4396	3.31651	-1.41622	-19.5677	5.66928	-4.70608	8.18028	-11.6745	2.92026	40.5507	51.8146	-21.0992	10.2191	7.7376	10.6847	26.5198	0.192741	3.37853	15.525	15.58	-1.0929	8.7487	-6.02208	-0.187918	-9.15497	-5.20317	-3.59016	-2.59701	3.7705	7.77221	-7.14723	0.651949	-2.31693	0.903506	2.42179	1.51521
9173950	RIGHT	V00	76.4006	-21.9267	7.92829	28.2465	-10.6443	21.2942	-4.22699	-4.81355	38.6625	8.87461	-21.132	-6.71563	37.9949	20.6566	-19.4041	-6.95578	-1.30408	4.13107	-1.21972	3.93409	-90.1118	-73.5001	-54.3399	-23.8137	26.2617	-0.977641	2.84018	-16.4901	-1.28383	0.311669	13.4382	7.99757	4.38901	-4.31876	0.253264	7.04922	-6.93953	-2.03299	-2.58872	2.14248	3.88863	3.04722	0.140762	-1.44228	4.03607	0.324548	1.22119
9174216	RIGHT	V00	-143.915	-34.725	28.39	-68.9597	2.54426	12.5646	9.03093	-21.2558	-11.7936	-8.46018	35.7678	-10.8129	-55.6794	-0.154991	-1.64301	15.0961	13.2083	-2.4218	-3.05436	-13.1234	90.4447	-37.1374	106.964	24.2794	48.5192	-4.23904	-19.9476	2.6331	-9.41175	1.41195	-85.648	-27.777	-5.85552	11.0245	14.2698	5.8835	-0.264428	-0.018826	-6.4489	12.7408	-34.7849	4.3315	-2.65208	-1.20257	-1.01365	2.45929	-7.39001
9174582	RIGHT	V00	43.5721	-75.8086	-10.812	71.3327	79.052	31.409	6.02137	-17.5419	7.78685	13.5573	-31.4133	12.4115	-12.6755	-11.8152	15.9067	-0.946227	-5.99325	-7.46657	1.19365	6.14449	-44.5325	-83.8738	-36.3265	-37.1644	15.349	11.4213	-5.55941	-10.8957	-1.34752	-1.53177	28.0543	12.5313	8.45743	-7.05235	6.8441	3.31158	3.03186	9.20264	0.879623	4.94019	-1.93183	2.969	-1.13907	0.507912	0.741291	0.355772	-5.38955
9175204	RIGHT	V00	-59.9593	-51.6545	10.3251	60.7946	51.0961	1.91881	-7.37578	-16.1808	-9.01501	12.5457	-18.158	13.454	-15.7922	42.459	-7.24544	-7.38556	-8.17564	4.69736	-3.62633	-15.1517	19.282	-12.1244	-13.28	6.73367	8.19627	1.39188	3.55026	-17.7789	-1.58815	4.97296	-13.3074	1.67659	-19.182	-5.9474	-4.05816	3.3553	-0.275118	7.5519	-0.59132	-10.7214	-10.1839	-2.21611	-1.83567	2.11422	4.89723	-0.718407	-1.10315
9175275	RIGHT	V00	138.613	-83.7314	13.4709	17.4075	1.18093	-0.767418	-6.85378	25.1898	-26.5919	-17.0194	-20.4995	-4.92204	-25.779	7.84947	-14.6148	1.90619	-2.32849	13.0322	-6.80926	-2.95174	-56.1671	15.0068	-79.1741	-5.47334	-63.9078	4.11681	-8.39518	-9.79731	-5.96003	-6.60869	10.3668	-16.2927	1.25547	-1.06449	-4.26048	-7.12029	7.61482	-5.54401	-9.56266	-3.25877	-3.24352	-8.44994	5.26737	-0.744073	0.770097	-1.42576	1.75771
9175571	RIGHT	V00	73.933	55.2112	-28.9331	30.8365	-15.0981	-4.80004	-15.8132	-0.428024	10.4602	-12.17	-15.2995	25.1837	-15.4304	-11.9155	13.2169	0.809208	15.2607	7.45079	-8.31502	-4.65789	-25.8225	17.7369	-54.3849	-25.9274	2.16222	-0.413022	-4.71573	-11.5672	13.0985	9.48251
9175691	RIGHT	V00	93.5297	-10.1384	-15.1622	-0.754292	-33.6154	7.64209	-14.6251	-8.23433	32.385	1.56408	-35.2665	15.9967	29.6894	-5.91294	-62.2576	-9.65206	0.894129	3.27018	7.28089	-6.23053	-72.9233	8.66641	59.2674	2.24148	-0.256663	-2.37336	-9.2211	-2.09109	-1.95987	3.01791	16.1288	10.8058	-0.913966	-0.107916	2.95077	2.54942	11.9731	6.42161	1.44009	7.37339	3.69952	8.38753	4.55167	2.57408	-1.88686	0.607625	7.37234
9176086	RIGHT	V00
9176200	RIGHT	V00	22.0442	-16.0789	-33.9993	48.0468	39.8041	-15.1939	9.20897	-17.2737	10.7171	-5.60017	-26.235	-7.72883	-1.15404	1.18858	16.2147	1.65951	-5.05252	3.46224	1.66685	0.862427	-21.656	55.3405	-28.7783	-27.6369	-48.2217	-3.58428	11.1453	2.65685	4.69426	0.448499	1.66679	-9.40285	-11.7104	5.43384	-0.977184	0.362521	7.87214	10.0458	0.453861	-1.64602	1.9232	-0.842579	-3.39478	-0.652796	4.79833	-3.30209	1.35887
9176441	RIGHT	V00	50.0577	-30.6073	21.3087	22.4027	-33.0029	21.1574	4.0117	-6.61127	11.1352	5.53798	-26.2782	19.8637	-17.4309	-16.9746	3.14784	6.06849	-0.341619	-4.37339	-0.189783	6.79655	-28.613	23.8966	15.9987	1.86997	20.082	-20.2905	-25.8362	-2.41758	7.74107	-9.24076	-31.8083	-11.2359	4.17113	-26.0244	2.6475	3.98553	-0.684219	-1.17511	1.06872	5.57385	-24.3614	-12.0275	-7.76269	1.34508	-1.435	5.31026	-2.1394
9176485	RIGHT	V00	-153.143	127.301	-33.3563	-22.8657	51.7609	4.07837	-39.9877	14.5105	-2.45772	-15.6365	12.481	-24.5167	1.68898	26.2518	-5.34947	-2.70987	13.4024	-16.0093	17.8589	-2.20739	110.013	41.599	4.65946	-9.13916	39.6808	-2.10145	14.572	0.820569	15.8931	5.85611	5.06835	3.19348	0.609557	-2.88792	2.85846	7.75603	-20.5428	8.32511	-6.8164	4.70897	-5.8713	0.288484	1.9704	7.87733	-0.654646	0.974466	3.4454
9176571	RIGHT	V00	-140.677	-66.0455	-6.07664	12.1658	-1.76071	13.5342	9.42834	10.8986	36.7074	-3.14903	41.7138	14.6756	15.4771	14.728	12.0174	-16.2908	4.81556	-0.327979	9.19863	-5.20446	88.5287	-84.622	-9.64575	-22.4156	31.0063	23.4904	-6.41574	-12.3736	-8.15775	1.66962
9176692	RIGHT	V00	36.5529	-53.693	51.4607	40.3548	0.398724	20.3548	41.5243	-14.2083	-17.4968	42.6759	-16.5818	-23.924	-45.7627	33.2345	-1.45816	-17.384	-3.92474	-2.39807	-0.633784	-8.44943	-21.2529	41.1725	8.11284	-30.6507	28.6828	-5.50845	-4.21517	-10.617	2.85239	-0.801886	-83.1009	30.1694	-5.33062	20.5872	-3.30679	-15.7826	1.8589	14.1227	-3.67824	2.58964	-32.1187	3.87935	-0.539075	2.60397	-4.51311	-1.3579	-1.68744
9176893	RIGHT	V00	-10.5516	10.5144	-45.0401	24.8988	-23.2745	-41.6294	10.9014	-22.5822	34.5691	-0.983012	5.19344	13.5956	2.34458	17.7299	-17.0248	0.652825	11.3019	3.47153	-3.73378	-3.35673	-9.10509	7.06367	27.8607	10.7995	25.522	-8.19303	-34.0496	-3.47329	-4.71484	19.7522	14.9247	-9.87999	-3.76525	-6.9698	4.06375	0.738304	0.345925	6.4041	-9.1649	-4.31987	8.40966	-6.00493	2.67807	-1.51311	3.01327	-2.08555	1.76694
9176924	RIGHT	V00	-40.9938	1.21637	13.5386	-42.3923	-34.0533	8.10681	14.1804	35.2876	9.37403	-20.4999	52.6348	-43.0829	-11.5954	-26.9157	-16.2923	1.29817	-2.12326	3.8938	-11.3797	4.73197	37.9896	-27.9888	-4.72727	-5.002	-18.6905	-21.8422	-2.1749	-1.40416	13.3407	8.48468	32.7819	11.8205	3.20807	9.16258	4.85203	2.05661	2.73946	-1.75569	1.64298	2.92434	11.3763	-2.61569	2.03835	1.08232	3.71852	4.25764	1.91118
9176992	RIGHT	V00	-130.418	-72.7132	21.5506	-28.2359	-18.7313	-31.1696	3.60025	-29.5778	-31.1981	1.07125	34.6391	0.729239	-7.24352	4.3252	-17.9437	-0.486717	-9.67504	11.7751	-3.93697	6.34968	95.3779	53.4745	-7.28516	10.9225	-3.18527	-13.4704	4.07713	18.8156	-13.5582	-16.9776
9177091	RIGHT	V00	131.802	21.6396	65.3637	20.0457	8.05177	-1.20527	15.3247	9.00099	-6.60032	-20.0465	-46.198	9.50786	1.06203	-15.7362	-2.37328	8.80438	-12.3702	-0.242389	6.52478	-5.01689	-61.093	50.4052	1.02703	-23.0966	-4.66052	-14.4668	9.14711	-0.378414	10.0452	-11.9083	12.1986	11.0009	0.658417	5.99812	-2.68402	-1.81362	1.14933	5.73314	7.4475	5.51104	12.3494	3.96428	-1.39864	3.38742	-4.32848	-0.756196	-0.1869
9177337	RIGHT	V00	-163.875	-9.29535	-16.1121	-45.9794	4.64375	-19.2841	-15.8333	-0.45404	34.0152	9.11887	42.2039	-5.15747	-25.5629	-4.43858	9.57981	4.26809	-15.1849	-3.71838	-6.75057	-1.12519	64.2086	-81.9741	48.0803	14.0298	44.3533	14.5277	-16.8347	-16.2896	-3.69488	4.17177	-20.7262	30.431	15.6377	-2.90007	6.25104	2.3101	1.8559	-17.0665	-1.93069	5.26801	-7.65178	17.2467	4.53859	0.885775	4.37485	4.85295	0.505422
9177408	RIGHT	V00	-3.37063	73.3228	-45.2539	25.365	-15.069	13.2757	21.1882	1.6284	-6.36089	-14.6754	-12.4133	-24.4045	8.3093	19.8257	-4.76803	-5.96446	-6.42527	15.2601	18.7096	-4.41153	-10.5562	26.2076	-6.90312	8.41404	-30.9522	29.297	18.003	-19.9228	9.92901	1.12984	15.3942	-0.764421	-1.46734	3.84801	-6.2845	-3.00499	0.0793224	-4.17036	-1.76973	-1.85986	1.25127	-5.67832	1.9804	5.78068	1.05275	2.14038	-1.2935
9177571	RIGHT	V00	86.4695	20.6046	-28.4195	27.2703	-17.2787	-14.446	9.22805	41.0132	-28.2799	2.47089	-34.9763	-3.94015	-5.12779	19.9297	-11.7745	-6.51725	-7.11206	4.7859	-0.057158	3.59772	-65.0611	-6.36043	-14.2429	28.4984	-22.6491	0.935142	-2.01593	-2.04121	-8.86062	8.19095	-8.65564	38.4069	5.44328	-1.09439	1.09074	-3.52628	-1.70364	-10.4796	0.0871322	-2.12397	16.1974	4.00436	0.245008	1.10934	-2.78628	-2.45447	0.644774
9178212	RIGHT	V00	89.352	-3.80729	-37.3925	-1.67145	-48.3774	-10.829	-27.4259	11.7652	5.40055	8.83922	-14.4616	13.6312	-41.963	5.56489	-1.66818	3.9703	4.86422	8.5982	2.20394	3.78657	-72.8405	36.9914	9.42999	38.7393	10.3449	19.3445	2.70857	24.6145	18.1489	9.53747	-5.50838	4.69381	-5.99184	-6.00928	-0.857431	3.645	-1.54621	-10.432	-6.00542	-3.49022	-5.00971	1.71934	0.154642	2.40062	-5.99188	2.01321	2.29153
9178448	RIGHT	V00	-147.083	-16.7415	-38.6241	27.5543	-11.1474	15.9189	-16.8969	3.84741	23.4568	-53.4264	70.2094	-7.65706	83.0954	6.17014	-2.33075	-12.825	-26.0168	-0.495086	5.35003	-6.12998	71.8344	-104.962	-31.9929	-9.36653	-12.261	-13.2865	5.75823	3.07262	-6.09774	16.9487	12.3059	-1.12474	7.97309	2.78766	-4.05629	-1.86397	-11.111	3.92845	0.268851	-6.33878	0.500737	5.10332	1.91372	0.442568	0.773373	-2.07442	-0.12881
9178581	RIGHT	V00	-1.22234	-27.2088	-41.4792	-50.26	-12.7863	-44.602	-3.29792	5.77544	10.9677	27.345	3.4001	0.724296	30.5445	0.0581305	-4.7881	-8.79177	14.1432	3.31203	4.86124	-5.81909	-25.158	-105.506	-83.2693	9.27198	31.1871	17.5927	35.5767	-14.6196	-3.59084	13.1558	24.2372	7.40608	-7.17541	-1.86457	4.19046	-3.82587	6.66621	1.18917	3.32464	1.81973	13.5096	-8.07954	-1.09641	-2.0347	0.730643	-2.38703	-0.790522
9178780	RIGHT	V00	-138.747	-17.5221	55.0733	13.3604	-10.3169	34.9805	12.3069	45.3262	-31.5043	-1.28038	29.5294	19.6223	6.74289	14.34	-3.0604	5.36871	0.491503	2.86642	4.68294	19.0175	99.4887	19.9376	0.199532	-17.5569	-5.7983	6.84628	2.21648	16.8218	9.20718	0.873091	30.4915	5.72129	1.8779	6.73611	8.16486	-5.27147	-5.36591	0.119895	1.34176	-3.22435	12.6624	1.93248	1.0652	3.68409	-0.16888	3.09779	0.50335
9178840	RIGHT	V00	-84.4226	-6.4835	42.0344	-27.4135	6.09487	7.31462	19.5875	7.46987	-5.57755	-29.3215	19.3622	47.9291	2.44777	-25.9595	7.81456	13.0395	7.04826	6.45258	4.65187	-0.370947	46.0975	-23.3051	42.5174	11.4677	-10.8381	-7.05025	-10.5536	0.386818	0.596536	-7.28986	5.74833	7.44555	22.5492	-4.91456	11.6693	9.48141	8.79741	11.5278	-0.500008	4.33694	-6.66926	5.90463	-4.09256	-1.36368	4.31366	-5.31917	1.85919
9178886	RIGHT	V00
9178936	RIGHT	V00	-44.7952	99.5353	0.453393	16.6374	-1.23008	-18.4597	7.83114	-4.41103	30.3162	-17.0535	-1.59992	-49.0987	-10.2466	-11.545	8.53868	20.2138	0.225889	-25.5913	5.40005	3.09844	46.3926	-2.5006	34.7828	-19.0656	15.5023	4.34429	6.42142	3.49334	-1.1396	3.7163	-5.39552	-27.0355	-8.12164	3.70029	4.85892	4.73425	-1.51034	1.50565	-6.31459	2.7474	1.49009	-4.3531	-2.98652	2.07695	-5.10455	-4.97829	2.45733
9179001	RIGHT	V00	-87.3821	-50.2563	-42.0247	-3.05798	-73.6384	-21.113	23.3061	-2.13335	43.4528	19.9157	42.0077	1.19892	-4.88154	5.25043	14.3591	-1.20956	-3.95018	-1.56353	7.77364	4.05785	68.2548	10.6066	-21.249	-27.3376	11.4003	-13.4308	6.1134	20.4134	-3.29366	4.91404	30.7441	3.9218	4.4052	19.3806	10.7426	-8.52893	5.58149	-5.98164	-3.4658	1.7207	16.8565	-2.04606	-0.176649	2.56391	2.56113	-0.938501	1.07299
9179238	RIGHT	V00	47.2304	83.3577	-41.3827	14.569	50.7892	20.716	5.37972	-34.2805	23.8797	13.1457	-26.9361	1.44786	-7.05823	6.35581	-5.14544	2.64654	-6.2324	-5.86036	5.60129	1.53718	-49.4628	-18.4287	23.2213	-11.3857	41.1184	-32.0236	-14.9567	-10.0349	10.3467	12.0259	6.41728	-17.3753	17.4126	-2.54496	-9.36878	-4.41078	-3.59272	14.0825	-11.3082	2.42211	-8.95246	9.88092	-7.15916	0.176513	-4.66746	7.92393	-5.07151
9179589	RIGHT	V00	-171.126	-86.413	28.0206	13.0705	-8.21207	-0.892511	27.5234	-4.4538	33.4543	22.1257	48.4154	-43.0007	-35.7543	-10.5158	-6.03939	3.02793	15.4697	-8.91417	-4.90733	-2.76866	91.2533	-2.1304	-43.1228	-36.2795	32.9281	22.6148	-15.2425	6.50625	-8.96389	13.0788	-13.268	-6.51756	-18.7842	1.05339	0.374884	4.4404	0.354009	-1.19435	-0.185665	11.2595	-0.893048	-12.5644	-1.79082	-0.84049	-3.17724	-1.83959	-0.786285
9179789	RIGHT	V00	56.0282	96.6095	34.4957	8.92714	-0.161546	7.99214	-28.1855	13.1251	-18.9119	-0.705073	-39.6584	-0.873632	-40.9184	7.6873	36.4928	-9.62851	4.55599	4.56212	-5.45121	14.6466	-21.3526	22.7103	-16.9826	-66.0161	-62.572	-43.2953	32.759	-0.648127	3.82189	36.4667	4.11434	15.2084	16.6043	-0.793109	15.7666	20.1624	-7.41369	-7.62142	10.8838	-3.24505	-6.73085	9.01889	4.82463	6.54257	0.581686	4.53874	-6.50696
9179943	RIGHT	V00	4.71405	-24.6183	49.5228	1.19219	1.72114	11.6557	-28.6327	-22.3105	-6.78166	-32.8209	30.0413	23.4926	7.42777	-12.8775	-1.13567	21.0266	-10.7115	-4.05159	0.597652	-3.65434	27.9725	-1.55807	83.3939	24.6048	10.2134	-42.5844	2.41852	5.48541	4.19611	1.56672	-25.851	-28.8632	-13.4769	23.3264	9.48846	19.2726	-6.45081	-11.7999	13.177	-15.232	-7.80968	6.08437	9.44577	-8.07154	0.650288	-1.8227	2.10843
9180105	RIGHT	V00	53.41	-21.3878	41.5752	-18.3787	7.83401	-2.66276	-11.9996	-1.35065	-6.24502	-5.48074	-42.4869	4.46149	-10.757	14.7328	-20.4773	8.24374	2.08585	-3.61426	4.82956	-5.84871	-47.3213	10.5775	30.4147	-7.05159	-7.54212	-9.50692	-11.6688	4.45043	4.96193	-1.16808	-6.64776	16.7803	-17.1754	3.97955	2.92479	-2.39726	0.483791	1.1347	-2.50025	-0.957585	12.253	-0.000696527	-1.74746	-0.222536	-1.43042	3.22115	1.55406
9180492	RIGHT	V00	134.137	-5.5434	-7.6828	10.7326	2.76042	-13.3891	-13.3314	-60.2755	-2.76791	-22.7611	-60.124	14.4068	-20.2138	-11.9981	14.0319	-3.8087	-11.4263	1.14651	-3.61774	6.26207	-45.7851	51.3865	8.9811	-75.5634	44.0997	-2.16824	-5.67994	9.25269	-3.20086	-0.396473	9.98425	-6.25334	-9.72589	1.44995	-12.6965	1.92039	8.29171	10.4996	3.90277	-0.19994	20.6692	-2.01903	2.4879	1.50774	5.83379	-3.84153	-2.40092
9180558	RIGHT	V00	-70.4758	-40.0892	51.1534	-40.5521	3.25146	11.3344	34.3243	-27.1683	-17.888	11.9093	35.0373	4.40046	3.77558	14.1002	7.69509	8.9858	10.5441	2.72236	4.51914	-4.46598	81.0563	4.29955	-10.7987	-12.6545	12.41	-7.31306	0.724484	11.202	-7.56269	0.611385	-14.2773	-40.5189	16.0473	5.95707	-1.14977	9.39594	-4.24911	0.819301	-11.3498	-8.53655	-24.3004	-5.20592	2.04799	-5.39499	-0.977605	-2.35202	-2.13316
9180940	RIGHT	V00	-70.7151	34.4043	51.236	-17.5746	-22.9174	24.4687	-16.4572	29.924	21.785	14.7764	-13.2906	63.6169	77.4558	18.6337	-5.42342	-0.77103	-10.5243	-0.75493	7.64193	-3.40149	67.8206	-0.973891	100.525	-35.14	62.3246	-15.672	7.54192	4.25704	12.554	-3.99494	10.7378	-10.4692	4.41946	-6.48533	-5.34728	3.60534	-8.36183	5.36784	-10.0876	-0.606019	-8.45915	-11.218	-3.25304	9.05995	6.49467	1.40868	3.51495
9181583	RIGHT	V00	49.7201	-34.5151	39.3894	42.5039	-16.8349	-1.43762	-21.8044	-1.14136	-13.7344	-8.14418	-23.5815	-0.331872	-3.23253	17.7392	-20.5275	-4.0338	11.78	2.24119	-4.94892	-23.0139	-70.8795	5.74145	3.91334	63.5354	-6.60317	8.17823	-2.15305	26.1326	19.7579	-9.75218	-66.7429	37.0719	-5.8695	-8.57088	0.254599	-7.70768	6.27545	-5.07913	4.77779	-4.4501	0.256018	-0.212545	-1.91541	-0.478219	0.123171	5.0054	1.46084
9181790	RIGHT	V00	-95.9376	14.7129	-27.638	31.9859	-39.2894	0.562541	15.4536	16.7726	42.2294	4.70799	3.82194	-25.3344	7.31695	-18.7501	11.2402	-4.87265	5.44129	4.88718	-7.73602	-5.69611	54.6612	-41.1994	-36.2016	48.1592	-25.3706	-1.25663	12.1351	-2.95051	-1.63456	9.28074	28.7224	7.79046	1.78619	10.0893	1.92363	-5.06594	9.68896	0.760997	1.63952	-1.53993	19.0426	-3.52501	0.0333224	5.73673	-1.67147	1.98832	-1.94522
9182051	RIGHT	V00	9.03434	36.4223	13.6738	6.70816	-13.8754	-9.83813	-1.19405	-48.0214	9.81502	-10.6293	13.2427	15.3237	-19.5155	-2.82173	4.99115	14.9794	-10.3343	-0.897701	-11.9805	2.64182	-9.72116	105.147	-57.4467	54.7437	19.3348	-38.0075	16.1858	25.872	-11.1364	-12.1769	6.69552	-2.92331	-9.44778	-0.725519	-2.55083	8.25104	2.62836	1.83268	-8.14415	-3.5202	7.67868	4.63522	-1.98366	-3.0241	0.0828264	-0.559611	-0.839256
9182305	RIGHT	V00	30.8297	-26.5852	8.06658	-41.4074	6.42061	-30.0805	4.16292	-15.2352	-20.9131	-5.14506	-1.16174	0.587773	-24.3282	13.5945	-0.520794	3.00084	1.28632	2.82184	-5.41147	1.48735	-26.1909	-43.0795	-34.611	-16.4582	30.0242	5.63818	14.0294	-13.0625	-7.20798	6.53222	26.2407	2.37284	-2.94774	10.3725	-5.86595	7.24165	10.9758	-8.29705	-1.10013	-3.57298	11.7913	7.84673	-2.00716	-0.398214	0.956473	0.235562	1.91034
9182721	RIGHT	V00	-13.857	-59.3475	-8.55853	50.0607	12.718	18.8761	-7.09783	4.55299	26.215	-2.66509	11.9446	17.5253	-26.5855	54.945	-4.9565	4.56565	0.354245	15.2185	4.22878	-1.7624	-8.3876	-13.4315	76.9621	52.1476	-18.4098	4.98667	22.2574	-21.2132	-13.865	-1.85867	14.0045	-7.17413	2.65192	2.19501	-13.0557	-8.26211	-0.635899	5.92661	-0.660498	-3.01279	-6.14012	-4.39005	5.45108	1.87993	2.95044	5.19948	0.486945
9182838	RIGHT	V00	-198.313	-34.0271	36.2966	59.0551	-37.164	-22.9401	-57.5743	4.33466	3.44589	-1.14228	32.8966	92.2415	-92.1605	-9.28695	5.47139	-47.7053	-22.5789	-4.00832	-6.63323	24.181	127.579	-29.8667	84.4006	8.97885	0.434961	-3.71535	-10.9183	0.983733	4.15935	-12.8124
9183103	RIGHT	V00	62.981	-63.3716	41.8419	-40.5541	41.1931	-10.6733	-14.3951	1.54365	-0.601856	15.1988	-7.40861	23.0352	0.545793	-13.4848	11.5512	13.6489	-6.5079	-5.98011	1.46995	-5.4905	-31.747	4.63703	1.26014	-9.30604	16.1798	-7.91209	13.3205	-7.13216	-2.32747	-5.81562
9183590	RIGHT	V00	-128.22	-27.4665	11.5612	17.5902	-1.42845	-7.07392	3.73226	9.79023	-10.0185	18.6413	48.1889	6.41879	25.9507	6.83058	8.45375	-15.4302	-9.12336	-3.6223	-7.6718	-3.91383	83.9955	-15.6767	27.5809	7.26396	-6.54779	0.829258	8.32294	-18.7182	5.47486	-2.37542	16.7038	-0.323438	-10.1702	6.49637	-4.63292	1.98583	4.326	-5.45253	-6.84896	-6.07977	13.7831	-5.51867	-0.565208	1.84102	2.45967	-0.128608	3.88983
9184108	RIGHT	V00	-84.7425	2.69076	24.335	8.62314	-30.9397	-5.77099	-3.50884	26.0652	-6.11554	-44.7727	35.6957	-18.2919	-3.83007	-1.12166	-11.2849	-3.2349	21.618	-2.15393	-6.94572	-11.1634	35.3756	46.6943	-46.5322	77.0161	-7.20419	6.04632	-25.9401	-1.43999	30.7598	-0.207087	-17.1558	24.4635	-3.93802	-9.35082	3.65487	4.22077	5.25571	-9.62102	-4.75918	0.645347	8.12472	7.79328	-1.25489	-1.6658	-1.81623	6.16346	0.872833
9184192	RIGHT	V00	-136.066	-27.8515	-21.5841	13.2152	0.922346	6.95792	-8.93513	21.2167	54.9418	3.8673	27.2644	-30.402	28.4388	-20.5438	13.5748	-1.50192	7.39641	-5.63098	10.8756	15.206	102.661	-37.916	28.1623	-18.1359	-22.8998	-9.71916	-2.95162	-0.606306	25.7916	21.4755	22.9242	8.0603	5.56609	2.57044	7.5449	-5.10184	2.02833	-0.998989	-0.131789	3.0557	9.68283	1.00518	1.28054	-0.0990207	2.56636	-5.05872	-2.76151
9184495	RIGHT	V00	90.3233	-24.236	-14.2788	-1.81785	-21.0879	-20.9129	12.3284	-12.6415	8.26963	7.64753	6.32188	-34.1458	-51.1255	13.3624	3.98518	20.2647	1.0706	0.703105	-11.6772	0.452976	-39.5964	32.6913	44.2817	-41.0326	-1.60928	-21.2286	-11.4003	-5.33155	10.8908	2.72379
9184556	RIGHT	V00	50.1146	-16.6542	-52.9383	19.296	47.4833	16.1828	15.6027	-22.4736	17.6745	-6.68459	-47.9082	62.7445	53.633	-25.6813	2.94194	-11.4372	-0.0989833	-4.28714	-5.78197	1.77237	-19.405	-1.86083	9.84388	-3.70266	10.6147	-0.341517	-3.30702	-6.19411	-16.8402	1.1213	-0.730279	-7.48673	-4.5138	-5.10439	-11.2306	4.81898	-5.32694	3.52151	-2.72026	-2.41363	-16.0799	-3.56263	2.67689	2.69578	5.12494	0.638978	3.31547
9184588	RIGHT	V00	-188.018	22.3133	-8.16283	20.1629	-26.51	38.8849	-6.20922	24.8377	24.8623	-17.424	45.2992	19.7632	23.0925	-12.1429	4.1894	8.82246	-7.41129	0.71979	1.67063	8.59405	89.4091	84.1872	-102.138	70.8923	-12.0994	-9.91936	-9.49191	4.97946	25.9864	14.2678	6.73822	2.51321	-0.565741	4.20762	5.83822	-3.71539	-3.64411	1.53427	-0.443207	-1.64618	7.40802	-2.88037	2.01676	-0.317211	-0.499866	-4.68307	0.19505
9184628	RIGHT	V00	105.096	24.9825	0.982523	20.7614	-2.29809	58.4271	-32.3998	16.6828	-22.5124	47.3553	9.14019	-29.5525	-16.6835	10.42	6.69597	3.97838	-13.48	-6.83514	-15.5691	-9.65927	-94.6778	-57.6329	72.8935	51.1296	-29.1549	-5.3395	-15.0218	-16.1299	47.9061	-44.9875	11.9351	6.84866	14.9983	-7.08564	2.10064	3.42463	-16.244	0.973061	-6.63335	2.48539	6.81027	8.54276	-2.21982	-3.2272	2.14338	-1.66905	-0.00155925
9184790	RIGHT	V00	-155.062	12.1499	-1.71826	13.2116	-50.9769	-40.9004	15.3503	25.2212	11.0989	4.6204	36.9583	-19.9341	1.45245	21.8574	1.86931	-9.2449	11.8629	-1.32137	-1.96536	8.42459	98.1182	42.7098	-5.76018	-57.2783	-2.2382	2.13857	-10.7616	36.4308	11.7071	9.73491	37.0311	6.17756	-4.10824	7.76172	1.01684	-7.69443	-2.45908	-0.604977	3.05209	5.72575	16.8493	-2.50601	-0.326809	2.02725	0.91072	0.331127	2.9469
9184949	RIGHT	V00	129.717	-24.7913	-7.65075	-40.4053	8.7887	20.841	-0.407319	11.595	-2.93103	-2.7347	-48.5613	3.78787	18.9334	4.79685	-4.03513	-8.74392	-0.674719	-11.649	-8.97856	4.4255	-82.8036	-66.5719	14.9216	6.36184	25.6861	-7.78688	-5.15265	4.92627	-9.79233	-16.9665	8.5769	3.95518	2.28736	5.41872	-7.22147	2.30393	-2.46652	2.27535	0.491106	-2.49452	9.52054	-2.59746	0.106655	0.980087	0.283774	0.526904	3.74564
9185786	RIGHT	V00	-91.5071	5.16296	-19.4988	2.3822	-6.58832	18.2875	-23.884	-17.9689	38.4	-8.32807	32.8852	24.7034	41.4886	-6.78457	2.46821	0.586993	2.19017	-13.2424	3.71027	-3.66891	68.1435	-25.0073	0.409675	-0.449283	11.1819	-27.7856	-2.65422	6.13349	0.491975	-15.3723	25.4431	4.00929	8.51803	4.10171	16.8168	-0.93035	4.37186	8.22307	5.08236	-0.593423	9.75965	-0.786955	4.2194	4.90184	0.0847989	-0.420547	-1.13826
9186589	RIGHT	V00	-17.4952	71.677	86.1573	41.7218	-15.1246	-33.013	5.06034	-50.0796	-1.70471	-4.93948	-11.1061	-2.59503	-9.84887	-13.3756	-1.86307	6.50138	-18.6863	-11.6881	-4.72328	-12.8756	-6.54242	6.68483	16.1473	25.4661	18.9956	-17.2539	26.1812	1.67882	0.192894	-3.92942	-30.8266	34.0311	-10.8551	-1.19031	-0.0649943	-1.64748	-2.93151	-7.85172	0.132078	-4.24793	17.7293	3.28755	-4.46726	1.24463	-0.607685	-4.83357	-4.80279
9187064	RIGHT	V00	119.56	-95.9095	-23.6196	16.6286	23.9884	33.7341	-2.65108	4.73268	13.3226	-45.4489	-46.4925	7.04249	19.2818	21.2672	-10.2547	5.51508	-4.63989	-0.824923	-12.7148	-0.378296	-90.6635	22.2746	20.4262	5.58978	-14.1974	-18.9452	27.1938	-3.59321	4.74044	2.4454	4.83046	4.13965	-6.47022	-7.39297	-6.26086	0.795882	4.9601	-0.862946	2.61759	-0.581304	-3.66022	19.5357	6.08286	-6.86423	-4.60502	0.900089	-4.62206
9187595	RIGHT	V00	50.0344	-59.5005	-53.1422	4.66639	5.29738	-2.67403	-11.0123	17.667	23.8111	18.0951	-24.1069	-20.4316	11.7965	29.3277	-9.88368	-10.8472	6.0179	-7.60397	-8.79852	16.8758	-37.8002	31.0823	3.25563	-20.9077	4.64321	15.1188	3.2209	-10.1054	4.52089	16.2792
9188012	RIGHT	V00	20.9872	83.7826	58.7629	40.3138	-12.2067	29.3261	21.6651	-20.4312	-16.4416	10.0096	-12.6628	30.6446	-67.9592	-22.5769	-36.7511	0.0124556	-9.27893	49.3912	2.45383	-62.4737	13.6338	39.354	-19.8316	-55.6371	70.0186	-6.76082	21.2729	4.50712	-4.01262	1.38863	32.5152	11.747	0.882241	-0.190551	14.1457	3.14589	-3.51726	-4.6299	0.501194	1.44685	0.0143317	9.59602	0.706689	7.9669	0.911537	3.19244	-3.61307
9188312	RIGHT	V00	-149.378	35.3995	-55.482	28.6163	-1.00481	41.6391	-10.1745	38.0631	3.94309	24.1128	34.1577	-5.9806	35.856	17.0327	-12.2182	0.455031	11.4334	10.6502	4.38763	10.19	54.0169	55.7267	41.8824	55.9181	-21.8677	7.93211	37.0777	-14.1609	10.7002	0.706947	-51.9142	30.7866	6.69499	-13.8317	11.1563	-18.9923	-0.612164	0.0580644	2.47146	-9.73637	-15.6567	-3.26915	-1.95012	10.1866	-0.472666	0.791599	1.94852
9188345	RIGHT	V00	-214.924	-71.2373	23.0395	8.41849	-29.1502	-48.2451	-15.4	-29.0073	-4.35401	24.0473	77.3308	-19.1026	42.5304	5.76007	-3.15553	-11.8393	-18.1749	-10.8532	-1.51215	13.7935	144.889	55.3118	-28.5851	-31.6384	27.5242	30.2295	3.85515	20.412	0.99747	6.81048	19.0829	-3.92956	5.19167	8.64216	-8.59673	-7.16573	-2.19579	-2.48849	1.57969	-4.83983	7.10641	-3.47975	6.00033	-1.06577	1.77892	0.797042	0.256685
9188806	RIGHT	V00	91.8639	46.5822	24.2042	-20.1225	17.1947	-14.9666	0.896898	-2.70452	5.47223	-9.41075	-42.668	-71.6178	57.5141	1.69566	-11.1869	-15.4677	-14.4455	20.0628	-3.27985	8.72735	-42.8562	-24.0376	-9.14002	-28.484	3.04105	2.55187	17.5126	-13.0231	-3.22146	11.6498	-35.9759	40.6906	16.1818	-3.12558	-5.96954	-1.09362	-2.66889	-1.74153	6.72755	-0.956864	9.66731	2.5985	2.20465	-0.668684	5.82166	2.01916	2.44909
9189303	RIGHT	V00	-135.507	12.0972	1.609	-10.0411	-10.2396	39.8734	-7.44677	12.196	-0.0944671	-18.0269	38.8103	60.4905	17.404	12.5091	-7.05697	8.07227	1.21829	-1.26733	5.21067	7.06739	124.97	-68.4853	4.32785	7.93634	4.97806	-18.7244	3.02395	0.480316	-3.28004	4.12375	18.2321	9.09713	3.0563	2.78729	9.50249	3.48378	-8.29903	-4.82906	-1.2255	-4.51954	6.26082	3.99731	4.18516	4.27994	4.03808	0.512052	2.20009
9189553	RIGHT	V00	98.1191	37.496	70.7192	-22.3326	9.49846	-7.49846	3.09302	-22.2641	2.06571	-22.4546	-45.1146	-17.3161	-13.7586	-5.10944	3.5185	1.50819	-1.55886	8.67342	7.48479	-3.83937	-41.9701	-20.483	-12.467	-33.5917	-1.17292	-10.5735	-7.87669	-1.13205	2.63574	-11.2744	-35.445	-38.9433	-9.45775	19.6982	13.6185	13.288	-5.8239	1.02805	-6.07494	-0.111465	-24.6508	1.60505	7.53492	-8.06781	-0.773732	3.32676	-1.28006
9189823	RIGHT	V00	13.4113	-14.3016	89.6441	-81.7753	7.04151	-4.0784	2.74189	-39.6844	17.7595	27.937	13.6102	2.31111	42.3408	-11.2381	2.21572	0.359305	-1.57033	-8.15135	9.61461	-7.19526	20.3382	-4.69942	59.1732	5.1784	25.4442	-11.6326	8.81278	-0.259822	-17.6388	-10.6845	7.13593	12.6647	12.2511	1.73963	-0.330317	1.0825	-3.18984	2.89172	2.93917	0.928286	8.38649	0.777359	3.89348	-0.455736	6.51147	0.273026	-2.82635
9189986	RIGHT	V00	65.6621	-54.2365	33.3506	54.0607	1.09559	33.6529	-5.67949	-5.60884	20.801	-40.8075	-23.9719	-20.2467	-24.9365	16.642	-3.95647	8.78416	0.445082	4.89529	-11.1842	9.21359	-54.1232	-0.0145916	5.57312	-29.082	24.4148	-33.4295	-12.6342	-2.17338	6.98185	-13.8933	-8.35139	1.55289	6.3637	-22.4489	-3.51293	2.64475	-7.96622	0.637969	4.26595	-2.68051	-11.483	7.04989	-2.58356	2.3563	-8.14469	2.52164	-4.68144
9190321	RIGHT	V00
9191054	RIGHT	V00	-51.1302	134.933	29.1261	-2.7355	-41.521	9.32881	8.97544	7.42103	1.88332	-30.5525	28.0975	-17.8164	-21.0341	4.08288	-0.517235	0.422693	-7.42227	-7.70137	3.88776	1.31095	39.6345	39.2951	-26.6331	-6.2717	15.8172	-9.61031	-5.62619	17.0457	7.41275	3.58983	-48.8676	52.2111	13.1525	-2.19977	-1.17344	-8.01803	7.71892	-8.67492	-6.60142	-8.49507	14.2996	5.44682	-0.209167	5.10045	0.560676	-0.558273	-0.205024
9191168	RIGHT	V00	96.1721	-2.04735	46.4508	41.2677	44.5736	3.78643	34.8717	18.9072	9.28508	-0.204248	-23.9194	40.04	8.67242	-37.7077	-8.98956	12.4075	17.7205	4.30808	-10.0481	12.0681	-58.3002	17.1778	-15.9412	7.17763	21.0268	6.3274	2.08978	-5.16928	-2.66712	-5.42993	26.3415	12.9085	6.60049	-0.889362	-8.55591	-11.3445	-4.6406	10.5902	11.7361	5.49463	9.96215	-1.76093	-2.58178	-1.76969	3.5908	2.71621	2.44631
9191465	RIGHT	V00	-109.934	22.6592	45.4877	64.4657	-6.01183	-32.6922	13.4139	4.6981	-32.0582	-10.802	21.2985	-28.1858	38.0447	-13.2624	7.91607	-7.40917	-7.95393	-4.4847	-5.28958	4.39165	77.9	-17.1116	50.3183	-24.4529	14.6804	-1.17198	-5.95036	10.8145	0.964753	-14.7023	3.18656	8.84801	2.11082	5.87552	-1.51698	12.0053	3.21848	-0.907893	-1.24601	-2.92099	6.72938	3.43072	-4.44348	0.372424	2.43507	-0.122894	0.64214
9191533	RIGHT	V00	74.4759	33.0467	-5.22129	-5.38439	7.54901	10.4737	3.40354	19.154	-11.6534	-1.75334	-35.5937	8.9509	2.86098	-8.07668	4.63293	9.95789	-4.36312	-6.05564	-12.6534	2.47856	-25.8639	50.5297	76.0137	-31.9734	1.93391	-14.0206	24.2751	-2.49824	0.553417	-7.2629	0.178705	-2.28566	-6.07349	-5.66524	-5.20074	3.38264	-2.73835	3.17355	2.68938	-2.36234	2.45272	3.05207	2.37395	-3.89885	-7.74504	2.06535	-5.16733
9191788	RIGHT	V00	-28.3393	-56.274	83.9588	30.3755	-2.89041	-15.6203	-0.171031	-42.095	-17.3327	-24.2222	16.6473	-30.2505	-7.43479	-9.77518	21.6712	-5.33869	-16.3379	3.25582	5.09166	-14.5956	33.8606	70.2953	32.5313	-28.4097	30.1173	-4.84527	0.956732	13.9161	0.331293	-2.79612	3.55409	5.41346	1.95394	-13.6887	-2.96059	6.61672	1.92979	-2.27036	4.71583	5.35504	1.32025	-3.04013	-10.4078	-6.08103	3.17041	0.521271	2.46931
9192363	RIGHT	V00	-126.724	-14.3416	-32.0436	-7.09166	-10.4631	1.5178	-22.1699	17.2801	19.8302	-2.10237	32.5883	63.6912	11.392	43.4078	-4.01572	0.361453	31.7437	-3.85707	18.3234	11.7862	102.1	48.2968	-31.1116	36.1263	2.69604	-11.7325	-2.4142	4.81346	12.6901	7.87308	-10.5702	2.66592	-8.4175	-8.0977	-6.39007	-1.90415	13.0844	3.96577	11.4936	-5.98479	-17.5891	-4.1276	-9.87035	-1.23806	9.89058	0.618695	-4.70808
9192540	RIGHT	V00	66.0945	81.5137	-25.0614	-23.5596	-3.31053	20.2093	5.52663	15.3193	16.8069	-11.4086	-37.7753	1.67671	-11.5247	1.06722	3.13764	2.23524	-6.79615	3.53478	2.03746	-1.32774	-23.1919	93.7221	-3.85543	-37.3086	-1.03198	-8.76029	-20.8226	17.2076	1.16747	-10.1526	-1.0605	7.51298	-15.6992	-8.93565	9.06325	-3.02432	-0.921667	-4.68809	-1.56688	3.4516	0.359862	-4.21381	-6.64967	3.39531	-1.71606	0.0689162	-2.58427
9192585	RIGHT	V00	26.1714	-57.7736	-6.0348	62.0774	16.741	4.91056	17.4549	-16.3043	3.22573	-16.7018	-12.5952	8.68705	-4.41652	-26.9552	0.814479	26.9498	10.1611	7.98577	3.33479	-3.62668	-15.3827	26.4797	21.6107	2.54947	-17.505	-14.1797	-4.63311	-12.6209	9.89523	7.60469	7.77376	7.57297	-12.4058	2.90868	-5.00123	6.27505	9.01838	2.99451	-1.62743	5.06473	15.1783	-2.54681	2.90007	1.24271	-1.78347	-1.41726	1.09477
9192885	RIGHT	V00	108.061	44.4502	-47.4378	11.3683	15.0544	12.4404	9.42067	-13.4954	14.0187	27.1679	-17.6025	15.1885	6.06371	-13.7079	12.2108	6.25909	-3.20181	9.19328	8.3425	1.26673	-58.1585	-19.6064	-20.1161	-3.22906	31.2752	2.60272	-7.21443	-20.2886	6.36114	-18.3226	-19.1245	27.1777	-7.06311	10.3655	-0.685274	1.70817	-6.41925	-4.06542	-6.89736	2.18586	13.6345	4.31903	2.44443	-2.70549	3.67649	0.243718	2.18618
9193038	RIGHT	V00	73.0222	27.7095	26.2621	-0.842038	4.16814	5.25655	-9.69111	-0.507572	5.65428	-5.8049	-20.5904	8.94762	-30.7276	-9.75915	4.69547	9.17012	1.24129	-1.88599	-9.59514	2.85477	-39.9767	20.6804	71.9192	-30.9242	8.1472	-13.2509	-8.32259	-5.46995	11.4244	-3.88725	7.73433	-6.67615	-8.09352	13.5292	-4.76756	8.75363	-1.60042	0.442311	-3.35306	-3.13051	8.54609	4.78598	0.896647	0.504861	0.274158	1.21479	0.456765
9193363	RIGHT	V00	-229.641	45.4644	-27.6913	34.7709	-16.3745	8.61749	-14.136	-62.9216	10.5776	-50.5987	76.0838	32.7777	-0.891402	-27.7026	9.30368	18.6775	-0.143025	0.796251	-0.393205	22.5097	151.352	14.6047	-40.2117	6.22978	65.4449	15.4461	0.150749	10.9217	-0.561666	9.62584	-17.2665	-11.1014	-22.4476	-5.78076	-4.43139	5.37301	2.88274	-2.91852	5.07615	5.37968	-8.97341	-9.40995	1.88025	-3.28544	3.77509	2.73173	-1.2635
9193589	RIGHT	V00	126.947	-72.8081	43.4881	32.903	15.3763	40.78	1.76979	-14.58	-2.82071	-16.5627	3.16639	2.38958	1.70052	4.46772	4.52967	4.41818	-6.82812	5.08741	3.25718	-14.1238	-69.4969	-57.9854	-21.8463	-16.3371	5.00794	1.19687	-5.85462	-0.339826	7.12358	17.5686	22.7347	8.0011	6.33934	-4.63825	-2.25809	7.96826	1.13187	-1.61856	10.3944	4.28622	17.3707	4.46713	-1.12591	-0.0629224	-2.18847	0.740655	0.560504
9193863	RIGHT	V00	71.4229	-42.3307	12.7824	13.4843	30.1585	29.711	-19.8077	13.0798	1.13564	-7.18949	-48.7133	15.3488	-27.5648	3.46448	-8.6704	7.47358	-7.78222	10.0563	6.38875	-3.45579	-64.7223	7.90606	11.1176	6.30864	-4.25696	-20.0961	13.8366	-5.41552	9.22898	10.4401	-5.44672	-26.5405	15.852	5.92773	-8.01063	-9.50479	4.37236	-2.43436	-3.59717	7.52993	-10.4687	3.42657	4.38153	-2.11741	-0.111052	-4.53177	-0.439325
9194012	RIGHT	V00	-188.148	-43.2055	-27.5544	-40.7096	-16.0293	-40.3642	33.7269	-28.2559	-4.7599	47.4538	65.5809	-20.857	23.695	4.08652	-8.96301	0.61864	-2.89752	1.02688	-4.3228	20.3693	98.0319	18.6482	-10.2306	29.3481	-14.1608	19.1771	13.6772	-13.5522	-10.4921	-5.56302
9194300	RIGHT	V00	90.0134	46.4127	-20.866	36.1054	4.48627	16.0693	-4.20784	-9.8128	-11.2963	8.92314	-28.672	3.43897	14.0939	8.53306	-19.3662	9.55175	-7.49898	4.72367	-5.31432	-1.88083	-57.8593	-51.6625	-29.8068	-19.906	24.951	-11.2094	-18.1406	-3.81863	-5.17864	1.82949	-48.2423	29.7279	-7.40014	-6.53307	14.7101	-6.54865	-2.88056	-1.01778	6.12461	-7.40519	-6.84e-05	-1.59587	-2.33964	-3.55998	5.64348	-0.895055	1.76829
9194860	RIGHT	V00	-163.135	-34.4887	18.1541	3.68086	-9.61963	4.83364	-29.9041	-1.33407	42.3143	33.818	49.1741	-49.5399	-19.9614	-1.07181	5.42343	-14.5504	-9.31805	-8.68497	9.76647	3.1372	91.2252	-10.5013	53.1624	2.38075	21.6167	-12.3092	-3.37602	6.63647	0.940282	-3.31754	27.8845	6.47953	-4.94169	6.0096	0.294364	-1.9911	1.60762	-1.90157	4.31389	1.7551	18.6678	-3.44638	1.19209	2.85761	2.2154	-2.22576	-2.22301
9195031	RIGHT	V00	-83.724	-37.6871	34.5612	106.335	41.1316	-12.5284	9.91406	-11.4247	26.6588	5.83337	22.547	-14.2956	-17.9989	23.661	-1.45537	-0.588934	8.57381	-3.22562	13.9523	7.21522	57.404	56.8652	26.3785	-73.0058	38.3	4.85337	20.9848	19.0639	2.30847	15.013	18.8344	7.23688	-6.32157	-0.171484	-2.56856	4.46933	0.121866	-0.2123	4.57984	1.15853	10.9116	8.43099	0.546842	2.86727	-3.14575	0.339431	-2.16138
9195363	RIGHT	V00	-195.452	36.4354	-32.3064	19.1339	39.7634	5.22728	-17.1172	52.1336	-19.2666	36.6032	45.4408	13.8923	27.4128	5.85246	-4.56425	-9.73302	-7.40224	7.85681	-2.3239	1.74739	112.514	-13.7742	4.14988	8.47463	-6.80213	37.2179	5.19831	0.850169	-13.6781	8.54541	3.1668	-9.17473	-8.79061	1.39032	2.63126	-3.69078	-8.47454	-0.656722	-0.127481	0.569225	-3.14022	-8.2822	-2.96042	1.37917	-1.54017	-4.18456	-6.70611
9195569	RIGHT	V00	135.908	5.09948	-19.5252	14.7095	-36.663	-0.505074	12.8323	-14.0751	-6.86802	-18.8133	-44.2958	3.08403	-6.18726	-14.0918	0.400944	-4.99001	-1.3926	-0.819712	2.19229	3.6352	-77.52	45.2833	-15.1969	16.5037	17.3143	-5.37258	5.85407	-4.35072	11.7029	-4.38648	66.9324	15.2891	3.19614	3.83188	16.4261	-25.1819	-4.14279	-5.673	0.516844	-2.90418	36.5861	-3.79104	1.95262	10.0937	2.22693	-2.20726	-4.0306
9195845	RIGHT	V00	-23.4301	-46.0804	4.75312	17.7417	21.7038	5.34878	-39.5167	2.54162	16.7819	-8.29631	37.2243	2.19407	11.5448	-2.96229	-0.112906	5.37616	-18.2317	7.57079	-6.51479	2.70897	4.67817	-48.1144	0.948782	-25.917	-19.462	-20.2187	-10.9763	-3.84917	1.23592	-9.94038	-57.4527	-20.8735	-22.6319	-1.1782	20.9902	1.13881	-8.32528	7.93909	-1.8459	2.53388	-30.7165	-2.49919	1.373	0.239862	2.12167	-3.17858	1.91016
9196063	RIGHT	V00	121.749	96.6639	86.7534	-7.19551	24.8152	24.5593	-4.26227	-17.1448	11.2106	16.6711	-15.108	-1.08664	-57.5279	18.2397	-4.9945	6.49458	-2.05512	-10.4582	-5.62815	-6.68634	-118.173	-66.6194	65.4271	-2.08666	0.447003	6.46449	-28.5748	0.328101	-0.572468	3.26063	7.94792	5.25172	7.01174	-12.4709	-8.41237	-2.27872	-9.79612	4.78751	3.61045	-1.85165	0.752063	6.99799	-0.852867	5.25652	-1.05256	1.80294	-9.10613
9196959	RIGHT	V00	46.5597	16.0552	-36.5353	34.6964	23.1837	14.2126	35.3156	-14.1631	20.3875	-12.5916	-9.00371	-70.6344	-15.9053	10.9298	-13.8527	-8.2486	6.51207	4.89674	-11.9357	1.28049	-62.4284	-79.4401	17.5874	-33.2097	-28.4677	-19.2895	7.7891	-15.098	7.45647	-16.071	17.1434	11.8269	3.04369	-1.46425	-3.8329	2.61308	-3.08757	-2.78798	3.38636	5.52403	2.76218	9.80075	1.43716	0.770325	-3.0966	1.58005	4.00108
9197064	RIGHT	V00	0.256383	-5.1452	-27.2535	27.1707	44.9157	-20.9557	18.464	-21.2845	11.8347	-17.4631	16.9234	5.74384	-16.4813	4.38227	8.23293	0.512278	-9.39127	-0.435187	-1.41262	4.4292	-23.2417	-46.6334	-41.6857	-20.3724	9.19306	15.4494	12.742	-12.3041	-3.53308	-6.9614	-58.3151	37.7906	-6.21615	10.1014	-11.386	-2.34068	-2.39622	1.59757	-10.9524	3.40474	3.77652	5.18141	-6.25867	-4.72587	0.263936	-0.231177	1.30662
9197274	RIGHT	V00	49.9534	-26.9991	9.78356	-71.8973	-28.3724	21.1519	16.2519	30.2344	32.5017	21.1185	-9.95596	-14.5548	3.25999	-9.68944	2.94305	1.41499	12.6702	6.81038	12.2828	-4.99828	-35.0131	-114.612	-51.9188	2.70203	-10.1445	0.38176	-16.9271	8.13731	4.28157	-2.87726	35.6316	7.65335	2.27496	-1.49532	4.00248	0.366215	6.24934	-0.144018	1.10274	1.0733	9.95014	-0.534473	-1.49512	0.259841	0.945592	3.04789	0.904709
9197466	RIGHT	V00	-150.43	24.2581	-4.21048	-9.13917	-13.3968	-14.3438	-21.7928	7.34458	14.9487	25.6594	41.7225	22.6274	45.9993	25.0955	-4.13798	3.59383	0.189238	-0.225615	-14.7507	3.71626	102.231	63.1129	-21.5259	43.896	5.34834	-16.2724	-15.0892	7.90213	-8.9956	-1.44156	22.4646	-8.48229	6.60595	4.75331	-3.50543	-0.654541	-4.86645	3.40139	-11.071	1.68577	7.26448	4.71425	2.29397	1.1554	-2.86466	4.4079	-3.10219
9197492	RIGHT	V00	36.5184	-72.5249	17.0417	11.8076	34.0037	2.66893	-3.11321	-25.9229	-3.71258	17.3459	-24.7191	-33.4653	-13.96	2.12518	-12.0091	2.47537	1.06401	-0.622095	6.80192	6.93314	-2.80773	16.2423	15.0572	-48.1074	-24.4144	5.20441	-5.61775	-8.20801	-5.20381	-2.4558	18.3376	4.84984	17.6695	-1.47454	7.7479	8.13326	-2.28174	-5.41161	0.474236	-5.69442	-7.94837	10.1038	-4.12043	6.89165	-0.303229	-1.60964	3.0317
9197546	RIGHT	V00	-190.876	-88.3193	-10.7601	-19.9453	1.86199	-5.61916	-28.1847	9.78588	4.95545	-18.2443	65.6901	-63.1407	19.3536	8.45455	-11.5972	1.26305	6.39689	-1.68506	15.9509	16.0207	115.026	-41.2997	-23.9548	10.3052	-4.77131	10.3773	-13.1917	-3.72407	-0.8596	6.12667	-3.06152	-8.28672	13.3319	22.2782	-17.7571	-5.18612	2.49311	-3.32284	0.290859	3.39586	-3.10788	-2.53749	4.87864	-5.42101	2.01337	-2.62951	-0.293141
9197994	RIGHT	V00	-63.6755	-13.4663	14.782	36.4469	-22.1105	7.44214	7.19759	1.13748	-0.678873	-19.3191	28.7175	-31.3668	1.46683	8.31046	-7.34574	4.46116	7.72279	-6.5767	-4.73254	1.43071	49.0206	-13.7019	31.6972	-18.6507	10.644	12.1576	-6.16847	-1.90891	4.61942	13.3074	15.3946	-5.15602	-12.1068	16.2058	-1.20382	2.69171	-2.21529	-2.39954	5.87788	4.38519	3.26069	-2.12643	3.19697	-0.542595	1.28084	0.788252	-3.60385
9198531	RIGHT	V00	-38.972	54.8198	61.2421	-17.7189	0.69513	-15.1025	4.21656	-48.1239	-3.30229	2.21	4.86098	8.49057	-39.9799	17.8002	20.2438	-0.306311	27.3551	-3.02688	1.50796	-8.06962	33.9863	27.7135	13.3099	-13.1254	28.3232	-11.5566	19.1509	-12.7134	-1.02724	-9.46722	-28.1815	-10.4842	-5.68113	-12.8397	-8.50867	7.60357	-4.82072	6.23294	10.303	-4.1745	-29.9549	-0.685321	0.746214	4.57447	-2.90094	5.06055	-6.11875
9198552	RIGHT	V00	41.1916	-24.2071	-42.0769	0.315639	-31.4238	3.97136	26.9381	3.79745	28.817	-0.762194	27.6248	10.6678	-12.2521	-2.1182	0.913412	-1.81355	-15.3307	5.31533	0.889645	-32.4565	-34.6177	-15.2	-46.1322	31.4697	44.5529	-7.78398	8.60766	-18.7165	-6.52945	0.382593	-17.4469	14.1403	-11.354	-7.9243	10.0307	-4.54548	1.66935	-6.46836	-5.17557	1.09943	6.84085	3.06627	-1.6483	-2.01354	1.33671	1.96579	6.608
9199024	RIGHT	V00	-161.594	7.14794	-20.906	6.58185	-20.8455	-26.7061	-33.0017	41.0142	-11.4874	-1.69088	38.0182	37.1592	33.76	15.3627	7.03911	-3.97254	3.4712	2.66542	21.4152	5.80497	104.874	18.4338	48.519	-2.66648	-3.09471	1.28884	-10.4277	17.835	3.38952	-9.29519	9.18135	7.08294	9.91191	13.1617	-3.05494	5.10726	-0.155066	0.612838	11.485	-13.286	3.4457	7.70416	-3.95464	1.57868	1.06045	1.40778	1.8154
9199070	RIGHT	V00	-96.9929	-5.37919	-7.28618	9.96753	-21.5768	-2.74496	32.4674	-11.218	-33.683	-1.63388	17.0803	0.314934	60.7634	21.5529	24.6399	-33.3575	-22.7557	23.4835	20.1094	-51.0476	56.3836	56.5674	-43.2284	47.3434	-15.8441	-9.97659	-8.50522	-14.6365	-2.97636	4.46695
9200014	RIGHT	V00	-6.05065	0.203242	21.5244	-2.56287	32.8659	-9.41898	-4.71595	-11.0429	-3.28117	11.1567	-15.1702	8.60371	-14.3907	-12.3033	8.88723	9.37169	23.8293	1.9611	-1.37291	-6.74047	9.56128	-12.2141	50.9845	-30.0359	34.6746	20.1866	-11.7147	-2.31587	-8.13473	1.01844	28.1036	12.4634	-4.56582	2.6259	4.98793	9.13931	2.50604	-2.77908	-5.83474	5.77829	11.8035	11.5437	-2.31549	-0.0110346	0.949628	2.20744	-5.95098
9200051	RIGHT	V00	-58.5147	-35.2281	-78.2357	25.1774	28.6963	-5.40882	14.383	3.81209	10.4862	13.8303	9.03022	14.2359	7.6206	-1.50792	-3.84673	-8.38206	6.12097	-8.68897	-23.3748	-0.667416	20.4349	-10.7121	80.9887	-32.1213	-29.1193	24.7648	10.6479	-12.0819	-4.88831	-1.07266	11.6004	-7.78844	-2.2886	-2.12163	-13.3963	1.80691	-1.83015	2.4764	1.55849	2.253	1.76228	-5.77604	-1.60428	-2.39731	-3.77169	3.81464	-0.544716
9200057	RIGHT	V00	-92.3089	-18.111	24.4102	-10.6166	42.2119	9.03287	-21.6618	16.9146	-7.74653	-6.08915	-7.38636	-24.3503	7.06643	12.8862	18.6042	-13.4077	7.74786	-3.74731	-7.94895	11.9734	25.1687	-74.3739	-11.4658	30.7658	18.965	-6.87543	-12.9762	-9.12021	-12.4234	2.58731	-18.6381	-22.3561	-19.6236	-2.79164	2.60119	9.91191	2.94972	2.2194	-9.04621	-2.73523	-4.11831	-12.5213	7.1405	-1.08071	0.235022	-5.51507	-0.0203302
9200078	RIGHT	V00	-120.216	-5.02245	-54.542	-16.6544	-40.6731	-32.5355	-6.99441	56.8978	35.5539	-4.18249	23.9423	-22.9983	8.02796	12.5706	-9.42444	-10.4878	0.945463	1.04855	11.2015	-9.66303	44.1215	-60.4002	-57.1234	24.8425	-0.73326	3.58014	-16.8934	0.738562	-4.44832	24.1354	-3.92122	-3.19877	17.4488	-7.09528	21.3216	19.8032	6.867	-18.0373	6.78492	-4.27767	-1.39256	14.0792	-0.697133	-6.18334	1.0959	-3.23948	1.59601
9200458	RIGHT	V00	-84.9362	-50.1427	1.40218	9.97293	-22.9909	21.4023	-12.2754	-17.3001	-0.582424	-38.6928	50.75	23.7632	8.30796	7.1942	-3.36275	9.40851	-12.6417	-2.74532	-0.503847	-0.816094	64.3415	88.4942	-82.0191	41.3466	24.7824	-19.1622	-2.21164	9.83938	18.0741	-3.05757	-0.367958	-21.3	-0.821413	-5.03511	-4.41279	0.204939	4.55741	-9.18925	2.09975	-1.79478	-4.92844	-12.3197	3.25604	-5.50947	-3.63738	-1.07165	-1.84816
9200957	RIGHT	V00	89.0484	-36.971	3.19055	27.4832	24.3675	18.2354	-9.80687	-43.3145	21.0812	-20.4272	-26.615	6.33441	-26.4211	12.321	14.9601	-8.09038	-2.88615	-9.6238	-3.41251	0.12705	-49.5343	32.6581	-33.5326	-8.57335	11.8085	-17.8027	-13.3055	-2.64995	4.26417	3.44318	16.4474	1.56049	5.50024	-3.30642	2.04977	-1.5312	-2.46026	8.29978	-2.8912	7.12045	5.62779	2.66925	-0.55744	7.76232	4.31849	1.93069	1.73751
9201011	RIGHT	V00	-150.047	46.748	14.4547	23.8491	-17.8357	16.5795	9.45132	9.3625	-18.9826	18.3623	27.4594	18.0364	-5.56749	30.4641	4.46018	-11.9143	-10.9864	-9.31115	-3.76137	0.883567	108.248	7.27997	4.25683	-8.14149	67.2925	-4.92885	5.31622	19.7435	-7.93999	-9.28826	14.1065	6.54232	-7.69666	3.54456	-3.36733	3.83393	-1.68691	0.561065	-10.1219	-0.437147	10.8111	1.35839	1.89414	3.03522	-0.604225	-7.45901	2.61513
9201046	RIGHT	V00	-118.493	84.7058	12.59	10.3169	-35.858	13.675	1.04121	-13.3351	-25.7646	2.39352	7.10404	-67.7964	-2.6077	-15.9882	10.9158	-5.3541	-11.2902	9.51488	10.6082	3.20713	65.2271	-3.85151	113.134	-7.0482	10.8842	17.5363	15.5772	2.26871	-3.77418	7.23548	42.2336	9.81137	2.75602	6.87631	8.65375	-15.8938	-13.2654	2.11934	-0.517044	2.51179	14.2453	0.502743	1.42793	10.2024	-1.12648	1.66529	-0.123919
9201052	RIGHT	V00	44.7923	2.0056	22.6901	-13.6652	5.35642	-3.40418	10.4013	6.4012	-31.2538	-2.74912	-21.6504	-10.663	-39.9325	27.0425	-8.40502	-0.348816	20.4527	8.93248	-5.03619	4.98656	-38.1912	-8.31527	19.0866	17.462	11.1036	7.37467	19.0882	-11.7325	2.15552	8.6594	14.2115	-6.98649	-3.89768	2.78813	-14.3773	-5.75414	2.83577	-0.459461	0.582296	-3.00989	-2.46221	5.24079	5.25781	4.3335	-7.10495	3.75531	2.07408
9202047	RIGHT	V00	-87.0435	-37.183	-16.0489	-34.7254	-6.85115	-18.9571	28.3609	-9.9782	9.32928	-20.9545	4.62016	-9.84673	1.95975	35.7203	-10.5292	-22.7764	8.97809	-15.0581	-5.00526	-19.5023	20.3516	-77.4624	18.8185	14.4423	10.2642	-4.45564	-21.7593	-6.93717	18.777	5.10626	4.38279	-9.22334	26.4367	-14.5286	21.7228	3.47648	12.8473	16.6332	-8.36606	8.06839	-13.4585	10.3011	-8.79515	-0.0100924	-3.53464	-10.4558	3.04735
9202077	RIGHT	V00	-126.408	-53.4596	15.1936	77.7558	-12.9858	8.16612	6.84695	-23.6797	3.71689	2.73615	-2.83811	17.2292	15.4368	44.858	15.4392	-16.2993	4.03203	23.9058	0.509973	-3.43008	98.1551	21.3056	-33.6379	-44.369	56.7387	-5.92735	5.63843	23.6968	-1.44626	4.12835	-0.569223	-27.1806	13.5037	7.12327	-3.97744	-1.18769	-6.37804	-4.11065	1.16683	-1.00885	-13.7031	-2.63437	2.33677	-2.42449	0.626126	0.179011	-4.09602
9202456	RIGHT	V00	-79.7359	-51.1999	95.9396	-9.71198	27.3872	25.0163	26.4562	-27.5648	-20.6456	-3.67562	40.672	-15.5137	-18.3212	-2.43362	-7.69717	1.40605	-9.68899	4.52506	-21.0825	-3.42259	74.4764	-0.935089	55.1151	-25.4586	29.5893	9.22006	22.5591	4.50509	-14.1654	8.99031	16.3632	-7.24531	2.93102	6.442	-1.88091	-4.61707	-0.081058	-1.52787	-4.07403	-1.35454	5.29749	5.36983	-3.22748	-9.29117	8.69404	1.94149	0.591149
9202515	RIGHT	V00	-61.2493	-48.9362	38.7431	44.4172	38.4477	32.8269	31.5453	-2.6309	-11.7926	14.6086	33.6309	21.4191	-26.4853	20.558	3.75335	2.20861	13.0412	6.97387	-2.79721	-12.8076	76.9744	-10.5387	-97.4658	-37.7376	-7.35548	-6.52211	7.73673	8.31004	6.23623	6.17092	10.5805	-7.0775	-3.63655	-5.63242	-1.23537	-4.13171	3.55581	5.21348	-0.418734	6.63126	4.02855	-0.408964	-1.99391	-5.99793	-2.46147	1.73497	-4.37502
9203057	RIGHT	V00	18.2557	-72.1587	30.9379	-24.5269	-9.04269	5.08374	0.546378	-21.7591	14.7491	-3.45794	20.0242	16.7338	-27.8066	-15.3036	-2.1395	2.9737	-2.44747	-6.76129	-5.14451	-3.78795	-7.54303	2.99689	41.9018	33.5245	36.5793	-9.97493	28.54	-8.02835	-14.1286	1.21488	6.00261	3.96041	-3.81539	-6.94836	-0.298337	-1.74835	3.69844	4.36997	-0.231014	-1.25645	12.0739	-4.95286	-5.87034	-3.14957	-2.22953	1.38902	-2.53349
9203454	RIGHT	V00	34.7542	-54.3883	19.994	-52.2297	36.7014	2.25684	19.4717	-1.12261	-31.2541	-25.8733	-19.1489	12.911	-17.3657	-3.59014	-2.73523	15.8109	3.01879	-5.81137	3.26218	2.50279	-4.43276	25.4705	61.8715	33.874	-7.32242	-0.996635	-11.8774	-15.4022	-7.23075	-6.10662	-25.1336	-19.154	-14.8575	8.00665	3.13336	7.13296	3.26568	0.218382	3.37063	-5.33034	-11.2504	-5.59997	7.65496	-3.814	-3.27486	0.484816	1.47698
9203516	RIGHT	V00	97.6275	62.5072	-49.1872	-24.6131	-3.01129	-8.26121	11.5977	-45.3339	-13.7817	-21.5802	-13.7795	24.9199	-31.305	-15.2537	-0.78978	5.17297	10.5606	-2.33025	-16.3522	-0.0507737	-22.9263	56.0733	34.9191	-31.0053	9.51501	-16.0843	17.0097	-8.69196	4.12883	-15.9722	-21.4014	28.5895	-7.31931	3.08139	4.79584	-8.61323	5.1368	4.90208	-6.02057	1.13572	10.4633	1.25553	-0.465852	-3.2205	1.71531	-1.4032	1.92193
9203957	RIGHT	V00	75.2818	-49.7148	-18.5419	5.28584	26.7945	-16.2018	42.8897	2.21212	-19.3209	6.07652	-41.7556	26.348	-11.4557	17.5483	-12.4514	2.62027	-0.57752	-6.80158	-0.981076	10.4148	-62.8385	6.00035	-5.85785	0.249085	30.3966	-0.0147257	6.48978	-10.6705	-22.3628	-20.0072	-48.0401	3.90145	-10.637	-4.24176	5.34332	3.47928	-1.25751	8.06907	-9.71753	-7.33418	-19.7267	-2.71156	0.970641	3.40125	-4.28654	-0.99718	2.54077
9204055	RIGHT	V00	2.64412	-46.5862	41.9307	-12.1058	10.2466	20.5283	23.9224	-21.9435	17.6241	21.2552	4.48381	-10.6048	29.5957	24.9008	19.489	-20.9632	1.90257	0.686399	10.8125	5.87356	-11.4683	-65.5997	-3.87639	-1.55675	-6.63961	-30.1219	1.38167	-12.3234	-2.12996	1.79333	-2.95721	1.84896	-11.1604	-4.67368	1.26631	-2.2312	4.52139	2.57936	4.19652	2.27664	4.18823	1.84453	1.93419	-1.78774	-3.488	3.16466	0.615996
9204076	RIGHT	V00	-154.393	19.8558	-49.8866	-48.4679	-4.30044	-2.19786	-6.89009	22.2293	26.3849	0.0830839	54.7322	-51.909	-13.5792	-9.4666	13.7804	-7.04062	22.7463	-4.29269	13.1783	8.82033	95.2962	6.33486	50.0883	21.5399	-18.0839	-9.66906	-5.95733	7.3749	7.7925	13.9328	10.3645	1.79243	-2.93002	7.03166	-4.90009	0.944706	-1.12231	-2.43133	-0.559712	8.27188	-0.193148	-1.04231	-1.27643	2.09792	-2.75181	-0.61894	0.785452
9204538	RIGHT	V00	124.938	4.34535	11.5035	33.7116	1.37686	1.85259	-4.96896	7.62367	-3.66083	-8.82097	-39.3815	0.517553	-6.20533	-22.7212	17.0577	-5.53187	-10.4855	4.15951	9.7437	-6.15426	-85.7369	14.6968	102.157	5.81698	33.6586	3.33543	8.23618	26.5733	-14.5102	21.299	-25.6534	36.09	6.84314	1.07996	-6.81864	0.925569	0.0237388	-0.523571	5.892	0.945842	13.6461	-1.5989	1.61146	0.505626	-2.99094	-1.82075	1.0359
9205285	RIGHT	V00	2.49963	-13.8588	-3.50786	1.96698	24.6704	-20.5391	-7.24707	-17.6951	-14.2516	-5.43936	0.947864	-33.723	-1.78768	-12.8193	-9.30462	3.61535	-12.3957	-0.211141	2.7329	-4.15713	6.7627	5.22137	52.1544	-35.1082	-24.2982	24.954	5.63698	-7.97148	-14.5868	-16.5942	-44.9061	-42.6854	6.97944	5.38204	-0.599434	5.31672	-5.14436	2.0008	7.97695	0.277852	-36.9225	-1.60637	-2.60062	2.82734	0.531867	-0.20678	0.00609438
9205505	RIGHT	V00
9206450	RIGHT	V00	-90.8491	24.1905	-33.6367	-15.954	-11.5027	-31.3004	-3.17273	1.96836	-15.0984	-12.2946	34.1871	-48.6672	21.4498	17.749	-3.12611	3.533	-1.46115	-14.0911	3.54748	20.1561	79.819	48.0328	-22.1943	19.8196	-12.1176	10.2438	-0.968618	-6.3448	16.2275	1.7302	12.3023	-15.091	3.98557	-0.164022	3.07708	-4.35103	-0.282538	4.74468	1.12321	-3.72799	-0.282837	-2.43925	5.5135	-3.53196	-0.0562459	0.449075	-0.495639
9206535	RIGHT	V00	247.55	13.6272	-27.004	31.3094	-5.05249	35.4736	2.67137	-2.07361	-7.41802	-12.8134	-63.5669	-23.8459	3.4511	-10.7269	13.0265	-19.2594	8.31292	-7.42234	-5.45431	14.5965	-170.111	-67.7252	-40.5682	-35.9564	6.92795	21.8284	19.0444	-9.11565	-2.45189	-2.93711	-8.10777	13.547	24.3349	1.75751	-0.640393	7.35036	-0.849723	-0.146739	1.86704	-4.70608	-5.34589	9.03903	-4.3353	1.38763	1.02745	0.0731957	4.12387
9206908	RIGHT	V00	45.3782	-69.8669	13.1783	0.592	5.80412	-1.72355	32.4111	4.449	17.9413	10.7956	-26.921	-19.1318	28.4793	32.493	8.39828	-13.7971	4.24261	-3.78876	1.93414	11.076	-35.2001	57.9508	46.4572	-12.8039	12.8572	23.4797	-19.8083	-17.9215	10.9285	-8.23354	-5.8806	-3.73516	-6.08455	-4.4141	-2.38442	0.171476	-0.408988	-0.89638	-1.85242	-0.47751	-2.92952	-8.66018	-4.87902	-4.80159	3.55705	0.65097	4.76453
9207016	RIGHT	V00	78.0626	-31.9934	32.2558	30.2225	3.20406	-2.45206	13.4584	-28.04	11.6426	5.02302	-16.7151	20.4852	10.9605	-10.2575	0.952685	5.20703	-10.9017	11.1015	-1.72768	-3.09081	-38.3361	19.9835	-50.3508	-17.4029	14.1329	-6.63744	-22.0414	-6.32562	-9.09356	-0.819581	-53.6164	-48.8826	11.4951	9.75391	-2.51381	2.58309	3.88768	-7.77472	11.8174	3.85483	-33.8794	0.958206	1.78765	2.90707	-2.36659	-0.0956068	-2.45316
9207458	RIGHT	V00	-94.3747	-32.6903	17.5681	-2.55642	-28.2673	-29.93	0.247719	16.8449	-43.1951	11.1343	3.9364	21.357	-9.7686	9.26597	8.76451	12.385	-2.77186	7.31271	10.3109	6.96738	70.7079	7.13381	52.1788	-20.7498	27.2981	20.2298	-0.235221	7.63217	-4.10164	-13.4924	5.92504	12.9772	18.3958	4.14356	4.20565	0.623609	2.10367	-5.82802	-7.71283	-12.2428	7.67795	3.66136	-2.03428	2.93793	3.89178	1.965	-2.3899
9207798	RIGHT	V00	-187.825	-10.384	-0.122919	-12.013	-45.3124	-42.7428	16.7277	21.4966	-13.0696	43.5383	62.0687	6.19368	7.92469	-3.82763	7.76521	-4.36893	1.99281	-0.839985	-0.0629373	-8.45881	111.725	28.7795	-33.3193	62.3777	24.9532	-0.801513	-16.1777	-0.628258	-6.25548	8.65596	-31.4645	-46.3262	10.1035	1.06278	3.09421	-11.2423	5.75216	-13.9171	1.36267	-2.60636	-26.4937	-11.6298	0.864779	-3.2365	-0.761914	-3.01101	-2.84398
9207905	RIGHT	V00	30.5571	27.9211	10.098	20.4251	23.5164	-3.46032	-1.7155	-40.0462	-5.08004	6.08926	-15.3676	-13.2031	-6.02225	4.375	4.0516	-1.92215	-6.47852	6.41282	6.31924	2.36471	-5.01298	5.11649	43.8801	-34.8625	3.95017	-2.30023	12.529	-7.8537	-2.03649	-3.62783	21.6989	-0.924478	-12.0926	-3.25111	-6.44039	0.461437	-5.09989	7.15414	4.06774	1.42184	13.1504	-0.294156	-2.41106	-1.7992	2.52937	-3.52216	0.110302
9208016	RIGHT	V00	-131.231	-85.8384	71.8789	-3.01328	17.2968	7.47691	1.99063	-16.7893	-7.22158	8.07663	54.7375	60.0445	-32.8432	19.6765	-3.83994	11.8162	4.93106	-15.1221	-8.93514	-10.2728	85.7317	22.3608	-51.0047	16.3974	5.45428	-26.3866	-30.8327	3.7903	-9.52768	-5.25469	28.1673	9.67022	10.5265	0.140521	2.92279	3.89391	-5.47304	-1.26219	2.23369	2.5352	13.2124	5.74339	0.954277	-0.355156	-2.44597	0.486688	-2.75023
9208050	RIGHT	V00	179.284	-0.544614	-51.8836	-73.6643	41.5574	22.0914	20.5227	-6.69138	-4.19084	-3.81466	-34.7627	38.4331	18.541	-35.7773	2.82466	5.39689	13.112	4.17142	-4.86475	-3.59567	-83.0051	33.8523	-2.57188	-51.1293	0.811124	-17.6776	7.25051	-4.8866	-1.93056	-0.727888
9208055	RIGHT	V00	89.7054	-44.8231	-22.9756	-7.96169	6.54114	24.3439	23.8278	-7.25345	0.062178	6.85909	-24.9388	18.0183	0.982915	21.8211	-13.7519	1.19749	9.58886	4.1978	-5.28288	0.262471	-106.919	-4.15349	95.1055	48.0753	-3.23749	32.3944	1.74342	-1.29667	10.775	6.73444	4.33488	-20.9431	7.78028	-3.04328	-4.41425	-6.91279	-5.50474	-8.75672	0.954242	1.61521	-10.2958	-7.59074	-0.859873	-7.02928	1.51907	2.31904	-2.19596
9208283	RIGHT	V00	81.3577	-59.3142	-12.3601	-22.0153	9.26989	14.7681	19.5784	-4.90273	-13.414	8.57376	-53.9758	10.6919	-3.48998	-22.9126	35.1158	-1.67327	8.40136	7.3715	11.3883	4.71991	-26.4726	54.0198	25.6393	-55.3523	43.7593	0.600834	-10.6743	11.0044	-6.80763	-5.02094	26.4445	10.4105	-3.77831	-2.91895	1.521	-5.32498	-8.22834	-1.57997	-3.02208	-3.86929	10.0735	-6.09673	-2.94539	2.46443	2.36191	-0.385765	-0.195652
9208400	RIGHT	V00	-98.7691	39.1662	14.5975	-16.2336	-46.7709	30.0873	-13.4819	55.02	-12.7272	17.8062	39.0233	0.494097	8.42775	1.2361	11.3426	-0.343098	-2.13943	2.22346	10.6965	4.00532	40.4446	49.3017	-69.3577	37.5034	-61.2702	14.6578	23.7147	10.5814	7.21961	-5.35071	28.6558	5.38111	-4.95618	4.13807	8.29545	-10.2497	-8.67046	-5.35057	-3.8925	6.84912	11.1766	9.26458	5.31717	3.02057	-5.68762	-1.88604	-2.11954
9208539	RIGHT	V00	-39.3632	-27.8318	-16.9435	12.5366	-5.8305	11.0639	-10.9546	37.7125	-0.315646	-20.0954	8.99019	9.61394	4.10996	-5.75152	-18.6303	9.85305	1.62358	10.1604	13.5334	0.402282	41.2445	-41.6837	15.6627	-9.43414	6.57957	-14.3762	5.42446	0.637398	15.8767	13.2499	5.28818	-27.8324	-6.23367	-7.2934	-4.79094	-10.7814	8.54756	-7.92919	-3.0759	1.94045	9.19678	-9.62207	6.9481	-3.37892	-4.42206	0.448566	-1.24476
9209042	RIGHT	V00	10.9215	-37.0702	-8.76602	14.3091	-3.6229	-23.0077	5.61365	15.9146	-2.23377	2.76684	-34.5428	31.045	10.3534	9.70364	-12.4348	6.5883	5.50093	-6.9509	5.58339	5.0312	-28.3055	-36.2599	-12.7328	-11.6601	-22.7337	0.371492	-4.92548	-2.95831	0.198548	-4.6005	-3.82289	-17.8771	-15.6371	0.593774	5.61951	-3.51184	-3.04147	0.727614	-3.75334	0.763086	-2.54897	-5.33814	4.79724	-0.820646	-1.32624	4.21659	2.60297
9209533	RIGHT	V00	157.457	-55.2641	-21.6534	-10.9244	7.65806	-30.8171	-31.4869	-7.40494	-5.07572	-3.89328	-39.9832	3.02126	14.4629	-17.9444	4.98339	8.61002	-0.174032	4.17034	4.64775	1.16505	-59.2009	40.2494	-15.0934	-26.92	9.17281	5.26017	-6.14541	-10.1698	-3.01587	-0.343976	-20.8772	29.8613	-9.96907	-4.58592	8.01721	-7.70659	5.35123	-0.768664	-0.42709	-4.13393	7.37878	6.76823	-2.57199	-0.257749	-2.22271	-2.23486	1.07651
9209792	RIGHT	V00	-17.6553	-23.6141	2.04841	21.2955	13.0676	3.48974	-16.5355	16.4357	-12.1298	-27.9377	-11.4951	38.7663	17.5544	3.63264	-1.10219	15.6908	2.05785	1.19437	4.33156	3.59158	6.41889	2.26596	88.1272	-38.1764	0.796404	-10.1609	-3.55722	-2.69742	-6.49536	-14.2286	-2.37472	-6.43808	-2.09703	-2.20158	-15.0951	5.4604	9.51138	-0.395646	1.24768	-5.16977	2.44082	-3.19508	-2.37674	-1.72933	-5.41467	1.42167	4.73611
9209896	RIGHT	V00	-105.829	67.0979	-7.96213	21.4661	-8.51229	-11.2653	3.63809	-14.4463	46.9546	-20.5666	50.6973	35.4858	32.324	-35.2208	1.56026	7.39476	5.78751	0.946247	-0.485454	-2.64497	59.5513	4.99454	5.83255	-10.2867	4.72247	7.18906	-19.5143	1.71814	14.5722	0.917771	5.00038	-16.8216	-10.5963	4.071	0.159373	2.44333	-4.74713	2.22304	4.66795	0.150694	1.8866	-11.1704	2.09753	-1.84899	-3.16536	-1.34352	-2.694
9210045	RIGHT	V00	101.462	-39.5109	-34.7028	-3.17835	-27.1965	-2.63792	-27.0558	-13.4909	3.53109	-2.97845	-31.8216	17.7587	-14.955	-29.2534	-50.1691	-9.49625	13.8515	-3.71413	20.1498	-0.720694	-96.5639	-35.8956	70.2963	28.8608	12.9052	42.2256	13.6006	49.9897	-9.14533	30.77	23.7566	16.7486	-0.92617	5.92033	0.24555	-7.06155	9.66356	0.265559	8.19941	0.450769	9.0188	15.9065	1.45861	1.46018	-7.56246	-1.81055	0.108647
9210230	RIGHT	V00	144.838	18.4164	-19.6662	-41.7615	-0.824212	19.6695	-26.2883	-4.11215	24.7078	28.9603	-20.811	-21.1228	6.16297	-26.2726	-0.103433	-3.76438	-1.39284	7.83134	-0.913286	-5.65817	-93.4728	25.302	-9.55224	11.1665	3.41269	20.2835	1.4574	-8.36903	-0.451332	0.0991388	20.9991	2.4753	-3.27689	-5.56529	-3.61857	-4.72866	-3.45144	7.84105	5.36381	-2.72702	5.3104	-10.3857	-0.851904	-1.56395	-0.290672	-0.75721	-3.11772
9210505	RIGHT	V00	152.793	42.4348	3.6607	-1.09898	-34.1923	5.57494	0.811331	-6.91547	-23.7713	30.7146	-73.5633	-38.4944	-7.67244	21.3018	-0.0525231	-16.5686	9.88729	0.430586	11.4203	10.6102	-73.3114	17.5958	69.721	-71.6101	-2.05663	1.44424	16.9779	2.67466	-7.48189	-12.9865	23.9646	-4.50109	0.932572	2.75677	0.140732	-3.15938	-2.76706	2.41104	-9.07232	-1.34453	4.05715	-1.4863	-1.5335	2.55997	4.25981	3.31688	-7.6508
9211009	RIGHT	V00	84.2182	-8.94556	21.3944	50.2257	31.6261	16.2153	16.5649	6.59897	18.5713	-17.2302	-5.98962	14.9579	-17.9918	-11.6995	-16.9737	7.69369	6.46903	15.9061	-10.6724	-7.00179	-46.7371	-20.1676	59.995	-49.2079	6.33286	-19.7015	-18.638	16.7831	0.881766	-2.0919	4.43537	6.35734	-2.9721	1.57433	3.5019	8.5729	-1.42458	5.39555	4.78156	9.55751	-7.69796	5.36182	-7.09106	-0.995803	-2.04105	-8.11081	-6.61663
9211011	RIGHT	V00	-105.629	-5.53105	14.4823	-34.9839	-11.9161	36.4241	5.25313	-2.60065	4.40333	3.34612	3.19784	19.8644	8.69357	28.9638	7.19158	2.07449	-17.2163	6.65189	-6.55831	-12.1185	55.0859	-66.3444	0.270198	35.7108	29.2543	-9.73112	-13.2526	-8.68572	2.75467	12.5201
9211049	RIGHT	V00	62.1295	-29.897	35.7869	32.173	21.4964	9.96986	2.57638	22.8414	4.85067	-27.0601	-0.823453	2.66443	12.6469	-1.07579	2.62475	13.1344	-3.52409	-4.72694	-4.989	6.36365	-30.8294	52.4799	19.7731	-9.34601	-16.393	-4.62275	8.08037	-7.21071	2.95545	2.99925	1.38012	9.82109	-5.42307	-5.89023	-5.77454	2.55371	2.19099	0.466732	6.304	2.73351	-2.05753	7.23995	-0.647998	-1.95838	-9.69639	0.895115	2.23628
9211054	RIGHT	V00	196.59	-25.0156	24.4211	-41.4322	-42.9198	1.4305	-3.86867	14.0603	-21.6975	-21.9206	-29.3618	-21.9118	20.1004	-2.80867	8.47452	5.1352	-6.08714	0.649416	-11.3425	5.85187	-172.801	-66.9302	7.15279	89.5078	-58.6282	49.6481	76.9155	45.7169	-10.0645	-11.9296	5.32913	11.1229	-9.77688	-15.5129	10.0706	-7.96278	0.0337843	-8.79275	-1.30286	-8.08443	8.74513	-4.66863	-1.24228	1.40887	-3.69276	2.54982	2.74799
9211261	RIGHT	V00	-62.8085	-21.8027	16.0275	-8.91809	-7.75621	7.29668	17.4606	17.3885	4.65862	18.9736	42.8562	5.93943	-32.467	3.13227	8.62294	-7.13808	13.7254	-3.68539	-5.17211	-10.7692	41.7471	-14.0749	64.1506	10.3659	-20.3631	13.8029	-19.8859	-10.6315	1.55043	0.803367	23.1041	9.75071	24.8621	-6.29561	10.2722	-6.95171	9.42316	14.3171	-1.53058	-6.89931	-3.99982	3.52193	-6.80656	2.82455	-3.20555	-7.19068	-4.70862
9211547	RIGHT	V00	-98.0344	-113.423	-17.9362	15.3053	-37.27	-2.17581	3.52853	-12.3776	-2.64557	-8.86657	37.5054	14.2979	4.03118	1.22275	-0.65054	6.31685	1.06467	3.30021	-7.20786	0.910713	46.2675	23.9002	68.8095	15.7347	-72.2683	19.0916	-11.8199	-3.52662	6.16904	0.286756	16.9228	9.68789	5.78357	1.68081	4.5837	-3.2348	9.00197	-2.32751	-4.75938	-1.53356	5.34128	2.17157	-0.969244	2.99631	-0.203642	0.1875	-1.59803
9211751	RIGHT	V00	-108.217	-41.3916	41.5125	2.88652	-7.8586	-18.7733	29.2171	6.96567	13.9603	-7.47918	40.2157	-5.16255	34.2714	-4.09017	-1.67289	-2.91896	9.42556	10.9145	-1.47576	-4.00741	79.9902	-54.0201	14.4459	-25.1411	3.83109	1.56312	-27.0785	15.8972	2.33272	9.58037	34.2119	8.2838	3.13991	10.9195	6.57421	0.87271	4.69646	-1.6236	2.96627	4.8219	3.46245	11.8998	3.95664	5.83224	-2.72746	1.25494	-0.605545
9211800	RIGHT	V00	117.301	63.7616	-33.8781	-9.94312	-3.64934	-1.89241	20.1239	13.8472	15.4934	13.1133	-43.4415	40.4795	-22.8001	-12.7839	-16.101	-1.58493	2.05495	-8.93372	-4.83897	-2.30939	-68.1921	13.7909	-34.8538	22.5322	47.7495	-11.4837	14.188	-5.7988	4.81658	3.13422	-33.1747	20.3978	26.9292	11.7664	-5.63472	-11.2922	-2.27612	-7.58145	-2.76503	-8.43879	1.95892	1.55899	-3.51156	2.65692	0.838366	4.61674	-5.26738
9211869	RIGHT	V00	-46.8734	-45.1433	16.9706	-71.3804	9.55521	27.9951	21.5973	-2.18559	23.2085	15.208	28.5944	21.8305	13.232	21.4459	14.4554	-15.8291	-8.58579	-10.8905	-4.38997	-2.1665	41.426	-103.145	-14.8973	35.4361	32.081	10.4761	12.1026	-14.9912	-8.67643	-8.04077	14.4179	15.6184	-0.354628	-7.74044	10.1741	-7.64923	2.00058	-8.59288	0.458067	0.443769	12.0363	5.2049	-5.21693	-3.94298	1.55534	-3.32014	-0.965148
9212052	RIGHT	V00	-200.582	137.25	22.5714	-12.7948	-20.4676	24.5492	-7.30965	17.1067	4.74244	-34.5835	72.0046	16.471	9.98953	-8.75981	-3.75556	6.19032	-24.2774	-3.82643	6.98491	12.7106	109.901	-34.0135	34.617	17.7928	-39.5594	-40.6827	24.2946	7.08393	-6.22177	3.70169	-5.10905	2.20328	2.15093	-11.9382	2.81543	4.83992	-10.064	-2.18455	-3.33521	3.94491	4.17467	-6.64872	-0.674374	-3.50971	0.106865	-1.47383	0.0132961
9212386	RIGHT	V00	60.527	65.3786	-24.9599	-0.330632	23.179	11.7925	16.0625	-17.127	-7.98536	-16.803	-34.8411	0.685965	-53.9585	25.0436	17.2563	-14.0798	7.73517	6.36552	-8.35028	-8.31808	-35.013	17.004	22.2647	-27.5511	-12.5976	0.97975	0.585499	-9.36234	-3.56146	-6.42555	14.4645	-0.391632	-4.07214	4.55558	-1.48095	1.66298	-6.92808	1.79732	-3.21009	3.56737	3.45737	5.11558	2.43728	1.29363	-2.75211	5.47881	-3.97206
9212451	RIGHT	V00	49.7117	-8.95646	-7.74028	19.9933	9.56316	-13.6705	-9.7943	-4.34056	3.87483	-1.63212	-5.82388	33.7928	44.742	-5.62052	16.0258	1.69929	12.1221	12.0206	1.71724	1.1834	-12.5534	-49.0047	19.1752	-41.7465	-21.9484	-10.6935	-9.31077	2.57717	-1.25406	-2.68391	2.31821	-19.2312	6.00548	-7.15082	-7.94552	2.06399	-8.55907	11.1787	-3.75168	4.03305	-2.89445	-10.1578	6.92627	-1.78428	3.50951	1.64415	-2.99836
9212530	RIGHT	V00	22.0394	-60.4123	13.2796	-21.9103	-1.81962	7.88917	-1.85784	-17.2997	-0.601475	-28.7692	-9.92172	-9.11269	-18.0824	27.6976	-3.01248	2.51631	20.999	2.91508	5.29512	5.47119	-38.9843	-130.677	-23.7563	38.8309	38.2341	-27.2963	27.4609	-1.128	1.89954	-0.0422231	20.2256	21.7444	10.8565	5.60876	3.94481	-1.52354	7.11497	-8.35422	-0.880369	-4.24628	15.9496	9.68217	-0.401235	3.74902	-0.809189	1.11626	-0.873607
9213372	RIGHT	V00	159.715	13.043	13.8088	-9.98987	-3.61388	11.1142	27.8748	-19.1754	7.88025	-9.12375	-49.9337	-63.6897	-4.08466	-12.4904	10.1437	-14.262	9.93908	13.9302	1.53362	3.70225	-109.087	-52.8885	-39.9843	-32.2154	-14.3837	23.0583	-25.5664	-0.218813	-9.66292	-17.8437	8.05866	5.39415	3.68307	7.5008	0.279238	10.2286	9.51868	0.372632	8.39711	4.85813	7.76551	7.08123	-2.071	-5.77734	3.27451	1.20144	0.543441
9213438	RIGHT	V00	168.36	123.808	1.30841	38.3843	-42.8042	43.2839	19.9242	8.26082	22.1747	-0.1173	-46.2868	3.14936	-10.5958	-2.83185	-16.9644	7.05534	26.1997	-0.143317	8.70769	7.07894	-78.2806	-62.4548	12.9871	-50.3382	-1.10949	4.1084	-10.6002	8.97836	7.62018	-3.18102	11.8552	2.0232	5.19232	-1.52963	-1.88504	-1.72764	5.48469	3.56136	-2.57269	11.8612	-2.95033	7.5242	2.44349	-0.77751	-8.85863	0.855317	2.17176
9213753	RIGHT	V00	-146.167	-53.4609	7.27302	5.43379	-23.1547	13.9462	-2.38824	-6.11056	32.0501	-13.7788	29.6831	19.9963	24.1598	6.41046	-10.065	-4.26821	-10.8503	-1.72289	-2.08632	-8.04049	87.2591	-18.8809	36.1677	-4.80718	34.6212	-12.2521	1.24172	9.35327	-12.9562	-15.4544	16.8743	0.743395	0.891731	3.84017	-1.2119	0.740914	1.86068	-1.16241	-4.83023	1.68753	12.5423	-6.34526	1.62918	-1.85795	-2.31318	-0.540866	-0.3409
9214395	RIGHT	V00	25.3619	30.6338	-46.4963	4.18848	8.86945	-14.1355	13.338	-70.1496	8.89533	-22.9752	-16.4417	-15.2657	-13.2	21.9355	-11.0973	-8.24324	-3.59535	-0.302981	-11.4284	-1.32252	-15.1161	-22.4225	14.0457	-42.808	-11.0616	-8.14753	-5.54826	-8.7934	4.94663	2.96335	1.15285	16.5028	3.93086	3.41263	1.10652	8.332	1.21267	0.509429	-8.63167	4.15497	11.2431	2.93202	-3.6629	1.08438	5.79383	-0.0889852	-1.22485
9214480	RIGHT	V00	104.524	-53.831	-11.218	-26.1481	7.95335	28.3465	10.9873	-17.3937	-2.0664	-0.0522077	-31.3455	9.24878	25.1874	13.0625	-15.4866	-0.39487	4.25133	6.24313	0.704848	5.00344	-29.7305	44.4976	-69.288	-59.0367	-8.26434	-5.7895	-14.9599	11.8654	-14.302	-16.1587	11.2508	7.28205	-7.9581	4.48125	-1.90175	4.25983	5.48285	-7.12375	-2.61278	-4.37501	12.743	1.29174	0.870152	-1.08214	1.42668	0.805142	2.32823
9214547	RIGHT	V00	83.6493	-18.5813	-31.2606	1.07098	-22.5339	-25.4916	44.7529	-12.7418	5.81803	2.55231	-3.31879	-44.4372	2.54318	-33.5325	0.895317	3.03047	-4.40992	0.987608	-7.76661	-5.1304	-51.4444	10.6952	-24.2445	27.8104	14.9582	18.3074	2.43358	6.94097	8.37346	-5.83637	-8.29275	12.1441	-14.9074	8.96384	-5.0897	3.40682	5.07578	-1.1962	-0.297499	-2.50349	5.75226	-2.29566	3.3404	-3.2926	4.51798	2.79536	-7.3552
9215390	RIGHT	V00	-61.7851	84.643	-39.4116	-36.5157	-18.0962	44.1641	38.0806	-39.6742	-1.053	-22.1244	27.6749	4.78013	-4.63616	-16.1492	-25.6947	-13.9228	-4.84479	-9.01651	-0.69876	2.33457	58.905	15.1341	-35.8424	12.8732	-3.28389	15.9687	2.87176	-18.1149	10.7814	-5.66737	15.9324	1.42274	9.34648	-3.35204	0.625403	-0.806111	-4.03691	6.92016	1.36398	2.20715	-6.63511	3.70837	-2.86421	11.2244	-0.311667	1.69475	-2.8385
9215420	RIGHT	V00	-177.37	29.519	-25.1063	-43.9576	3.78771	16.3428	-24.9553	19.7252	-21.8367	-13.2545	61.1942	-1.84623	-40.1047	-4.18698	0.798317	-3.70716	1.3997	4.17992	26.307	7.69947	82.0445	-35.2926	25.5356	-5.88458	-178.155	-35.9584	3.06557	33.0314	-11.5412	-31.7249	8.79221	-4.97592	-3.08717	4.39628	3.00946	2.68654	-22.9659	-1.59622	6.66057	6.37706	-1.59663	-4.84185	-7.25939	2.51357	2.81334	1.33998	-2.77489
9215922	RIGHT	V00	30.4148	72.9544	36.4392	-18.9105	-16.3678	-3.67358	-14.5084	31.4168	-22.422	-5.71769	-20.6991	-8.41276	-24.8421	0.334622	-16.44	9.24412	-2.887	-4.52323	-17.916	2.85562	-16.9322	18.5333	48.0374	27.1795	36.596	-4.71034	11.05	18.3274	6.11812	28.9846	-12.2211	-21.2046	1.35752	-18.3999	6.36319	-19.7137	5.16535	9.27796	2.41601	16.1469	-22.9097	-4.21362	1.96644	5.57972	1.80346	1.4419	-1.72818
9216735	RIGHT	V00	155.741	1.16263	-10.6989	19.8152	-11.7505	10.6426	5.18522	10.9485	-10.4268	2.25521	-31.9478	-46.3985	7.01	-4.22234	7.4698	5.09637	-13.7283	8.26467	-3.66403	-5.22898	-74.6878	75.116	12.0651	-18.8732	-7.88455	20.1692	30.118	7.47938	12.5718	-3.08056	38.4766	-2.36464	7.76961	-1.4869	3.43533	-16.649	-6.75373	-3.40727	3.73633	-5.98659	19.6888	-2.00543	2.29521	2.59847	2.98468	-2.42142	-2.66155
9217260	RIGHT	V00	154.109	-13.9297	-20.1581	38.4805	-21.0085	-10.138	-31.3754	12.5969	7.08228	-2.74564	-34.6471	-5.32189	-1.2889	-8.73349	6.97843	5.01447	5.28266	-1.37629	0.733235	7.98069	-82.0204	61.7461	-54.5968	-28.2857	-17.2113	-18.222	11.0092	-5.39497	0.674053	-7.52078	14.6283	-12.6612	1.54944	1.35791	-3.26202	-6.72719	-6.21849	5.17162	-5.21253	-3.73178	9.17462	-1.43929	4.49712	-3.01529	-1.71557	0.776159	0.585773
9217428	RIGHT	V00	-105.776	9.89939	9.49533	-33.8569	-36.2148	-0.128212	12.5583	30.7617	-1.93602	-1.16372	61.7536	-19.1737	-18.0154	-4.08915	0.746634	-4.37004	7.37009	3.56877	0.467936	-2.32931	86.3439	20.4012	28.2255	14.3341	-7.62788	8.12781	-9.62828	7.8097	-4.60546	-7.12454	15.0044	-6.42721	-4.56118	0.417695	-4.19	-5.45456	1.21018	2.20687	-2.03096	-3.53394	0.141948	-7.81964	3.92357	1.53811	2.03125	1.99899	0.41979
9217481	RIGHT	V00	-28.136	-17.6897	53.6531	2.10633	-30.7958	36.4838	-2.58411	-6.31238	33.8118	-22.6161	38.6595	48.2428	-18.8205	4.30889	-2.81095	3.19974	-5.5865	-4.33679	6.85717	-1.99553	43.9447	-5.90486	41.678	43.0002	20.3986	-7.20041	18.5428	-5.93639	-8.0443	20.2852	29.0937	7.07737	2.97649	5.64525	4.90808	3.17064	0.34245	-4.40713	-0.012487	-0.523655	11.3015	4.70351	2.13752	1.00851	3.00689	-0.0865315	0.923993
9217512	RIGHT	V00	33.6943	-37.7864	-44.4525	0.783656	-16.1853	-4.44303	20.1857	12.4648	22.5843	15.9141	-62.8516	44.9492	1.51987	14.674	-12.2842	-0.239729	-11.4123	-2.6286	4.31803	2.12583	-50.1375	49.503	7.86711	-12.9937	19.9891	-10.0181	-5.05879	-9.83145	4.87165	-14.1534	7.11753	10.2644	19.8581	-3.84865	12.3375	16.5306	15.6157	15.5275	14.1096	-8.33108	-29.7809	10.5025	-5.89877	9.78689	-0.0895204	-3.47683	-2.45001
9217911	RIGHT	V00	63.7387	-78.9697	59.1114	28.023	-12.0213	-19.9229	-19.889	-10.8594	-32.2608	-2.25297	-26.1707	-7.85457	13.424	-10.8696	14.3524	8.10269	5.33041	-6.02015	-20.9463	-10.3697	-60.0469	60.1283	-70.9554	24.648	8.18396	-6.15554	-38.3961	1.44422	20.7718	-20.6879	-3.29377	-36.0802	4.17577	-4.89508	0.62824	-11.203	0.388086	-5.44665	3.26486	0.624361	-12.3067	-9.93893	5.30936	-1.54689	-1.82902	3.23229	-2.42399
9217997	RIGHT	V00	1.67574	30.135	-8.26268	51.6098	5.04355	-28.7878	-6.43656	-1.91525	-24.9036	-19.3335	19.7598	3.00185	1.78244	-21.0194	13.0402	12.9124	5.18445	11.7241	-24.4062	1.01273	9.96547	37.4048	-17.3437	3.18613	-30.0535	-3.2927	13.3509	-11.7736	-6.81974	0.674203	-1.63821	-20.074	-3.11133	-6.18918	2.17123	-4.79488	4.90057	0.302198	-1.64476	-6.85876	-11.4047	-3.65295	4.47903	-2.92913	-1.82872	0.146181	-3.58381
9218438	RIGHT	V00	-11.6342	-76.6456	68.4442	51.5033	9.87862	14.0665	-31.8748	23.5302	-0.42277	-6.01041	-19.9691	86.2826	36.1128	19.7066	-8.12889	13.4255	9.43417	4.44755	7.3546	-3.10405	22.415	-7.15534	-14.8717	14.4409	23.7104	-9.3273	-11.998	-23.4783	12.257	2.61858	9.88257	2.22924	-6.27192	-3.09677	-5.79281	1.31374	-3.12142	-0.282182	6.38764	-1.95629	5.32956	8.33433	3.63072	0.0628749	-7.03693	0.718795	1.77255
9218596	RIGHT	V00	107.456	17.5701	11.8728	-24.7111	12.4282	-2.97908	-9.10868	-7.64423	4.03701	-21.1962	-35.8079	-10.1825	4.68804	5.77569	3.84334	5.69973	-3.51168	7.76882	-1.12115	8.94599	-51.3997	-3.00392	-21.0067	-31.8666	8.17052	-18.586	13.1012	-2.25041	0.12428	9.1843	3.39146	21.7611	-2.66233	2.28804	-5.18413	9.30599	0.606201	0.503449	-1.27585	1.71484	12.7606	9.4223	0.883335	2.81102	-5.69134	0.664654	1.53989
9218916	RIGHT	V00	-70.9888	-26.4051	6.03981	47.262	-0.207594	-7.8859	-8.4692	36.1186	2.44822	2.10029	33.7446	37.1867	21.6162	11.1526	14.0963	0.363645	-7.79593	-0.613129	15.1737	2.57025	54.6627	10.3792	13.013	-12.7433	-21.5033	7.78055	16.1143	1.45726	11.705	2.78481	-2.98724	-17.5353	3.7394	-2.45062	2.9025	-7.3028	-0.351066	-2.85474	4.43167	-3.4474	-10.146	-1.64053	4.98028	-4.8437	-7.53561	-0.9586	2.49462
9218935	RIGHT	V00	-36.3065	112.683	28.4542	6.48505	-29.5098	1.72034	-26.7648	27.3448	-21.964	0.216286	51.3078	-17.3909	3.07238	-96.0908	-11.4731	-72.3545	12.4971	-6.51749	-12.0679	18.3432	26.8747	4.68724	-18.2796	13.1617	24.0271	-17.0474	-2.59859	2.37924	16.862	24.3124	-4.19407	-15.7797	-2.33362	-8.24969	2.72514	2.70035	-2.69467	4.33616	-6.33072	-2.44022	-4.23773	-0.449151	9.96485	4.48427	6.14912	-0.843179	-2.35971
9218993	RIGHT	V00	57.0692	-17.6498	33.7424	-26.0015	11.3012	-19.6941	28.1153	9.57397	1.46782	19.5913	-39.6418	17.6523	-12.9439	-3.76527	3.83512	6.03754	-0.725054	14.1544	-6.12043	4.18615	-10.4695	6.50132	38.2043	-52.8957	14.628	-10.0492	-22.6199	8.48096	9.98887	8.44098	14.1043	2.46412	-3.67965	3.64667	-5.02394	5.57582	5.79299	3.24305	0.38414	3.48385	8.96425	-3.17048	1.13626	1.79975	-0.340956	2.17667	1.38503
9219000	RIGHT	V00	-58.7551	36.6622	-12.9431	37.7672	-1.7909	23.7531	20.6226	17.5112	-19.1796	-21.7968	22.268	-17.0852	29.1794	-5.87345	1.70769	-5.33361	-2.60144	-0.357606	-6.82521	3.1909	30.2696	-54.842	8.50301	5.94647	23.9258	8.35672	-17.0697	-3.72619	-4.82711	21.7286
9219500	RIGHT	V00	188.679	-65.076	9.05904	0.173101	-12.9191	18.8448	-15.4252	7.13287	2.06319	11.2827	-69.6511	-44.6837	30.596	-16.6916	4.87791	-4.49487	-18.3114	10.5804	-13.1971	4.60387	-97.3455	21.093	34.386	-44.6381	-15.259	0.596202	-1.06237	-10.8391	4.45575	-13.2982	-2.27802	-15.8128	-10.9264	-2.04365	-8.99828	4.34173	5.88361	2.91792	-4.2544	-6.45193	-3.56608	-2.66316	4.47892	-4.98323	-0.653668	1.47221	-3.20735
9219596	RIGHT	V00	113.862	5.51094	18.9535	-3.27373	9.37158	-2.92728	-24.7043	8.78841	-31.9163	-2.49922	0.25499	-39.2428	-17.2083	4.968	-4.68729	9.74066	3.76086	3.85962	-5.61644	-9.00753	-80.7792	-77.9511	47.1434	-10.1735	20.7592	14.5099	-21.8212	-11.6448	-2.85193	-5.28373	-57.8497	46.9242	8.11303	9.83617	-13.753	-4.00012	-4.86165	-2.82901	-6.75423	-0.937555	4.44216	14.2825	5.62987	1.10944	-4.33502	1.16433	-3.99398
9220251	RIGHT	V00	-235.34	-86.802	8.32988	23.5721	5.00996	12.4029	-19.3005	-40.7165	-25.0415	-13.6396	106.422	-33.0763	-29.9404	-12.6663	0.423363	7.09909	-9.38253	-8.78589	-15.2692	-5.40875	135.789	-53.3799	8.37942	29.0539	13.6134	10.9525	-4.00751	-2.46716	-19.3779	-17.1714	-11.0794	-25.6482	7.36848	5.86895	-8.7114	-7.1764	4.16281	-11.3796	-0.974325	2.47458	-15.0491	-6.03695	3.60662	0.58235	4.06985	-0.156587	-3.08975
9220406	RIGHT	V00	-125.09	62.7386	2.60348	37.974	8.52463	-10.391	-1.52137	15.6119	14.0976	-36.3029	53.8268	-26.879	-31.237	-17.3542	-4.24854	15.3662	3.1446	-9.58955	6.95227	-4.68749	81.4181	-19.5065	8.33735	12.2825	-6.44054	-26.78	7.14441	-2.30301	-0.165817	7.67523	3.95711	1.99242	-8.48565	-13.7444	0.470103	0.691209	14.5765	1.17145	3.4522	1.33165	7.87657	-2.74028	-2.26521	-6.2061	-1.14669	1.01823	-1.35492
9220441	RIGHT	V00	-257.727	-47.0288	1.34	10.6754	-31.8983	-24.8394	-27.045	3.78805	18.6333	20.5985	92.3634	-33.6123	-7.21013	-14.6186	-2.17199	-2.48774	-21.0107	-0.00419828	12.7739	8.57837	156.617	-2.09298	19.3376	2.46928	45.172	-27.8173	-8.70008	19.9903	-5.03001	-11.8651	3.74611	-16.174	-0.278983	4.8537	-3.5818	4.08944	-0.535874	-5.17817	-1.31518	3.18314	-4.26097	-6.37843	5.22685	-1.75181	-2.65369	-1.58824	1.55944
9220603	RIGHT	V00	60.8054	-63.6912	31.7047	-31.5064	7.86586	-5.56056	6.02828	12.6103	-6.65944	-12.8553	-5.02242	27.2257	-4.8301	-5.26562	10.4108	-1.49541	9.33577	11.7079	-6.77031	-5.44198	-36.2684	28.7814	-74.1267	59.3513	0.606275	4.11466	-3.94432	6.33186	6.74387	6.30234	6.50897	-11.2048	-9.72735	-0.879818	-4.11357	4.66406	8.43135	2.12845	-3.66013	-2.01178	-0.33418	-4.63399	3.69714	-4.49311	2.25044	-1.11675	-0.803047
9220921	RIGHT	V00	-122.606	-35.6438	-50.9647	36.2249	-14.2308	2.18779	-41.3989	12.1255	-8.10335	-9.90353	35.1798	7.94227	-14.9707	-14.8213	-3.46659	-8.69961	-11.02	-3.94188	-6.96592	-4.8107	70.1699	10.1685	8.35997	14.7372	-6.27521	19.4821	-5.27989	-7.17546	4.10071	10.5006	6.88302	-19.8759	2.6403	3.23554	1.94393	0.43521	0.061472	-1.46851	-3.81596	-5.96931	-6.24382	-6.4966	8.78717	-2.67446	-1.99116	-0.712007	-1.71771
9221040	RIGHT	V00	-110.864	36.9368	-27.6528	24.3343	1.22605	-6.09131	-7.60369	-15.0577	3.67231	1.45962	35.3026	-11.682	8.17612	8.56587	-0.966519	4.76538	-15.9665	5.16962	-0.662836	27.7536	60.2621	50.5558	29.6706	23.2895	-63.7747	-7.68953	17.8785	2.01273	7.47005	-4.562	16.7841	-10.2348	-0.616034	3.20023	-2.17764	-8.58562	-5.61457	1.84981	2.71961	0.017036	4.99939	-3.19548	4.62421	1.29661	0.821459	-1.99502	-3.61654
9221985	RIGHT	V00	-143.865	-10.0879	48.2949	29.1037	-3.62285	1.06835	-19.4227	1.86465	-0.423473	-12.7081	68.1136	21.6526	31.393	6.28255	-20.5499	-2.04256	-4.3224	4.51384	-5.67148	14.063	105.09	12.4795	-47.3533	34.8073	16.1671	-45.1986	-3.03244	10.4269	5.0307	-10.0251	18.8187	-0.477862	-9.25151	0.374686	-10.3813	-0.713462	4.84811	2.63182	5.4654	5.87538	13.1195	-6.15226	-0.0378311	-2.19381	-0.166067	4.80859	0.222807
9222048	RIGHT	V00	93.9696	-38.1506	-10.365	39.7497	-4.36898	-13.7858	5.14536	4.74754	-5.00306	-9.18232	-12.0253	3.0817	22.0584	11.4256	-11.8064	2.378	-8.82731	-2.39484	2.53906	-8.30307	-25.4101	78.0036	-48.5614	-42.5228	-14.4778	11.5154	11.4316	8.18597	-2.36952	-0.82513	16.2756	-0.967532	-8.02187	-5.2322	-1.99312	1.01542	10.539	2.15296	0.510174	-4.03475	11.8538	1.69265	-2.95113	-1.8068	0.483144	1.06353	-0.288185
9222068	RIGHT	V00	75.2682	-60.3967	57.0206	-9.87953	-13.3594	4.99456	9.63168	-38.7734	3.00369	-16.9748	-12.7413	11.2089	5.37695	-3.60809	-17.7473	3.45268	-12.917	4.5759	-11.0565	-0.325241	-39.3139	41.6506	-8.40091	6.98752	15.1368	-24.6952	-2.6358	-8.65075	-3.89278	-3.79521	-19.2597	17.7372	-1.46888	0.579124	-6.44653	4.16872	4.91861	-4.20331	2.53089	0.724548	-1.17057	4.58431	-4.56967	1.43455	3.28774	-2.93216	1.10235
9222485	RIGHT	V00	90.5029	3.60919	4.882	31.0155	0.341894	-5.57875	3.51434	19.8317	14.324	-26.2125	-30.1328	-18.8981	2.56961	30.81	-6.50759	-8.40472	4.5938	8.24139	19.9393	5.49723	-39.0828	-13.5786	17.6993	-55.08	-21.8677	2.20708	7.96748	-6.81762	10.6895	-8.27856
9222596	RIGHT	V00	158.294	77.6344	14.6585	-12.0645	5.30595	12.6179	11.4153	-0.110249	-18.3785	-12.021	-57.5895	9.62372	28.06	-3.17251	9.34242	14.8419	4.07272	5.90023	5.73222	12.7022	-70.72	38.9938	12.202	-29.3357	-0.189249	15.4614	12.5443	-17.39	4.44617	5.53652	14.4392	7.62763	-8.13311	1.3701	-5.73727	3.74678	-4.5621	-3.49291	7.09702	-1.986	15.8815	0.0568194	2.53314	4.59553	1.5571	-1.99619	-0.277458
9222916	RIGHT	V00	56.6861	35.1638	-2.83979	22.1183	18.715	-11.5601	-35.0701	-36.3798	-4.44258	-5.11889	-16.2121	7.96794	-28.3821	6.91242	9.30583	10.433	-6.62736	10.5635	11.4206	6.85237	-36.0693	-56.1358	-25.195	-41.1214	-10.221	6.43674	-2.36876	3.152	5.94179	2.09905	-15.6997	-33.5656	0.0187866	10.4975	1.82717	2.75718	-8.69653	5.35043	6.90514	10.3378	-21.6461	1.42051	4.61326	-3.24809	-2.41788	-2.93287	2.58766
9222973	RIGHT	V00	-102.382	-31.4131	-44.809	8.06653	28.1191	-9.13086	-28.5528	7.74324	-8.50892	11.1868	33.2231	-51.97	15.2196	-10.6886	11.6273	-11.7003	-4.30427	6.48259	9.24002	4.75367	76.3283	12.7407	-100.127	-84.3822	40.8702	48.8642	-15.3704	10.9858	6.75522	3.29352	33.62	13.5584	-1.69752	2.90937	2.34869	-6.66155	-3.16724	-5.61028	-3.98394	2.314	14.7614	-1.16054	2.92648	4.53458	2.37106	-0.425859	-5.11659
9223040	RIGHT	V00	164.049	17.7749	-87.2642	16.0988	-51.6869	55.2603	-13.4278	-44.1683	2.04183	-19.7687	-0.265465	-5.69207	-87.8523	-49.3652	-50.1379	-34.5355	-9.96107	13.5714	-0.951085	-25.6934	-73.3028	3.72805	9.08379	-60.8245	-28.5413	10.3808	5.15456	0.350841	-8.69073	-2.14196	-39.7173	3.63801	-27.0508	-2.97457	11.6432	-9.70539	7.54773	4.47509	-11.0903	-1.25143	-9.94199	-7.04781	8.35981	-3.78291	4.10488	-0.36016	-3.25306
9223285	RIGHT	V00	62.2406	-47.0188	15.3756	18.4874	-42.5671	4.89429	3.72186	17.3591	0.50131	-7.61506	-6.65417	-5.85477	-18.4097	-19.792	-6.0535	4.62136	8.58991	7.49021	-18.6499	-10.5446	-41.0248	-14.5375	23.7411	-11.8972	-6.82534	-29.6999	-3.44743	-8.75362	13.289	-8.424	-13.9586	-7.29788	-15.9456	-0.238457	-6.02878	3.71178	3.39283	1.39717	2.59753	2.78999	0.93029	-3.99391	1.16826	-5.1353	-3.2523	0.712319	-3.15865
9223303	RIGHT	V00	88.0997	40.7128	-29.8451	-22.6612	7.22393	-27.2884	22.3566	-15.095	-17.517	24.5277	-27.5631	14.0143	-4.84536	13.0056	-12.7095	6.44887	2.2959	5.6006	-8.18377	-4.76035	-46.3149	9.12393	-7.22488	12.5691	11.0562	-0.226287	-6.88118	-13.8445	-13.3062	3.25236	-9.1419	-10.9854	-0.435289	-0.250847	-7.13771	9.71659	-2.40817	7.68032	-3.69225	-5.92382	-13.3021	-4.10164	0.5055	-0.219734	-0.499834	0.0879272	2.31914
9223576	RIGHT	V00	12.158	48.2005	-8.85486	33.7647	36.1614	22.0918	34.6271	-30.3423	1.03467	11.0068	-17.8369	22.8591	-70.691	9.21344	36.5109	-1.50216	-5.64243	-20.2884	-12.8907	-1.49203	3.54514	26.4152	-19.6948	-13.7439	28.4037	-15.7553	26.2517	-11.3804	-7.8127	-2.14364	-79.6208	23.1193	-5.98883	20.2178	-3.61041	-13.0541	5.00105	7.22692	-11.7	3.5882	-25.0624	1.31708	-0.276929	8.55675	0.778006	-1.01534	0.952776
9223590	RIGHT	V00	10.4553	70.1967	20.0588	-57.873	4.50961	-26.1667	-22.9287	-19.0469	-2.51617	15.0433	18.7523	-11.6692	-21.0063	-29.2193	1.7608	-5.57877	-19.1375	4.69545	5.97898	6.78711	-24.8813	-46.3187	0.915672	15.8956	-0.319734	-24.1438	11.8108	-8.24379	-3.5371	-12.9347	14.1945	11.0766	10.7203	-0.397663	21.2819	-14.9902	-9.21253	4.6991	9.27816	-2.53216	-4.93074	5.95472	2.05471	5.17717	5.11057	-2.61954	2.57526
9223685	RIGHT	V00	-67.1239	65.1053	15.4786	51.5534	-1.03448	9.47949	-15.2485	-10.3418	12.6495	-7.32474	20.2777	38.896	-192.051	-40.5019	-75.8314	-74.2491	-37.4852	19.2375	-11.2534	-16.6498	47.8153	-7.61001	6.11262	-30.1902	33.3809	-0.187042	-13.377	8.32729	5.49584	8.92915	3.24137	-10.0588	-7.43627	1.47207	-3.37386	4.70479	-1.06193	1.08429	-4.86035	9.13388	11.4946	-3.03053	-3.02434	-7.57523	0.936757	-0.473654	0.529258
9223789	RIGHT	V00	-159.269	-74.1748	-11.904	-3.30829	3.66558	11.2323	-6.67409	-2.04186	9.24615	3.2716	74.2124	-4.41442	18.0615	-18.2461	-9.80697	-8.89272	-13.1112	11.0495	-14.833	4.09653	92.8176	-23.2545	-27.5177	41.0567	10.1648	36.5736	-29.9937	-32.5392	1.02587	-10.9547	15.2879	-14.9607	2.96043	-4.12613	1.22223	-11.6003	-0.970442	-14.7738	-9.1824	-2.60287	2.07752	-9.84585	4.01688	4.28872	2.0239	-1.64082	-3.28054
9223980	RIGHT	V00	-123.399	21.188	-34.8909	8.79353	10.1567	7.20773	-6.60404	30.5419	-17.2613	-10.5941	26.2793	28.2853	-37.1189	22.002	14.945	6.00577	-9.7032	13.9491	-1.97365	-0.232784	98.3131	-9.33024	71.5514	-6.18046	-39.7274	-7.36782	7.59588	1.08795	-3.68794	-1.2975	1.74666	-10.3666	-4.46206	-1.18996	1.0542	6.6942	-0.990656	-4.82643	-15.3972	-5.60589	-21.5461	-2.87025	-9.96267	0.833178	-1.38205	1.33575	-1.48852
9224012	RIGHT	V00	-148.086	-37.9716	-21.6108	-20.1025	-34.5025	9.30544	-26.2034	10.7413	8.14601	-20.2216	61.2042	-52.7647	-6.54603	-44.1466	6.67517	20.6322	12.1355	-6.94662	1.69869	5.73764	98.4514	-63.5324	19.489	-15.6531	0.822352	17.7835	-10.1556	13.1575	-16.927	3.97293	37.539	4.78401	2.58886	8.49001	9.96773	-3.90225	7.13589	-2.27605	-5.54311	-3.35012	18.0801	0.902087	-2.20538	2.13933	1.46493	0.0213791	-2.62118
9224061	RIGHT	V00	45.2439	44.0078	-33.5681	-1.14817	7.42617	-26.3584	10.1314	25.7976	4.15235	12.7686	-12.1609	-9.34089	23.8807	34.0697	-15.8838	-10.1788	3.21205	-1.34952	2.39927	-15.9309	-53.5664	-6.88399	46.7584	18.2763	-24.9966	30.9425	-6.43139	-4.28701	-13.4917	24.4827	5.1877	9.18048	-14.9911	-2.38803	-0.394736	-4.46172	-0.0763766	1.7494	2.66406	-5.17244	5.40418	-7.44601	-4.20665	-4.01939	-0.684989	1.34902	3.62186
9224539	RIGHT	V00	112.327	-47.7172	-49.1085	19.2255	17.2998	16.8097	12.2969	4.64565	28.7814	-21.1052	-34.075	-12.466	4.30453	45.4866	-20.6087	-5.16668	-2.26589	-1.55345	-8.96661	-1.89365	-54.1116	10.7938	25.0677	-65.2704	-1.71303	-21.1601	-5.92906	4.5978	6.03943	-0.701403
9224590	RIGHT	V00	-62.9806	-27.9432	6.58975	-5.82088	-9.88624	18.9939	-10.9158	-31.8502	7.2538	-13.4975	47.2194	-56.9927	-10.3665	-7.55539	5.94652	1.63171	-13.2029	-19.9155	8.42478	-10.4467	38.8625	-23.7521	45.1753	-36.1878	-2.11766	-13.3221	-2.87639	4.21612	2.61608	2.46879	11.826	0.148921	-3.11156	-1.23495	-6.262	5.36864	8.08269	1.04346	-11.1139	3.15672	9.02216	-5.78579	-0.357563	-0.741949	5.44775	-0.867436	2.03249
9224866	RIGHT	V00	-20.1766	-14.0513	-18.246	-17.6891	6.29821	-32.6089	13.3632	27.0946	-20.5842	-13.0156	1.34452	-2.73091	-33.5886	3.2312	10.1818	8.19835	3.83941	-1.30335	2.54931	3.53649	-1.53767	25.5129	43.0676	13.5555	-8.26475	-5.61381	-1.58919	1.598	-10.0606	4.3976	-50.1121	-47.0321	-8.65781	5.04675	5.99216	10.6502	5.94608	6.22112	1.40388	1.27835	-30.8663	-9.88904	1.53748	-1.71197	-1.90208	-0.205163	-5.17536
9224983	RIGHT	V00	-24.4276	-66.3426	43.5897	3.21078	-43.6481	-10.8933	-6.85417	-3.12776	4.30437	8.05863	-1.58032	-24.5932	5.3102	8.89417	-10.5033	-0.201002	-10.9656	5.54274	-8.46547	2.30564	16.1474	-6.10549	19.4432	-26.0941	-13.31	-4.3278	-4.44226	2.59702	-10.4444	-6.87352	0.486365	-16.1713	4.31029	5.39344	-7.49428	0.839482	3.77737	4.7895	-1.52202	1.36754	3.58222	0.433865	-3.71068	-5.31463	2.92734	-3.9684	2.18116
9225063	RIGHT	V00	-113.819	-42.8211	47.0241	-52.909	-6.94462	16.5705	46.8852	12.4263	-53.9619	-6.5921	30.5045	11.9553	-2.76965	35.1887	-5.61949	-11.1263	-4.91758	-0.432104	5.49061	4.94958	45.3033	-193.326	-89.1388	46.8577	27.8388	6.30127	14.2127	0.799721	-16.0928	-17.182	28.9209	7.55528	-8.13728	9.64066	6.03709	-5.89682	-5.71384	-5.4705	-7.21447	-4.65823	16.4949	0.277846	-0.220091	3.04376	1.02558	-0.187047	-2.74539
9225581	RIGHT	V00	-186.908	-35.2132	54.2243	23.8251	8.84712	32.869	15.5653	44.1848	-55.9158	-3.08	56.3453	4.19255	10.5393	7.95862	-8.17739	-7.76752	18.564	5.83671	15.2229	-10.562	134.643	19.1343	17.5523	46.8007	-6.15528	7.05283	6.42884	-11.1747	3.418	5.42843	17.5341	6.47312	-4.84893	1.81698	-6.90037	-4.25736	-6.83091	-5.00418	-1.21779	-2.07237	16.6902	-7.89861	1.60611	2.10333	-3.80293	-0.571775	0.780381
9225592	RIGHT	V00	171.924	46.517	19.5651	-0.690978	-48.4171	10.4021	5.52029	-1.34386	-15.6225	-33.9067	-43.6524	-54.9922	11.0254	-26.9029	14.9405	-13.0127	-2.37842	-2.1414	2.84555	-6.14971	-105.7	-33.4249	-56.5562	-27.2673	22.2953	-2.06107	3.41376	1.84409	5.27919	9.71078	8.67661	8.00355	-2.86981	-0.679823	2.107	0.528831	-3.5291	7.02863	7.27005	3.90809	11.3141	7.90898	-6.92807	-4.04475	6.27657	4.37803	2.8307
9225792	RIGHT	V00	112.373	-86.181	12.2852	-23.9191	58.9406	7.80948	-31.3429	-5.07039	5.82139	-2.31708	-27.175	29.0656	21.272	7.5414	2.52797	3.25629	-2.48015	-0.987068	5.88191	-8.72712	-83.4884	-88.1215	-86.5359	-22.3806	10.4375	9.23642	7.48885	-20.0328	-3.61067	-10.1432	16.9135	-0.048282	-0.438909	-2.08582	-4.84647	2.45977	0.198909	5.0302	-0.412574	1.20363	9.79628	4.09556	-3.14324	-5.45376	-1.48841	0.794416	1.97224
9225871	RIGHT	V00	91.9794	-9.96672	-25.2892	7.70658	-33.5136	-18.8529	4.69315	-13.1399	16.9863	0.085233	-27.0455	-7.391	-9.34443	2.46785	7.26407	2.87914	-4.28224	6.20103	4.79381	3.96068	-60.4314	-40.1378	-23.106	-24.461	-13.0776	14.4542	-17.0636	4.18064	-7.06186	11.1549	-82.8664	9.79016	-14.583	11.1686	8.21382	-5.25549	6.68283	14.1553	-4.47352	0.836521	-30.2934	2.79016	3.53391	-2.35362	1.67425	-2.44775	3.10613
9225984	RIGHT	V00	58.9148	11.8365	60.4526	7.87868	32.061	-3.43058	2.46651	5.94017	14.0438	12.8131	-51.546	52.0878	5.97868	-15.3361	-7.26902	4.37682	-10.1364	6.6842	1.67209	-7.10009	-47.4713	5.76569	49.434	2.09207	-3.57417	-1.90819	1.96814	-7.00907	-10.1738	-2.07323	4.58665	0.652443	-6.75872	-10.9176	0.663773	-1.79681	-0.893859	2.29514	-2.77319	-2.34111	-16.6136	-0.063671	-0.130057	0.77443	-1.02288	7.25655	-2.4505
9226021	RIGHT	V00	204.791	-61.6861	21.6318	-11.5877	-39.3502	12.206	-28.1385	-13.0225	41.7518	29.8942	-70.0548	2.52261	2.13442	-3.35014	0.627794	-6.72961	-15.2832	-0.693149	-3.3987	6.25937	-157.862	1.12762	-32.6589	4.72257	10.0376	-8.58461	-28.4604	15.502	-12.2283	-9.46764	5.47623	4.56891	1.77478	-3.32002	-0.969749	-1.11347	-6.56981	-2.95436	-1.58603	1.46692	-4.10187	-5.70982	-0.585243	-2.49384	5.25018	3.95626	-2.53981
9226100	RIGHT	V00	-155.588	1.40829	-81.6099	7.42168	42.7735	17.0871	30.2913	-18.0188	34.154	-6.25265	43.1919	-16.0021	19.052	-5.38511	-9.50734	-16.6257	0.487072	-1.65685	-9.93375	-12.2063	106.554	31.1275	-57.7865	-28.1022	6.7892	-5.21216	7.2743	11.5423	17.1136	0.738021	18.4706	7.1188	2.40535	0.474639	14.6269	-4.80226	4.28407	11.2136	-1.39457	15.2509	-3.23592	7.92122	-1.47709	8.94324	-5.58671	1.11864	0.957813
9226514	RIGHT	V00	161.566	23.9374	-42.9712	-13.9827	-17.0562	-18.7758	9.08612	26.573	-9.64131	26.1012	-88.844	-54.3001	-24.7147	-18.3597	-17.5569	-1.37039	0.496271	-11.4343	-1.22809	2.71655	-138.732	-2.81987	-6.02341	-1.18157	-34.833	8.95762	16.0154	5.20184	-6.02773	4.92985	7.38309	3.2144	-12.1359	4.94047	8.47407	0.104825	1.25395	2.19031	-12.8094	-7.24656	8.02202	3.33925	-0.343846	-0.782142	2.11657	-0.833486	3.40775
9226589	RIGHT	V00	122.629	23.4737	13.3112	-61.5118	16.0889	9.38018	-4.54502	11.9921	-7.03696	1.34008	-14.7228	24.6373	2.77055	30.2252	-8.52903	-0.548045	-7.9948	-8.62477	6.28562	3.25532	-61.9171	19.4658	16.0335	-22.9576	-20.4782	-7.47511	14.1744	-7.36788	0.758337	-0.161924	2.29478	-0.00977643	4.74664	0.895959	2.64802	-0.677545	-7.16969	7.19195	9.33975	-3.85656	9.55389	1.57241	0.690597	-1.50921	3.60669	-2.66629	2.40285
9226752	RIGHT	V00	167.399	-25.2575	-24.2039	8.04686	-38.0723	5.67479	-0.826289	-3.84073	-5.00399	18.0076	-49.4357	20.0584	-16.7586	26.3879	-1.98067	-11.8295	12.7211	-6.63402	3.72912	9.15714	-93.847	-47.0133	-14.4084	-20.4763	7.50109	3.43537	11.7054	-10.6698	1.22395	-3.4849	40.9574	3.45221	0.57709	-4.63474	-7.23598	-0.0844306	-2.08484	-2.12874	3.95473	-3.53646	11.7161	-2.05527	-4.58826	-0.648626	-2.78983	6.32315	3.16276
9226874	RIGHT	V00	-26.748	-37.783	-34.3904	19.2162	-28.6159	-42.718	-13.149	5.88907	15.9791	0.155022	1.57431	6.31735	13.0203	6.64176	-1.88179	0.297216	-0.922203	-1.62356	5.3751	-1.73682	-22.1995	-7.23763	-40.4324	47.6857	6.62833	21.9387	-32.0778	2.64269	7.5825	-4.84996	3.07713	-9.18601	0.981588	-11.1522	-4.0659	-5.08719	14.0705	-6.95139	-0.290463	-1.4532	3.84852	1.12462	-4.61682	-1.94548	-2.96399	-0.478247	2.20762
9227067	RIGHT	V00	18.0804	-5.79078	-30.5192	52.3807	44.0883	-24.3214	-20.5142	-16.4773	24.2035	-12.0089	-22.3912	11.8125	42.6182	27.6511	-15.3503	21.5212	1.09559	-8.20524	-7.14555	-6.05301	-62.9989	-18.5747	-17.742	34.3212	-7.93329	-6.37364	-13.9213	-0.307951	7.72628	14.447	-32.829	19.5122	-1.65155	-19.5606	5.78217	11.9222	7.70285	-11.0625	2.23762	-0.502459	-5.85732	8.9438	-14.4907	-8.11902	2.43126	5.87262	0.959284
9227873	RIGHT	V00	156.913	-43.672	10.0206	20.5915	-11.9751	-13.7355	18.0332	15.5074	4.44086	4.72996	-59.0259	-15.1808	12.6545	15.0634	-11.5621	-6.49193	-7.77662	-5.70169	9.86235	5.11401	-95.3966	-54.5938	-29.3913	-33.2683	9.08472	-2.31583	-9.44433	-2.51191	-9.31857	23.5825	-25.5292	-14.9999	-10.4554	-23.0307	-4.93388	3.66078	2.04491	-4.59308	-3.26093	1.0773	-20.2037	-12.5732	-7.91704	0.656268	1.34716	-0.120286	1.45525
9227993	RIGHT	V00	-52.7687	-67.6013	-16.6487	0.490742	54.3067	10.7007	62.3734	-25.6165	-14.205	15.7936	-43.8797	13.6711	30.6601	8.23208	13.0756	-19.5792	3.30165	-17.738	4.96523	1.79508	47.5976	19.6479	55.3693	-43.7084	53.9535	14.6845	-7.06482	7.45911	-3.00511	-5.28732	12.8215	-0.981877	-2.73842	5.53242	-1.34699	6.42012	3.09251	-4.27056	-0.248035	4.90679	3.91508	-4.84914	-4.77977	3.32688	1.25084	-1.91884	-4.39749
9228295	RIGHT	V00	58.34	28.4561	-2.95082	17.0744	28.3525	-41.7958	-17.9799	2.10114	11.5654	13.5148	-37.743	-6.90665	10.2987	43.02	-11.4766	-15.8742	19.4936	-3.43933	-0.477685	-11.5725	-8.14531	47.9382	-53.357	-58.3614	-26.2396	-0.587813	-10.5827	11.6798	8.68767	-8.28289	3.15567	-6.55993	4.38473	-6.44154	-1.42999	7.15121	-7.6924	11.0633	-1.29808	-5.07861	-6.29827	-1.39249	-1.77348	-2.9704	1.36237	0.158631	-2.49902
9228372	RIGHT	V00	230.277	74.9096	-54.6685	-26.1405	14.0104	10.666	10.0411	-17.6798	-4.09089	-37.7001	-63.8847	29.5846	-17.2877	-32.4834	-7.29132	10.8023	7.4053	3.57152	-11.2877	0.70444	-138.655	28.7328	40.4087	9.28563	1.26578	-8.88116	-8.45901	6.09949	-14.5048	26.7117	-8.80893	9.17398	-16.9175	-13.9556	2.12727	2.1793	3.99387	-0.723487	6.52966	5.45705	6.26869	0.566349	-2.1678	-0.425954	-0.690002	1.68509	-1.53848
9228495	RIGHT	V00	-156.978	-54.1902	20.6116	7.39383	-15.0615	-24.3303	-35.1405	0.496131	8.47187	17.4706	45.8072	42.5546	3.29766	19.5843	-16.9286	11.3548	-3.34127	3.74712	-5.21903	0.452188	95.0406	29.7263	-22.8453	36.4224	6.5643	-17.558	7.49861	-1.06621	13.2579	-2.03524
9228758	RIGHT	V00	-14.155	-8.28972	34.9239	-4.51443	-18.511	39.2233	-2.0699	19.2854	24.8898	4.75551	8.50487	1.54726	7.27883	16.9192	-8.61048	-11.7525	9.76152	2.83625	10.7911	4.56572	36.8401	7.67286	-0.241225	-15.4519	-14.1942	-9.95691	-10.3437	-4.64373	4.66595	-3.72744
9229496	RIGHT	V00	34.9575	22.5185	105.731	-37.1078	-16.321	36.1337	-18.1839	4.23526	11.6269	5.60235	13.1114	-32.048	4.57228	-19.4092	4.49628	6.74865	-4.62406	7.37337	14.062	2.19485	-11.9855	-19.8825	52.7675	8.11851	30.9156	-17.6656	5.72527	-11.6801	4.97056	8.26996	-7.77353	-10.1898	-5.93409	-15.117	0.832539	0.137836	-3.34088	-2.97187	-15.0811	6.43604	-7.0625	-14.9729	-3.42215	1.05946	0.821851	0.802065	2.392
9229585	RIGHT	V00	117.174	48.4652	34.0825	43.2804	-27.1172	-1.85049	6.88507	1.18355	7.33367	6.22458	-7.44834	13.4476	-26.3592	11.429	9.19801	3.05983	14.3551	-4.31395	-3.41679	-15.0584	-68.2592	-2.76696	15.2586	17.7166	-0.504723	-10.5253	-4.47742	7.16147	6.09495	6.21081	18.4603	9.65958	1.28582	4.40274	3.19672	0.64453	6.52356	2.28738	0.878313	6.39847	9.81387	6.55516	3.20782	2.29081	-2.45423	0.930704	-2.01383
9230073	RIGHT	V00	169.384	92.1847	-33.7816	-30.0262	-8.46835	-34.918	-21.9417	-31.3651	-10.0846	-16.2678	-52.4622	6.01812	-11.0318	40.626	-43.8209	-2.13355	-13.6231	7.6122	10.0502	-3.0975	-146.768	41.6302	43.9307	102.1	93.0015	26.1311	-20.1127	28.0984	13.1816	-23.2821	11.9465	3.62277	-4.5665	0.142817	3.11342	-0.426362	-9.53173	5.51025	-0.609326	-0.323353	3.38863	-0.0236295	4.98228	2.91163	1.77325	2.33608	2.71727
9230284	RIGHT	V00	-56.914	-32.239	2.97311	-35.4149	-6.72933	-8.492	24.6224	13.5687	1.79998	5.42516	-10.7929	-5.08392	-38.4363	14.223	-6.35155	2.02315	-3.83673	-11.1438	-7.85977	10.4992	28.7126	30.8802	12.8031	13.6305	-28.9017	3.50745	14.7265	-0.384802	-2.38471	13.0188	30.9742	4.37798	-0.0144733	10.7402	5.17823	-2.08822	3.7886	5.06268	1.42651	3.20102	11.2801	2.1851	-0.592286	5.17442	-0.677433	1.86257	3.4283
9230363	RIGHT	V00	-156.843	90.987	0.280831	4.68077	12.5018	4.1148	-13.7627	23.9208	-20.7826	-30.2299	50.3446	-0.722836	30.0013	-13.1222	10.5013	-15.6842	-7.24315	-7.43992	15.5892	2.53487	96.8902	15.4007	-92.2034	-8.85694	-10.5883	-7.18083	10.4696	9.50771	8.74404	-11.0468	-33.6261	-21.0045	-21.6677	1.55952	14.6244	-7.8833	9.14137	-2.13038	5.83363	2.87141	-17.2727	-8.94975	3.75236	-7.6273	-0.630884	-3.54229	-0.295737
9230504	RIGHT	V00	72.7464	30.4928	29.6661	42.3684	17.7321	18.1141	8.29341	-1.0911	3.69944	5.10307	-8.80185	9.97846	2.58586	26.8362	-21.0839	-8.76814	0.636101	5.49966	-5.91509	0.759325	-73.6082	-63.2754	-19.7176	-12.488	22.4087	5.89642	-6.22998	-1.84381	-9.34009	4.66666	-12.7224	-11.0964	-4.24362	-7.90766	6.41088	3.91531	-8.9958	4.5747	-3.44653	-0.790377	-20.09	-3.19621	-1.70066	1.71473	8.23502	2.80879	2.01269
9231784	RIGHT	V00	54.3231	-27.2666	-1.87198	-18.1608	8.072	-22.3704	-31.3412	-7.70722	-20.3872	6.44027	-12.3844	-26.3671	21.4249	-18.804	-8.72314	5.04514	-5.20734	8.54479	9.51097	-0.834341	-27.8412	2.08589	52.9659	-35.2889	-20.2488	12.3769	-6.32217	-12.7082	-9.00815	-8.47825	6.58812	1.21905	15.0859	4.51845	3.48746	11.0603	14.1705	-1.6636	1.43717	1.66871	-3.40091	14.8954	-2.76382	-7.26774	3.01532	2.81334	3.90491
9231843	RIGHT	V00	174.411	-55.2354	-44.3257	-5.64906	13.0884	45.7279	18.0003	25.0964	-0.27504	-5.96568	-66.6322	14.1685	14.0217	9.165	-4.89266	-12.1258	14.4184	-1.84493	7.67295	16.074	-114.389	-17.4904	77.99	34.5931	-18.0621	-1.50397	-19.7027	3.90761	29.8731	18.0877
9232078	RIGHT	V00	39.2666	92.6177	39.8687	-22.8168	-56.7237	-1.70185	-1.81573	-1.40907	7.07711	10.2969	-8.44802	-16.1748	-18.8189	12.9916	5.4308	-2.54917	6.25862	1.06479	-2.19478	-4.7939	7.97913	-12.8839	26.2247	-30.0503	12.5874	10.1832	-2.63226	12.8485	3.65372	2.20784	31.7703	-4.23186	-11.1368	-2.97456	6.3479	-6.80475	-14.3199	-4.32173	-5.46618	-2.4559	12.5648	-1.94525	0.00346126	0.551312	-4.15995	-1.8321	2.31158
9232259	RIGHT	V00	-118.475	-67.565	70.1644	2.6826	-9.66631	-13.6023	-33.944	-21.6006	19.8148	7.36101	32.3737	-31.5285	-18.8837	-15.8493	10.5606	5.45821	14.3006	-10.9101	-0.105481	-6.23105	82.096	-4.25732	-26.3818	-41.3359	42.1229	7.36197	-13.2205	15.8954	-10.1967	8.68769	26.6026	8.02432	8.17268	7.00271	5.49842	4.74044	0.716008	-5.84538	3.29063	-0.0463566	8.03211	7.60006	-2.34721	-0.163782	1.10859	2.27672	5.02498
9232553	RIGHT	V00	-146.161	-114.225	-1.68134	72.1558	53.8681	22.5629	37.7798	-53.0369	0.352918	-10.1208	76.6923	30.6974	12.193	-5.92153	9.12604	7.99166	-34.7359	-7.40188	12.6829	5.7858	106.203	-48.8704	34.4137	-13.4914	-12.4346	-18.0647	0.929069	9.7931	7.9456	10.6206	17.2081	-9.80158	-5.85321	9.15397	-5.11604	-2.39006	6.37753	0.292039	-3.80585	-3.46726	6.29047	-2.45625	-4.05604	-4.06974	0.779421	-4.98848	0.538438
9233263	RIGHT	V00	13.3337	-28.2627	-3.38733	-13.6463	-0.91531	-13.6649	27.8191	-4.02422	-39.6782	-11.1843	-7.66357	-4.53185	-14.3201	14.1293	-23.2034	4.72908	-15.2856	-0.647865	-6.17381	-1.75102	8.79802	21.6195	23.5195	-21.0582	-15.432	14.247	1.73685	2.46751	1.19446	5.19635
9233578	RIGHT	V00	65.2511	35.7906	-3.5866	1.56197	-13.7287	-18.9559	2.20234	3.37954	-0.0865135	-7.48508	-0.210514	13.1574	12.0483	-21.0077	-4.69282	-4.25891	-2.99166	-4.1413	11.3578	-11.5901	-32.2916	16.96	1.14633	-11.0877	49.8792	7.18044	-3.13784	0.372774	-3.79611	13.1229	-23.6335	-13.0289	-7.39906	-4.95618	-3.87228	0.859285	-4.04547	3.26695	-1.749	-4.37341	-17.9022	1.48598	-0.971117	2.18062	1.67822	-0.592187	-2.59434
9233675	RIGHT	V00	-113.848	-14.9965	-4.70541	-13.4432	-9.66641	-4.47967	19.554	16.3209	-35.112	9.04416	19.5023	-49.0607	-26.5945	9.6614	8.72619	-11.4772	-0.226215	9.39638	7.72771	7.43029	81.2479	-11.4469	-13.2997	-34.2478	-32.635	38.2134	-2.9128	-2.75567	1.4309	-5.302	23.6867	-4.8778	8.47864	3.85162	-0.151124	-10.9189	-11.668	-3.54524	1.84943	-8.38129	6.73506	-4.48387	-0.100673	6.3013	-0.136608	-4.22087	1.10264
[truncated: 3,833 more rows]
[truncated: 63 more columns]

## Sheet: S4
Back to TOC
[truncated: 28 more rows]

## Sheet: S5
Back to TOC
[truncated: 28 more rows]

## Sheet: S6
Back to TOC
[truncated: 84 more rows]

## Sheet: S7
Back to TOC
[truncated: 55 more rows]

## Sheet: S8
Back to TOC
[truncated: 55 more rows]

## Sheet: S9
Back to TOC
[truncated: 46 more rows]

[truncated: 14 more sheets: S10, S11, S12, S13, S14, S15, S16, S17, S18, S19, S20, S21, S22, S23]
